# Supplementary material for: HLA-DRB1*15:01 is associated with a reduced likelihood of longevity in northern European men
Source: Genome Med. 2025 Oct 20;17:125. doi: 10.1186/s13073-025-01554-1 (PMC12539080; doi:10.1186/s13073-025-01554-1)
Supplement: Supplementary file 2 — Additional file 2: Contains the supplementary tables. These tables include the number of samples genotyped for each HLA gene (Table S1); imputed HLA allele frequencies from German LLI (Table S2); HLA-seq derived allele frequencies from 200 German LLI (Table S3); a confusion matrix comparing imputed DRB1 alleles with those obtained from HLA-seq (Table S4); results of the sex-stratified HLA association tests (Table S5); statistics of the DRB1*15:01 association with longevity in the three cohorts (Table S6); predicted binding affinities for all tested DRB1 alleles (Table S7); highly immunogenic epitopes in DRB1*15:01 carriers (Table S8); predicted immunogenicity scores for all DRB1 alleles against the four most immunogenic proteins (Table S9); and the results of the logistic regression analysis of immunogenicity scores and longevity (Table S10). [file 13073_2025_1554_MOESM2_ESM.xlsx]

## Sheet: Table S1
Table S1: Count of imputed HLA alleles per gene.
Gene	Number of alleles	Case count	Control count	Total count
HLA-A	33	2866	12576	15442
HLA-B	67	2766	12114	14880
HLA-C	26	2882	12580	15462
HLA-DPA1	10	2798	12158	14956
HLA-DPB1	22	2888	12562	15450
HLA-DQA1	8	2886	12592	15478
HLA-DQB1	15	2884	12596	15480
HLA-DRB1	43	2324	10318	12642

## Sheet: Table S2
Table S2: Frequencies of HLA alleles imputed using HLA-TAPAS. The samples were gathered from 7785 Germans of which 6332 were controls (<95 years) and 1453 were cases (≥95 years). Only common alleles are reported (freq. ≥5%).
Allele	Case count	Control count	Total count	Case freq.	Control freq.	Total freq.
A*01:01:01	408	2020	2428	0.1424	0.1606	0.1572
A*02:01:01	853	3608	4461	0.2976	0.2869	0.2889
A*03:01:01	412	1886	2298	0.1438	0.15	0.1488
A*11:01:01	151	636	787	0.0527	0.0506	0.051
A*24:02:01	266	1199	1465	0.0928	0.0953	0.0949
B*07:02:01	361	1630	1991	0.1305	0.1346	0.1338
B*08:01:01	289	1339	1628	0.1045	0.1105	0.1094
B*15:01:01	233	983	1216	0.0842	0.0811	0.0817
B*35:01:01	135	718	853	0.0488	0.0593	0.0573
B*40:01:01	147	703	850	0.0531	0.058	0.0571
B*44:02:01	216	986	1202	0.0781	0.0814	0.0808
B*51:01:01	143	703	846	0.0517	0.058	0.0569
C*02:02:02	160	750	910	0.0555	0.0596	0.0589
C*03:03:01	193	766	959	0.067	0.0609	0.062
C*03:04:01	241	1130	1371	0.0836	0.0898	0.0887
C*04:01:01	321	1411	1732	0.1114	0.1122	0.112
C*05:01:01	167	845	1012	0.0579	0.0672	0.0655
C*06:02:01	269	1222	1491	0.0933	0.0971	0.0964
C*07:01:01	433	1868	2301	0.1502	0.1485	0.1488
C*07:02:01	398	1790	2188	0.1381	0.1423	0.1415
C*12:03:01	198	714	912	0.0687	0.0568	0.059
DPA1*01:03:01	2384	10292	12676	0.852	0.8465	0.8476
DPA1*02:01:01	205	894	1099	0.0733	0.0735	0.0735
DPB1*02:01:02	416	1706	2122	0.144	0.1358	0.1373
DPB1*03:01:01	297	1345	1642	0.1028	0.1071	0.1063
DPB1*04:01:01	1276	5436	6712	0.4418	0.4327	0.4344
DPB1*04:02:01	346	1518	1864	0.1198	0.1208	0.1206
DQA1*01:01:01	388	1825	2213	0.1344	0.1449	0.143
DQA1*01:02:01	587	2618	3205	0.2034	0.2079	0.2071
DQA1*01:03:01	246	1065	1311	0.0852	0.0846	0.0847
DQA1*02:01:01	362	1490	1852	0.1254	0.1183	0.1197
DQA1*03:01:01	447	1855	2302	0.1549	0.1473	0.1487
DQA1*05:01:01	776	3315	4091	0.2689	0.2633	0.2643
DQB1*02:01:01	581	2455	3036	0.2015	0.1949	0.1961
DQB1*03:01:01	588	2451	3039	0.2039	0.1946	0.1963
DQB1*03:02:01	288	1214	1502	0.0999	0.0964	0.097
DQB1*05:01:01	309	1505	1814	0.1071	0.1195	0.1172
DQB1*06:02:01	354	1694	2048	0.1227	0.1345	0.1323
DQB1*06:03:01	239	1031	1270	0.0829	0.0819	0.082
DRB1*01:01:01	209	1063	1272	0.0899	0.103	0.1006
DRB1*03:01:01	303	1309	1612	0.1304	0.1269	0.1275
DRB1*04:01:01	175	694	869	0.0753	0.0673	0.0687
DRB1*07:01:01	276	1161	1437	0.1188	0.1125	0.1137
DRB1*11:01:01	143	600	743	0.0615	0.0582	0.0588
DRB1*13:01:01	211	852	1063	0.0908	0.0826	0.0841
DRB1*13:02:01	139	518	657	0.0598	0.0502	0.052
DRB1*15:01:01	313	1564	1877	0.1347	0.1516	0.1485

## Sheet: Table S3
Table S3: Frequencies of HLA alleles genotyped using HLA target sequencing (HLA-seq). The samples were gathered from 200 German LLI, 100 with and 100 without the imputed HLA DRB1*15:01:01. Only common alleles are reported (freq. ≥5%).
Allele	Female count	Male count	Total count	Female Freq.	Male Freq.	Total Freq.
A*01:01:01	13	19	32	0.1327	0.1979	0.1649
A*02:01:01	30	28	58	0.3061	0.2917	0.299
A*03:01:01	20	12	32	0.2041	0.125	0.1649
A*11:01:01	3	8	11	0.0306	0.0833	0.0567
B*07:02:01	13	8	21	0.13	0.087	0.1094
B*08:01:01	10	7	17	0.1	0.0761	0.0885
B*15:01:01	11	4	15	0.11	0.0435	0.0781
B*35:01:01	7	4	11	0.07	0.0435	0.0573
B*44:02:01	12	5	17	0.12	0.0543	0.0885
B*51:01:01	5	6	11	0.05	0.0652	0.0573
B*57:01:01	6	6	12	0.06	0.0652	0.0625
C*02:02:02	4	7	11	0.0408	0.0745	0.0573
C*03:04:01	10	6	16	0.102	0.0638	0.0833
C*04:01:01	14	7	21	0.1429	0.0745	0.1094
C*05:01:01	10	4	14	0.102	0.0426	0.0729
C*06:02:01	10	16	26	0.102	0.1702	0.1354
C*07:01:01	11	11	22	0.1122	0.117	0.1146
C*07:02:01	13	8	21	0.1327	0.0851	0.1094
C*07:04:01	5	7	12	0.051	0.0745	0.0625
C*12:03:01	3	8	11	0.0306	0.0851	0.0573
DPA1*01:03:01	82	78	160	0.8542	0.8298	0.8421
DPA1*02:01:01	7	11	18	0.0729	0.117	0.0947
DPA1*02:01:02	6	4	10	0.0625	0.0426	0.0526
DPB1*01:01:01	6	5	11	0.0638	0.0556	0.0598
DPB1*02:01:02	8	18	26	0.0851	0.2	0.1413
DPB1*03:01:01	11	12	23	0.117	0.1333	0.125
DPB1*04:01:01	50	34	84	0.5319	0.3778	0.4565
DPB1*04:02:01	6	9	15	0.0638	0.1	0.0815
DQA1*01:01:01	9	10	19	0.0918	0.1042	0.0979
DQA1*01:02:01	23	13	36	0.2347	0.1354	0.1856
DQA1*01:03:01	5	8	13	0.051	0.0833	0.067
DQA1*02:01:01	11	17	28	0.1122	0.1771	0.1443
DQA1*03:01:01	13	16	29	0.1327	0.1667	0.1495
DQA1*03:03:01	4	6	10	0.0408	0.0625	0.0515
DQA1*05:01:01	13	6	19	0.1327	0.0625	0.0979
DQA1*05:05:01	13	10	23	0.1327	0.1042	0.1186
DQB1*02:01:01	13	6	19	0.1383	0.0638	0.1011
DQB1*02:02:01	4	11	15	0.0426	0.117	0.0798
DQB1*03:01:01	15	15	30	0.1596	0.1596	0.1596
DQB1*03:02:01	14	16	30	0.1489	0.1702	0.1596
DQB1*03:03:02	5	7	12	0.0532	0.0745	0.0638
DQB1*05:01:01	10	10	20	0.1064	0.1064	0.1064
DQB1*06:02:01	15	7	22	0.1596	0.0745	0.117
DQB1*06:03:01	4	6	10	0.0426	0.0638	0.0532
DRB1*01:01:01	9	10	19	0.0938	0.1042	0.099
DRB1*03:01:01	13	6	19	0.1354	0.0625	0.099
DRB1*04:01:01	9	13	22	0.0938	0.1354	0.1146
DRB1*07:01:01	11	17	28	0.1146	0.1771	0.1458
DRB1*11:01:01	7	9	16	0.0729	0.0938	0.0833
DRB1*13:01:01	5	8	13	0.0521	0.0833	0.0677
DRB1*13:02:01	8	2	10	0.0833	0.0208	0.0521
DRB1*15:01:01	15	8	23	0.1562	0.0833	0.1198

## Sheet: Table S4
Table S4: Concordance table comparing HLA-DRB1 alleles typed using imputation with the immunochip (rows) or HLA-seq (columns). The samples were gathered from 200 German LLI, 100 with and 100 without the imputed HLA DRB1*15:01:01.
HLA-seq	DRB1*01:01:01	DRB1*01:02:01	DRB1*03:01:01	DRB1*04	DRB1*04:01	DRB1*04:01:01	DRB1*04:02:01	DRB1*04:03:01	DRB1*04:04:01	DRB1*04:07:01	DRB1*04:08:01	DRB1*07:01:01	DRB1*08:01:01	DRB1*08:01:03	DRB1*08:06	DRB1*09:01:02	DRB1*10:01:01	DRB1*11:01:01	DRB1*11:03:01	DRB1*11:04:01	DRB1*12:01:01	DRB1*12:57	DRB1*13:01:01	DRB1*13:02:01	DRB1*13:03:01	DRB1*13:05:01	DRB1*13:41	DRB1*14:01	DRB1*14:04:01	DRB1*14:54:01	DRB1*15:01	DRB1*15:01:01	DRB1*15:02:01	DRB1*15:04	DRB1*16:01:01	DRB1*16:07
Immunochip
DRB1*01	3																								1
DRB1*01:01:01	32
DRB1*01:02:01		2
DRB1*01:03:01	1
DRB1*03:01:01	1		30	1								2						1		1	2	1						1		2
DRB1*04						2	1	2
DRB1*04:01:01			1			18		1		1
DRB1*04:04:01									11																					1					1
DRB1*04:07:01											1
DRB1*04:08:01						1					1
DRB1*07																								1
DRB1*07:01:01												30		1									1
DRB1*08:01:01													5					1
DRB1*08:02:01												1
DRB1*08:06															1
DRB1*09:01:02												1				2
DRB1*10:01:01	1
DRB1*11												1						6	1	2			1
DRB1*11:01:01											1							11	2	1
DRB1*11:03:01																			1
DRB1*11:04:01						4												1							1
DRB1*12:01:01					1																3
DRB1*12:02:01																													1
DRB1*13																								1
DRB1*13:01:01																		1		1			22
DRB1*13:02:01																		1						18			1
DRB1*13:03:01			1																						3
DRB1*13:05:01																		1		1
DRB1*13:21:01																				1
DRB1*14:01:01																														3
DRB1*14:02:01			2
DRB1*15:01:01	1	1	1			1						1																			1	98		1
DRB1*15:02:01																																	7
DRB1*15:03:01												1
DRB1*15:13						1
DRB1*16:01:01																																			6
DRB1*16:02:01																																				1
Unknown						4			1			4				1	2	2		1						1

## Sheet: Table S5
Table S5: Results of association tests between longevity and imputed HLA alleles in the German cohort.
Whole population
Allele	A_case	B_case	A_ctrl	B_ctrl	F_case	F_ctrl	Freq	P_Logit	OR	L95	U95	P_adj
A*01:01:01	408	2458	2020	10556	0.1424	0.1606	0.1572	0.0145	0.866	0.7716	0.9718	0.2172
A*02:01:01	853	2013	3608	8968	0.2976	0.2869	0.2889	0.2655	1.0519	0.9623	1.1498	1
A*03:01:01	412	2454	1886	10690	0.1438	0.15	0.1488	0.3924	0.9511	0.8477	1.067	1
A*11:01:01	151	2715	636	11940	0.0527	0.0506	0.051	0.6457	1.0441	0.8686	1.2552	1
A*24:02:01	266	2600	1199	11377	0.0928	0.0953	0.0949	0.6801	0.9711	0.8448	1.1163	1
B*07:02:01	361	2405	1630	10484	0.1305	0.1346	0.1338	0.5759	0.9658	0.855	1.091	1
B*08:01:01	289	2477	1339	10775	0.1045	0.1105	0.1094	0.3322	0.9348	0.8157	1.0713	1
B*15:01:01	233	2533	983	11131	0.0842	0.0811	0.0817	0.594	1.0414	0.8971	1.2088	1
B*35:01:01	135	2631	718	11396	0.0488	0.0593	0.0573	0.0293	0.8094	0.6692	0.979	0.6159
B*40:01:01	147	2619	703	11411	0.0531	0.058	0.0571	0.3062	0.9094	0.7582	1.0908	1
B*44:02:01	216	2550	986	11128	0.0781	0.0814	0.0808	0.5515	0.9542	0.818	1.1132	1
B*51:01:01	143	2623	703	11411	0.0517	0.058	0.0569	0.1958	0.8858	0.7371	1.0645	1
C*02:02:02	160	2722	750	11830	0.0555	0.0596	0.0589	0.408	0.9284	0.7786	1.107	1
C*03:03:01	193	2689	766	11814	0.067	0.0609	0.062	0.2344	1.1016	0.9392	1.2921	1
C*03:04:01	241	2641	1130	11450	0.0836	0.0898	0.0887	0.2749	0.9223	0.7977	1.0664	1
C*04:01:01	321	2561	1411	11169	0.1114	0.1122	0.112	0.9198	0.9934	0.8738	1.1294	1
C*05:01:01	167	2715	845	11735	0.0579	0.0672	0.0655	0.0661	0.8511	0.7167	1.0108	0.8931
C*06:02:01	269	2613	1222	11358	0.0933	0.0971	0.0964	0.5341	0.9568	0.8324	1.0997	1
C*07:01:01	433	2449	1868	10712	0.1502	0.1485	0.1488	0.8324	1.0125	0.9025	1.1358	1
C*07:02:01	398	2484	1790	10790	0.1381	0.1423	0.1415	0.5578	0.9657	0.8592	1.0854	1
C*12:03:01	198	2684	714	11866	0.0687	0.0568	0.059	0.0122	1.2323	1.0465	1.4511	0.33
DPA1*01:03:01	2384	414	10292	1866	0.852	0.8465	0.8476	0.4714	1.0434	0.9296	1.1711	1
DPA1*02:01:01	205	2593	894	11264	0.0733	0.0735	0.0735	0.9818	1.0018	0.8561	1.1724	1
DPB1*02:01:02	416	2472	1706	10856	0.144	0.1358	0.1373	0.2392	1.0709	0.9554	1.2004	1
DPB1*03:01:01	297	2591	1345	11217	0.1028	0.1071	0.1063	0.5116	0.9564	0.8371	1.0927	1
DPB1*04:01:01	1276	1612	5436	7126	0.4418	0.4327	0.4344	0.3973	1.0356	0.955	1.1231	1
DPB1*04:02:01	346	2542	1518	11044	0.1198	0.1208	0.1206	0.9002	0.9921	0.8758	1.1237	1
DQA1*01:01:01	388	2498	1825	10767	0.1344	0.1449	0.143	0.1447	0.9153	0.8126	1.0309	1
DQA1*01:02:01	587	2299	2618	9974	0.2034	0.2079	0.2071	0.5737	0.9715	0.8784	1.0745	1
DQA1*01:03:01	246	2640	1065	11527	0.0852	0.0846	0.0847	0.8945	1.0098	0.8747	1.1656	1
DQA1*02:01:01	362	2524	1490	11102	0.1254	0.1183	0.1197	0.2784	1.0699	0.9469	1.2089	1
DQA1*03:01:01	447	2439	1855	10737	0.1549	0.1473	0.1487	0.3032	1.0612	0.9477	1.1882	1
DQA1*05:01:01	776	2110	3315	9277	0.2689	0.2633	0.2643	0.5349	1.0293	0.9396	1.1274	1
DQB1*02:01:01	581	2303	2455	10141	0.2015	0.1949	0.1961	0.4284	1.0419	0.9412	1.1534	1
DQB1*03:01:01	588	2296	2451	10145	0.2039	0.1946	0.1963	0.2434	1.0619	0.96	1.1746	1
DQB1*03:02:01	288	2596	1214	11382	0.0999	0.0964	0.097	0.5739	1.04	0.9071	1.1923	1
DQB1*05:01:01	309	2575	1505	11091	0.1071	0.1195	0.1172	0.0639	0.8839	0.7758	1.0071	0.8109
DQB1*06:02:01	354	2530	1694	10902	0.1227	0.1345	0.1323	0.0901	0.8999	0.7966	1.0166	0.8109
DQB1*06:03:01	239	2645	1031	11565	0.0829	0.0819	0.082	0.8374	1.0154	0.8777	1.1746	1
DRB1*01:01:01	209	2115	1063	9255	0.0899	0.103	0.1006	0.0575	0.8595	0.7352	1.0048	0.4932
DRB1*03:01:01	303	2021	1309	9009	0.1304	0.1269	0.1275	0.6797	1.0287	0.8993	1.1769	1
DRB1*04:01:01	175	2149	694	9624	0.0753	0.0673	0.0687	0.1804	1.1249	0.9469	1.3364	0.9663
DRB1*07:01:01	276	2048	1161	9157	0.1188	0.1125	0.1137	0.3791	1.0645	0.9261	1.2237	1
DRB1*11:01:01	143	2181	600	9718	0.0615	0.0582	0.0588	0.5245	1.0629	0.8809	1.2825	1
DRB1*13:01:01	211	2113	852	9466	0.0908	0.0826	0.0841	0.2013	1.1078	0.9468	1.2962	0.9663
DRB1*13:02:01	139	2185	518	9800	0.0598	0.0502	0.052	0.0616	1.2034	0.991	1.4614	0.4932
DRB1*15:01:01	313	2011	1564	8754	0.1347	0.1516	0.1485	0.0404	0.8734	0.7674	0.9941	0.4932
Males
Allele	A_case	B_case	A_ctrl	B_ctrl	F_case	F_ctrl	Freq	P_Logit	OR	L95	U95	P_adj
A*01:01:01	111	645	1009	5255	0.1468	0.1611	0.1595	0.3	0.8931	0.7211	1.106	1
A*02:01:01	230	526	1829	4435	0.3042	0.292	0.2933	0.4898	1.0598	0.8988	1.2495	1
A*03:01:01	102	654	922	5342	0.1349	0.1472	0.1459	0.3471	0.9001	0.7229	1.1208	1
A*24:02:01	53	703	601	5663	0.0701	0.0959	0.0932	0.0214	0.7098	0.5301	0.9504	0.2565
B*07:02:01	95	655	798	5232	0.1267	0.1323	0.1317	0.6688	0.952	0.7598	1.1928	1
B*08:01:01	70	680	681	5349	0.0933	0.1129	0.1108	0.0897	0.7961	0.6118	1.036	0.942
B*15:01:01	48	702	505	5525	0.064	0.0837	0.0816	0.0588	0.7444	0.5482	1.011	0.942
B*35:01:01	38	712	351	5679	0.0507	0.0582	0.0574	0.3754	0.8535	0.6014	1.2114	1
B*40:01:01	46	704	341	5689	0.0613	0.0566	0.0571	0.606	1.0862	0.7933	1.4872	1
B*44:02:01	60	690	506	5524	0.08	0.0839	0.0835	0.6929	0.9449	0.7132	1.2519	1
B*51:01:01	43	707	369	5661	0.0573	0.0612	0.0608	0.6761	0.9332	0.6748	1.2906	1
C*02:02:02	46	718	380	5872	0.0602	0.0608	0.0607	0.9452	0.989	0.7219	1.3549	1
C*03:03:01	45	719	388	5864	0.0589	0.0621	0.0617	0.7102	0.9433	0.6931	1.2837	1
C*03:04:01	65	699	561	5691	0.0851	0.0897	0.0892	0.655	0.9409	0.7202	1.2292	1
C*04:01:01	85	679	700	5552	0.1113	0.112	0.1119	0.9834	0.9975	0.7868	1.2647	1
C*05:01:01	41	723	424	5828	0.0537	0.0678	0.0663	0.131	0.775	0.5567	1.0789	1
C*06:02:01	72	692	612	5640	0.0942	0.0979	0.0975	0.7738	0.9632	0.7458	1.244	1
C*07:01:01	107	657	941	5311	0.1401	0.1505	0.1494	0.4065	0.9113	0.7317	1.1348	1
C*07:02:01	96	668	886	5366	0.1257	0.1417	0.14	0.232	0.8723	0.6972	1.0913	1
C*12:03:01	57	707	351	5901	0.0746	0.0561	0.0582	0.0363	1.3659	1.0201	1.8289	0.9801
DPA1*01:03:01	629	125	5116	928	0.8342	0.8465	0.8451	0.3784	0.9119	0.7426	1.1197	1
DPA1*02:01:01	59	695	439	5605	0.0782	0.0726	0.0733	0.5462	1.0908	0.8225	1.4465	1
DPB1*01:01:01	38	734	317	5929	0.0492	0.0508	0.0506	0.7999	0.9558	0.6738	1.3558	1
DPB1*02:01:02	109	663	825	5421	0.1412	0.1321	0.1331	0.4392	1.0882	0.8784	1.3482	1
DPB1*03:01:01	94	678	653	5593	0.1218	0.1045	0.1064	0.1424	1.1893	0.9434	1.4995	1
DPB1*04:01:01	313	459	2745	3501	0.4054	0.4395	0.4357	0.0646	0.8666	0.7445	1.0087	0.9693
DPB1*04:02:01	95	677	761	5485	0.1231	0.1218	0.122	0.8879	1.0165	0.8092	1.2771	1
DQA1*01:01:01	107	659	889	5377	0.1397	0.1419	0.1416	0.8542	0.9799	0.7889	1.217	1
DQA1*01:02:01	137	629	1312	4954	0.1789	0.2094	0.2061	0.0469	0.8217	0.677	0.9973	0.5259
DQA1*01:03:01	69	697	523	5743	0.0901	0.0835	0.0842	0.5261	1.0878	0.8385	1.4113	1
DQA1*02:01:01	94	672	752	5514	0.1227	0.12	0.1203	0.8004	1.0299	0.8195	1.2943	1
DQA1*03:01:01	133	633	928	5338	0.1736	0.1481	0.1509	0.0584	1.2168	0.993	1.4911	0.5259
DQA1*05:01:01	202	564	1651	4615	0.2637	0.2635	0.2635	0.9822	1.0019	0.8459	1.1868	1
DQB1*02:01:01	140	630	1218	5054	0.1818	0.1942	0.1928	0.4052	0.92	0.7559	1.1196	1
DQB1*03:01:01	159	611	1227	5045	0.2065	0.1956	0.1968	0.4531	1.0733	0.8923	1.2909	1
DQB1*03:02:01	93	677	593	5679	0.1208	0.0945	0.0974	0.0197	1.3217	1.0454	1.6709	0.1776
DQB1*05:01:01	83	687	716	5556	0.1078	0.1142	0.1135	0.5811	0.934	0.733	1.1902	1
DQB1*06:02:01	78	692	839	5433	0.1013	0.1338	0.1302	0.0116	0.731	0.573	0.9325	0.1776
DQB1*06:03:01	60	710	506	5766	0.0779	0.0807	0.0804	0.802	0.9653	0.7323	1.2724	1
DRB1*01:01:01	54	566	514	4594	0.0871	0.1006	0.0992	0.2605	0.8448	0.6297	1.1333	1
DRB1*03:01:01	72	548	638	4470	0.1161	0.1249	0.124	0.5083	0.9149	0.7029	1.1908	1
DRB1*04:01:01	51	569	335	4773	0.0823	0.0656	0.0674	0.1351	1.2659	0.9292	1.7248	1
DRB1*07:01:01	74	546	585	4523	0.1194	0.1145	0.115	0.6742	1.0567	0.817	1.3667	1
DRB1*11:01:01	43	577	308	4800	0.0694	0.0603	0.0613	0.3824	1.1578	0.8334	1.6085	1
DRB1*13:01:01	56	564	425	4683	0.0903	0.0832	0.084	0.5351	1.0965	0.8196	1.4668	1
DRB1*13:02:01	38	582	254	4854	0.0613	0.0497	0.051	0.214	1.2493	0.8794	1.7748	1
DRB1*15:01:01	62	558	778	4330	0.1	0.1523	0.1466	0.000703	0.6276	0.4794	0.8217	0.028
Centenarian males
Allele	A_case	B_case	A_ctrl	B_ctrl	F_case	F_ctrl	Freq	P_Logit	OR	L95	U95	P_adj
DRB1*15:01:01	21	207	778	4330	0.0921	0.1523	0.1497	0.0144	0.5701	0.3635	0.8941	0.5755
Females
Allele	A_case	B_case	A_ctrl	B_ctrl	F_case	F_ctrl	Freq	P_Logit	OR	L95	U95	P_adj
A*01:01:01	297	1813	1011	5301	0.1408	0.1602	0.1553	0.0354	0.8606	0.7484	0.9898	0.5307
A*02:01:01	623	1487	1779	4533	0.2953	0.2818	0.2852	0.235	1.068	0.9581	1.1904	1
A*03:01:01	310	1800	964	5348	0.1469	0.1527	0.1513	0.4984	0.9532	0.8298	1.095	1
A*11:01:01	99	2011	337	5975	0.0469	0.0534	0.0518	0.2278	0.8669	0.6873	1.0934	1
A*24:02:01	213	1897	598	5714	0.1009	0.0947	0.0963	0.393	1.0743	0.9114	1.2663	1
B*07:02:01	266	1750	832	5252	0.1319	0.1368	0.1356	0.5741	0.9583	0.8259	1.1118	1
B*27:05:02	97	1919	367	5717	0.0481	0.0603	0.0573	0.0399	0.7861	0.6248	0.989	0.5952
B*35:03:01	101	1915	362	5722	0.0501	0.0595	0.0572	0.1103	0.8316	0.6631	1.0428	0.7719
B*39:06:02	185	1831	478	5606	0.0918	0.0786	0.0819	0.0567	1.189	0.9951	1.4206	0.5952
B*41:02:01	219	1797	658	5426	0.1086	0.1082	0.1083	0.9504	1.0052	0.8536	1.1837	1
B*44:03:02	156	1860	480	5604	0.0774	0.0789	0.0785	0.8256	0.979	0.8108	1.1821	1
B*48:01:01	100	1916	334	5750	0.0496	0.0549	0.0536	0.3575	0.8986	0.7156	1.1284	1
C*02:02:02	114	2004	370	5958	0.0538	0.0585	0.0573	0.4329	0.9168	0.738	1.139	1
C*03:03:01	148	1970	378	5950	0.0699	0.0597	0.0623	0.0945	1.1802	0.9719	1.4332	1
C*03:04:01	176	1942	569	5759	0.0831	0.0899	0.0882	0.3205	0.9142	0.766	1.0911	1
C*04:01:01	236	1882	711	5617	0.1114	0.1124	0.1121	0.916	0.9916	0.8479	1.1596	1
C*05:01:01	126	1992	421	5907	0.0595	0.0665	0.0648	0.2401	0.8835	0.7186	1.0863	1
C*06:02:01	197	1921	610	5718	0.093	0.0964	0.0955	0.6331	0.9593	0.8089	1.1377	1
C*07:01:01	326	1792	927	5401	0.1539	0.1465	0.1484	0.401	1.0612	0.9238	1.219	1
C*07:02:01	302	1816	904	5424	0.1426	0.1429	0.1428	0.9685	0.9972	0.866	1.1482	1
C*12:03:01	141	1977	363	5965	0.0666	0.0574	0.0597	0.1098	1.1786	0.9636	1.4416	1
DPA1*01:03:01	1755	289	5176	938	0.8586	0.8466	0.8496	0.1879	1.1003	0.9544	1.2686	1
DPA1*02:01:01	146	1898	455	5659	0.0714	0.0744	0.0737	0.6776	0.9599	0.7914	1.1643	1
DPB1*02:01:02	307	1809	881	5435	0.1451	0.1395	0.1409	0.5282	1.0453	0.9109	1.1995	1
DPB1*03:01:01	203	1913	692	5624	0.0959	0.1096	0.1061	0.0819	0.8634	0.7317	1.0188	0.4914
DPB1*04:01:01	963	1153	2691	3625	0.4551	0.4261	0.4333	0.0214	1.1226	1.0173	1.2388	0.2565
DPB1*04:02:01	251	1865	757	5559	0.1186	0.1199	0.1195	0.8825	0.9886	0.849	1.1512	1
DQA1*01:01:01	281	1839	936	5390	0.1325	0.148	0.1441	0.0761	0.8765	0.7577	1.0139	1
DQA1*01:02:01	450	1670	1306	5020	0.2123	0.2064	0.2079	0.5669	1.0363	0.9172	1.171	1
DQA1*01:03:01	177	1943	542	5784	0.0835	0.0857	0.0851	0.7576	0.9727	0.816	1.1595	1
DQA1*02:01:01	268	1852	738	5588	0.1264	0.1167	0.1191	0.2269	1.0958	0.9447	1.2712	1
DQA1*03:01:01	314	1806	927	5399	0.1481	0.1465	0.1469	0.857	1.0128	0.8817	1.1635	1
DQA1*05:01:01	574	1546	1664	4662	0.2708	0.263	0.265	0.4837	1.0405	0.9311	1.1627	1
DQB1*02:01:01	441	1673	1237	5087	0.2086	0.1956	0.1989	0.2011	1.0825	0.9586	1.2225	1
DQB1*03:01:01	429	1685	1224	5100	0.2029	0.1935	0.1959	0.3319	1.0631	0.9394	1.2031	1
DQB1*03:02:01	195	1919	621	5703	0.0922	0.0982	0.0967	0.4178	0.9316	0.785	1.1057	1
DQB1*05:01:01	226	1888	789	5535	0.1069	0.1248	0.1203	0.0298	0.8395	0.7169	0.983	0.537
DQB1*06:02:01	276	1838	855	5469	0.1306	0.1352	0.134	0.5899	0.9607	0.8305	1.1114	1
DQB1*06:03:01	179	1935	525	5799	0.0847	0.083	0.0834	0.8027	1.0227	0.8578	1.2193	1
DRB1*01:01:01	155	1549	549	4661	0.091	0.1054	0.1018	0.0914	0.85	0.7039	1.0265	1
DRB1*03:01:01	231	1473	671	4539	0.1356	0.1288	0.1305	0.4953	1.0572	0.901	1.2404	1
DRB1*04:01:01	124	1580	359	4851	0.0728	0.0689	0.0699	0.6181	1.0552	0.8543	1.3033	1
DRB1*07:01:01	202	1502	576	4634	0.1185	0.1106	0.1125	0.3757	1.0799	0.911	1.2803	1
DRB1*11:01:01	100	1604	292	4918	0.0587	0.056	0.0567	0.6587	1.0543	0.8339	1.3328	1
DRB1*13:01:01	155	1549	427	4783	0.091	0.082	0.0842	0.2521	1.1181	0.9236	1.3536	1
DRB1*13:02:01	101	1603	264	4946	0.0593	0.0507	0.0528	0.1695	1.1826	0.9309	1.5023	1
DRB1*15:01:01	251	1453	786	4424	0.1473	0.1509	0.15	0.7402	0.9743	0.8355	1.1362	1
Centenarian Females
Allele	A_case	B_case	A_ctrl	B_ctrl	F_case	F_ctrl	Freq	P_Logit	OR	L95	U95	P_adj
DRB1*15:01:01	131	749	786	4424	0.1489	0.1509	0.1506	0.9032	0.9877	0.8085	1.2065	1

## Sheet: Table S6
Table S6: DRB1*15:01 allele frequencies for German, Danish and UK Biobank cohorts. German and UK Biobank frequencies are based on imputed alleles, while Danish frequencies are based on the A-allele frequency of the tag-SNP rs3135388. Germans: Cases ≥ 95 years, controls < 95 years; Danish: Cases ≥ 90 years, controls < 90 years; UK Biobank: Cases are children of parents ≥ 95 years, controls are chi…
Cohort	Sex	N. Controls	Controls	N. Cases	Cases	OR	p-value
German DRB1*15:01:01	F	786	0.1509	251	0.1473	0.97	0.74
	M	778	0.1523	62	0.1	0.6276	0.000703
Danish rs3135388-A	F	178	0.1648	190	0.1555	0.993	0.573
	M	194	0.1603	46	0.1217	0.735	0.073
UK Biobank DRB1*15:01	F	67985	0.1503	3188	0.1431	0.9434	0.0019
	M	89020	0.1496	1234	0.1394	0.92	0.0023

## Sheet: Table S7
Table S7: Predicted binding affinities between common DRB alleles in the German cohort and self-antigens reported in the IEDB.
				DRB1_0101			DRB1_0301			DRB1_0401			DRB1_0701			DRB1_1101			DRB1_1301			DRB1_1302			DRB1_1501
Pos	Peptide	ID	Target	Core	Score	Rank	Core	Score	Rank	Core	Score	Rank	Core	Score	Rank	Core	Score	Rank	Core	Score	Rank	Core	Score	Rank	Core	Score	Rank	Ave	NB
1	AGFKGEQGPKGEP	1509	NA	FKGEQGPKG	0.614357	1.85	FKGEQGPKG	0.003623	57.77	FKGEQGPKG	0.691996	1.08	FKGEQGPKG	0.025538	30.92	FKGEQGPKG	0.092114	13.43	FKGEQGPKG	0.005467	62.55	FKGEQGPKG	0.034498	34.97	FKGEQGPKG	0.017449	34.27	0.1856	2
1	AGWLADRSVRYPI	1726	NA	WLADRSVRY	0.039459	18.06	WLADRSVRY	0.527933	1.91	WLADRSVRY	0.403035	3.62	WLADRSVRY	0.16958	8.16	WLADRSVRY	0.019425	30.4	WLADRSVRY	0.031918	30.93	WLADRSVRY	0.18466	8.97	WLADRSVRY	0.007104	50.93	0.1729	2
1	AVPVYIYFNTWTT	5516	NA	YIYFNTWTT	0.006972	40.84	VYIYFNTWT	0.000478	89.13	YIYFNTWTT	0.015262	35.3	YIYFNTWTT	0.038028	24.67	YIYFNTWTT	0.004661	53.35	VYIYFNTWT	0.003765	69.29	YIYFNTWTT	0.006323	70.32	VYIYFNTWT	0.264019	4.66	0.0424	1
2	VPVYIYFNTWTTC	5516	NA	YIYFNTWTT	0.006689	41.56	IYFNTWTTC	0.000424	90.25	YIYFNTWTT	0.012372	38.36	YIYFNTWTT	0.024876	31.35	YIYFNTWTT	0.00506	51.87	YIYFNTWTT	0.002914	73.72	YIYFNTWTT	0.0071	68.12	VYIYFNTWT	0.081985	13.46	0.0177	0
3	PVYIYFNTWTTCQ	5516	NA	YIYFNTWTT	0.012598	31.54	IYFNTWTTC	0.001204	77.09	YIYFNTWTT	0.018729	32.4	YIYFNTWTT	0.032996	26.76	YIYFNTWTT	0.006845	46.44	IYFNTWTTC	0.005011	64.1	IYFNTWTTC	0.017966	48.48	YIYFNTWTT	0.068555	15.27	0.0205	0
4	VYIYFNTWTTCQS	5516	NA	YIYFNTWTT	0.001654	69.14	IYFNTWTTC	0.000684	85.06	YFNTWTTCQ	0.012461	38.25	YIYFNTWTT	0.00874	52.09	YFNTWTTCQ	0.001393	74.23	IYFNTWTTC	0.002378	77.05	IYFNTWTTC	0.007249	67.71	YIYFNTWTT	0.005806	54.83	0.005	0
5	YIYFNTWTTCQSI	5516	NA	FNTWTTCQS	0.000683	85.41	IYFNTWTTC	0.000352	92.01	FNTWTTCQS	0.009863	41.97	FNTWTTCQS	0.005082	63.61	FNTWTTCQS	0.001077	78.34	FNTWTTCQS	0.000858	90.34	FNTWTTCQS	0.003607	80.1	FNTWTTCQS	0.001701	78.16	0.0029	0
6	IYFNTWTTCQSIA	5516	NA	FNTWTTCQS	0.000893	81.01	FNTWTTCQS	0.000222	95	FNTWTTCQS	0.009385	42.79	NTWTTCQSI	0.006611	57.99	FNTWTTCQS	0.001201	76.66	FNTWTTCQS	0.00086	90.31	FNTWTTCQS	0.002941	83.23	FNTWTTCQS	0.002011	75.24	0.003	0
7	YFNTWTTCQSIAF	5516	NA	WTTCQSIAF	0.001139	76.57	WTTCQSIAF	0.00051	88.5	FNTWTTCQS	0.002295	67.37	WTTCQSIAF	0.01784	37.47	FNTWTTCQS	0.000329	92.56	WTTCQSIAF	0.000768	91.47	WTTCQSIAF	0.004125	78.03	FNTWTTCQS	0.000872	88.09	0.0035	0
8	FNTWTTCQSIAFP	5516	NA	WTTCQSIAF	0.004838	47.46	WTTCQSIAF	0.002729	63.09	WTTCQSIAF	0.007736	46.02	WTTCQSIAF	0.07151	16.36	WTTCQSIAF	0.001021	79.1	WTTCQSIAF	0.001773	81.5	WTTCQSIAF	0.006186	70.77	WTTCQSIAF	0.000803	89.09	0.0121	0
1	DTQFVRFDSDAAS	10460	NA	FVRFDSDAA	0.678855	1.51	VRFDSDAAS	0.202234	5.81	FVRFDSDAA	0.950354	0.06	FVRFDSDAA	0.499434	2.09	FVRFDSDAA	0.327271	4.93	FVRFDSDAA	0.174639	10.31	FVRFDSDAA	0.311179	4.17	FVRFDSDAA	0.753243	0.64	0.4872	6
2	TQFVRFDSDAASQ	10460	NA	FVRFDSDAA	0.668411	1.56	VRFDSDAAS	0.533541	1.87	FVRFDSDAA	0.968139	0.02	FVRFDSDAA	0.427174	2.77	FVRFDSDAA	0.330805	4.87	FVRFDSDAA	0.184121	9.85	FVRFDSDAA	0.330436	3.75	FVRFDSDAA	0.741603	0.68	0.523	7
3	QFVRFDSDAASQR	10460	NA	FVRFDSDAA	0.373468	3.87	VRFDSDAAS	0.623837	1.34	VRFDSDAAS	0.929585	0.1	FVRFDSDAA	0.203925	6.82	FVRFDSDAA	0.152166	9.64	FVRFDSDAA	0.093195	16.59	FVRFDSDAA	0.210603	7.61	FVRFDSDAA	0.491772	1.93	0.3848	4
1	DTQFVRFDSDAAS	10461	NA	FVRFDSDAA	0.678855	1.51	VRFDSDAAS	0.202234	5.81	FVRFDSDAA	0.950354	0.06	FVRFDSDAA	0.499434	2.09	FVRFDSDAA	0.327271	4.93	FVRFDSDAA	0.174639	10.31	FVRFDSDAA	0.311179	4.17	FVRFDSDAA	0.753243	0.64	0.4872	6
2	TQFVRFDSDAASQ	10461	NA	FVRFDSDAA	0.668411	1.56	VRFDSDAAS	0.533541	1.87	FVRFDSDAA	0.968139	0.02	FVRFDSDAA	0.427174	2.77	FVRFDSDAA	0.330805	4.87	FVRFDSDAA	0.184121	9.85	FVRFDSDAA	0.330436	3.75	FVRFDSDAA	0.741603	0.68	0.523	7
3	QFVRFDSDAASQR	10461	NA	FVRFDSDAA	0.373468	3.87	VRFDSDAAS	0.623837	1.34	VRFDSDAAS	0.929585	0.1	FVRFDSDAA	0.203925	6.82	FVRFDSDAA	0.152166	9.64	FVRFDSDAA	0.093195	16.59	FVRFDSDAA	0.210603	7.61	FVRFDSDAA	0.491772	1.93	0.3848	4
4	FVRFDSDAASQRM	10461	NA	FDSDAASQR	0.041925	17.49	FDSDAASQR	0.613425	1.39	VRFDSDAAS	0.532716	2.24	FDSDAASQR	0.023096	32.61	FDSDAASQR	0.021161	29.23	FDSDAASQR	0.021861	37.01	FDSDAASQR	0.071946	21.61	VRFDSDAAS	0.018977	32.85	0.1681	2
5	VRFDSDAASQRME	10461	NA	FDSDAASQR	0.033005	19.81	FDSDAASQR	0.60478	1.43	FDSDAASQR	0.299968	5.31	FDSDAASQR	0.020081	35.25	FDSDAASQR	0.016778	32.4	FDSDAASQR	0.016596	41.86	FDSDAASQR	0.06774	22.55	FDSDAASQR	0.004421	60.28	0.1329	1
6	RFDSDAASQRMEP	10461	NA	FDSDAASQR	0.011557	32.81	FDSDAASQR	0.375958	3.12	FDSDAASQR	0.142777	10.55	FDSDAASQR	0.009794	49.56	FDSDAASQR	0.004911	52.42	FDSDAASQR	0.005504	62.42	FDSDAASQR	0.032004	36.47	FDSDAASQR	0.001559	79.5	0.073	1
1	ENPVVHFFKNIVT	13572	NA	VVHFFKNIV	0.009526	35.8	VVHFFKNIV	0.045018	17.28	VHFFKNIVT	0.011442	39.57	VHFFKNIVT	0.053116	19.99	VVHFFKNIV	0.154155	9.54	VVHFFKNIV	0.613089	1.66	VVHFFKNIV	0.335994	3.63	VHFFKNIVT	0.664818	0.97	0.2359	3
2	NPVVHFFKNIVTP	13572	NA	VHFFKNIVT	0.056368	14.91	VVHFFKNIV	0.039139	18.77	VHFFKNIVT	0.143692	10.5	VHFFKNIVT	0.159188	8.64	VVHFFKNIV	0.144697	9.98	VVHFFKNIV	0.622602	1.58	VVHFFKNIV	0.339242	3.57	VHFFKNIVT	0.945967	0.07	0.3064	3
3	PVVHFFKNIVTPR	13572	NA	VHFFKNIVT	0.054029	15.26	FFKNIVTPR	0.032916	20.76	VHFFKNIVT	0.138406	10.79	VHFFKNIVT	0.115253	11.42	VHFFKNIVT	0.058913	17.56	VVHFFKNIV	0.423311	3.73	VVHFFKNIV	0.220092	7.18	VHFFKNIVT	0.942072	0.08	0.2481	2
1	ENPVVHFFKNIVT	13573	NA	VVHFFKNIV	0.009526	35.8	VVHFFKNIV	0.045018	17.28	VHFFKNIVT	0.011442	39.57	VHFFKNIVT	0.053116	19.99	VVHFFKNIV	0.154155	9.54	VVHFFKNIV	0.613089	1.66	VVHFFKNIV	0.335994	3.63	VHFFKNIVT	0.664818	0.97	0.2359	3
2	NPVVHFFKNIVTP	13573	NA	VHFFKNIVT	0.056368	14.91	VVHFFKNIV	0.039139	18.77	VHFFKNIVT	0.143692	10.5	VHFFKNIVT	0.159188	8.64	VVHFFKNIV	0.144697	9.98	VVHFFKNIV	0.622602	1.58	VVHFFKNIV	0.339242	3.57	VHFFKNIVT	0.945967	0.07	0.3064	3
3	PVVHFFKNIVTPR	13573	NA	VHFFKNIVT	0.054029	15.26	FFKNIVTPR	0.032916	20.76	VHFFKNIVT	0.138406	10.79	VHFFKNIVT	0.115253	11.42	VHFFKNIVT	0.058913	17.56	VVHFFKNIV	0.423311	3.73	VVHFFKNIV	0.220092	7.18	VHFFKNIVT	0.942072	0.08	0.2481	2
4	VVHFFKNIVTPRT	13573	NA	FKNIVTPRT	0.040126	17.9	FFKNIVTPR	0.061902	14.07	FKNIVTPRT	0.489601	2.64	FKNIVTPRT	0.107107	12.1	FKNIVTPRT	0.088878	13.74	VHFFKNIVT	0.084167	17.81	FFKNIVTPR	0.251621	5.9	VHFFKNIVT	0.663219	0.97	0.2233	2
5	VHFFKNIVTPRTP	13573	NA	FKNIVTPRT	0.385325	3.74	FFKNIVTPR	0.063295	13.87	FKNIVTPRT	0.907163	0.16	FKNIVTPRT	0.264262	5.18	FKNIVTPRT	0.470594	3.14	FFKNIVTPR	0.054435	23.32	FFKNIVTPR	0.278536	5.03	FKNIVTPRT	0.05181	18.53	0.3094	3
1	FDQKIVEWDSRKS	15449	NA	IVEWDSRKS	0.007179	40.34	IVEWDSRKS	0.005954	48.2	IVEWDSRKS	0.028648	26.78	IVEWDSRKS	0.020671	34.7	IVEWDSRKS	0.018243	31.24	IVEWDSRKS	0.214815	8.55	IVEWDSRKS	0.067226	22.67	IVEWDSRKS	0.543612	1.59	0.1133	1
2	DQKIVEWDSRKSK	15449	NA	IVEWDSRKS	0.053029	15.42	VEWDSRKSK	0.401295	2.88	IVEWDSRKS	0.192563	8.24	IVEWDSRKS	0.064711	17.48	IVEWDSRKS	0.136332	10.41	IVEWDSRKS	0.641137	1.42	IVEWDSRKS	0.311675	4.16	IVEWDSRKS	0.882122	0.25	0.3354	4
3	QKIVEWDSRKSKY	15449	NA	IVEWDSRKS	0.036966	18.7	VEWDSRKSK	0.659178	1.18	IVEWDSRKS	0.133918	11.05	IVEWDSRKS	0.034154	26.26	IVEWDSRKS	0.103091	12.52	IVEWDSRKS	0.614628	1.64	IVEWDSRKS	0.303764	4.35	IVEWDSRKS	0.828997	0.4	0.3393	4
4	KIVEWDSRKSKYF	15449	NA	IVEWDSRKS	0.009361	36.07	VEWDSRKSK	0.514145	2	IVEWDSRKS	0.020689	31.04	WDSRKSKYF	0.012215	44.95	IVEWDSRKS	0.020035	29.98	IVEWDSRKS	0.268486	6.81	IVEWDSRKS	0.108071	15.56	IVEWDSRKS	0.443084	2.34	0.1745	2
1	FPKPPSYNVATTL	17319	NA	PSYNVATTL	0.001397	72.59	PSYNVATTL	0.00032	92.79	PSYNVATTL	0.000557	88.12	PSYNVATTL	0.014931	40.9	PSYNVATTL	0.000619	85.95	PSYNVATTL	0.002551	75.87	PSYNVATTL	0.01441	53.43	PSYNVATTL	0.000919	87.41	0.0045	0
2	PKPPSYNVATTLP	17319	NA	PSYNVATTL	0.008968	36.73	PSYNVATTL	0.001429	74.29	PSYNVATTL	0.002425	66.37	PSYNVATTL	0.039449	24.13	PSYNVATTL	0.000902	80.91	PSYNVATTL	0.004907	64.45	PSYNVATTL	0.032764	36	PSYNVATTL	0.002983	67.96	0.0117	0
3	KPPSYNVATTLPS	17319	NA	YNVATTLPS	0.225839	6.06	YNVATTLPS	0.007785	43.2	YNVATTLPS	0.906088	0.16	YNVATTLPS	0.525009	1.9	YNVATTLPS	0.387911	4.05	YNVATTLPS	0.014141	44.73	YNVATTLPS	0.105914	15.82	YNVATTLPS	0.011439	41.89	0.273	3
4	PPSYNVATTLPSY	17319	NA	YNVATTLPS	0.688456	1.45	YNVATTLPS	0.024025	24.93	YNVATTLPS	0.977939	0.01	YNVATTLPS	0.678085	0.95	YNVATTLPS	0.806292	0.83	YNVATTLPS	0.063355	21.34	YNVATTLPS	0.293685	4.61	YNVATTLPS	0.069182	15.16	0.4501	5
5	PSYNVATTLPSYD	17319	NA	YNVATTLPS	0.643988	1.68	YNVATTLPS	0.018589	28.57	YNVATTLPS	0.973837	0.02	YNVATTLPS	0.569357	1.6	YNVATTLPS	0.741856	1.17	YNVATTLPS	0.046237	25.51	YNVATTLPS	0.230839	6.72	YNVATTLPS	0.051671	18.56	0.4095	4
6	SYNVATTLPSYDE	17319	NA	YNVATTLPS	0.242608	5.74	YNVATTLPS	0.004831	52.3	YNVATTLPS	0.876109	0.26	YNVATTLPS	0.221553	6.27	YNVATTLPS	0.337877	4.76	YNVATTLPS	0.011169	49.05	YNVATTLPS	0.067378	22.64	YNVATTLPS	0.008089	48.29	0.2212	2
1	FYYTTGAVRQIFG	18488	NA	YTTGAVRQI	0.020462	25.11	TTGAVRQIF	0.001479	73.78	YYTTGAVRQ	0.031417	25.65	YTTGAVRQI	0.090966	13.73	YYTTGAVRQ	0.006619	46.99	TTGAVRQIF	0.005571	62.19	YYTTGAVRQ	0.009753	61.72	YYTTGAVRQ	0.001729	77.9	0.021	0
2	YYTTGAVRQIFGD	18488	NA	YTTGAVRQI	0.010353	34.51	TTGAVRQIF	0.001697	71.51	YTTGAVRQI	0.003354	60.55	YTTGAVRQI	0.033828	26.4	TTGAVRQIF	0.001516	72.88	TTGAVRQIF	0.008675	53.88	TTGAVRQIF	0.00659	69.53	TTGAVRQIF	0.000815	88.92	0.0084	0
3	YTTGAVRQIFGDY	18488	NA	YTTGAVRQI	0.000389	92.68	TTGAVRQIF	0.000646	85.81	TGAVRQIFG	0.000162	95	YTTGAVRQI	0.000791	93.38	GAVRQIFGD	0.000586	86.66	TTGAVRQIF	0.003276	71.77	TTGAVRQIF	0.002194	87.08	AVRQIFGDY	0.00052	93.59	0.0011	0
4	TTGAVRQIFGDYK	18488	NA	VRQIFGDYK	0.001123	76.85	VRQIFGDYK	0.001749	70.98	VRQIFGDYK	0.000921	81.8	VRQIFGDYK	0.001073	90.32	VRQIFGDYK	0.000952	80.05	VRQIFGDYK	0.002272	77.78	VRQIFGDYK	0.002258	86.72	VRQIFGDYK	0.002524	71.12	0.0016	0
5	TGAVRQIFGDYKT	18488	NA	VRQIFGDYK	0.005257	45.93	VRQIFGDYK	0.00519	50.88	VRQIFGDYK	0.003277	61.01	VRQIFGDYK	0.002371	78.84	VRQIFGDYK	0.001874	69.2	VRQIFGDYK	0.007711	56.07	VRQIFGDYK	0.003946	78.74	VRQIFGDYK	0.010449	43.54	0.005	0
6	GAVRQIFGDYKTT	18488	NA	VRQIFGDYK	0.003645	53.1	VRQIFGDYK	0.003341	59.25	VRQIFGDYK	0.002281	67.47	VRQIFGDYK	0.001646	84.78	VRQIFGDYK	0.001576	72.22	VRQIFGDYK	0.006278	59.84	VRQIFGDYK	0.003429	80.94	RQIFGDYKT	0.013395	39	0.0044	0
7	AVRQIFGDYKTTI	18488	NA	VRQIFGDYK	0.000947	79.91	IFGDYKTTI	0.543479	1.8	IFGDYKTTI	0.001468	74.74	IFGDYKTTI	0.001631	84.91	IFGDYKTTI	0.002603	63.59	IFGDYKTTI	0.017147	41.27	IFGDYKTTI	0.042763	30.78	RQIFGDYKT	0.006823	51.78	0.0771	1
8	VRQIFGDYKTTIC	18488	NA	FGDYKTTIC	0.001032	78.43	IFGDYKTTI	0.680431	1.08	FGDYKTTIC	0.002445	66.22	FGDYKTTIC	0.006815	57.36	IFGDYKTTI	0.003426	58.78	IFGDYKTTI	0.02063	38	IFGDYKTTI	0.051461	27.33	FGDYKTTIC	0.010743	43.04	0.0971	1
9	RQIFGDYKTTICG	18488	NA	FGDYKTTIC	0.008008	38.55	IFGDYKTTI	0.673551	1.11	FGDYKTTIC	0.014297	36.22	FGDYKTTIC	0.021281	34.12	IFGDYKTTI	0.004284	54.75	IFGDYKTTI	0.02247	36.55	IFGDYKTTI	0.049036	28.23	FGDYKTTIC	0.078619	13.87	0.1089	1
1	GIAGFKGEQGPKG	20211	NA	FKGEQGPKG	0.122041	9.41	IAGFKGEQG	0.00423	54.69	FKGEQGPKG	0.261308	6.18	IAGFKGEQG	0.028322	29.18	FKGEQGPKG	0.014688	34.33	IAGFKGEQG	0.058284	22.43	IAGFKGEQG	0.023376	42.96	IAGFKGEQG	0.46163	2.18	0.1217	1
2	IAGFKGEQGPKGE	20211	NA	FKGEQGPKG	0.587933	2.02	FKGEQGPKG	0.003374	59.08	FKGEQGPKG	0.685516	1.11	FKGEQGPKG	0.028562	29.04	FKGEQGPKG	0.084352	14.19	FKGEQGPKG	0.005093	63.82	FKGEQGPKG	0.029698	38.01	FKGEQGPKG	0.017988	33.75	0.1803	2
3	AGFKGEQGPKGEP	20211	NA	FKGEQGPKG	0.614357	1.85	FKGEQGPKG	0.003623	57.77	FKGEQGPKG	0.691996	1.08	FKGEQGPKG	0.025538	30.92	FKGEQGPKG	0.092114	13.43	FKGEQGPKG	0.005467	62.55	FKGEQGPKG	0.034498	34.97	FKGEQGPKG	0.017449	34.27	0.1856	2
1	IAFTSEHSHFSLK	25275	NA	FTSEHSHFS	0.299208	4.8	FTSEHSHFS	0.002612	63.86	FTSEHSHFS	0.504556	2.49	FTSEHSHFS	0.063317	17.74	FTSEHSHFS	0.07615	15.1	FTSEHSHFS	0.012321	47.2	FTSEHSHFS	0.052682	26.89	FTSEHSHFS	0.023918	29.18	0.1293	2
1	KGLSATVTGGQKG	31008	NA	LSATVTGGQ	0.001696	68.67	LSATVTGGQ	0.007181	44.72	LSATVTGGQ	0.13295	11.12	LSATVTGGQ	0.024703	31.47	LSATVTGGQ	0.035386	22.95	LSATVTGGQ	0.011675	48.21	LSATVTGGQ	0.014076	53.92	LSATVTGGQ	0.006043	54.12	0.0292	0
2	GLSATVTGGQKGR	31008	NA	ATVTGGQKG	0.000811	82.71	LSATVTGGQ	0.002547	64.28	LSATVTGGQ	0.01949	31.86	LSATVTGGQ	0.007736	54.58	LSATVTGGQ	0.004408	54.29	LSATVTGGQ	0.002785	74.42	LSATVTGGQ	0.00349	80.65	LSATVTGGQ	0.001759	77.62	0.0054	0
3	LSATVTGGQKGRG	31008	NA	ATVTGGQKG	0.000621	86.91	VTGGQKGRG	0.003313	59.4	ATVTGGQKG	0.001243	77.45	ATVTGGQKG	0.003258	72.88	VTGGQKGRG	0.005474	50.33	VTGGQKGRG	0.007735	56.01	VTGGQKGRG	0.004921	74.9	VTGGQKGRG	0.001364	81.69	0.0035	0
4	SATVTGGQKGRGY	31008	NA	ATVTGGQKG	0.00046	90.85	VTGGQKGRG	0.009216	40.2	VTGGQKGRG	0.000846	82.98	ATVTGGQKG	0.001531	85.86	VTGGQKGRG	0.025998	26.64	VTGGQKGRG	0.036038	29.09	VTGGQKGRG	0.017373	49.18	VTGGQKGRG	0.002093	74.55	0.0117	0
5	ATVTGGQKGRGYR	31008	NA	VTGGQKGRG	0.000341	93.92	VTGGQKGRG	0.00861	41.39	VTGGQKGRG	0.000669	85.94	VTGGQKGRG	0.000633	95	VTGGQKGRG	0.027337	26.01	VTGGQKGRG	0.038632	28.03	VTGGQKGRG	0.016609	50.16	VTGGQKGRG	0.002029	75.08	0.0119	0
6	TVTGGQKGRGYRG	31008	NA	GQKGRGYRG	0.000437	91.44	VTGGQKGRG	0.003058	60.92	VTGGQKGRG	0.000226	95	GQKGRGYRG	0.000507	95	VTGGQKGRG	0.005251	51.16	VTGGQKGRG	0.014769	43.92	VTGGQKGRG	0.004508	76.52	VTGGQKGRG	0.001042	85.64	0.0037	0
7	VTGGQKGRGYRGQ	31008	NA	GQKGRGYRG	0.000651	86.18	TGGQKGRGY	0.00016	95	GQKGRGYRG	8e-05	95	GQKGRGYRG	0.00076	93.71	GQKGRGYRG	0.000153	95	GGQKGRGYR	0.000757	91.61	GGQKGRGYR	0.00065	95	GQKGRGYRG	0.000404	95	0.0005	0
8	TGGQKGRGYRGQH	31008	NA	GQKGRGYRG	0.000429	91.65	GQKGRGYRG	9e-05	95	GQKGRGYRG	7e-05	95	GQKGRGYRG	0.000579	95	KGRGYRGQH	0.000157	95	QKGRGYRGQ	0.000498	94.86	QKGRGYRGQ	0.000797	95	GQKGRGYRG	0.00037	95	0.0004	0
1	KIFKLGGRDSRSG	31246	NA	IFKLGGRDS	0.076737	12.53	FKLGGRDSR	0.066594	13.43	FKLGGRDSR	0.00376	58.62	IFKLGGRDS	0.001641	84.82	FKLGGRDSR	0.057117	17.85	FKLGGRDSR	0.07299	19.55	FKLGGRDSR	0.132116	12.93	IFKLGGRDS	0.017245	34.48	0.0535	0
2	IFKLGGRDSRSGS	31246	NA	FKLGGRDSR	0.000426	91.73	FKLGGRDSR	0.011138	36.92	LGGRDSRSG	0.000967	81.08	LGGRDSRSG	0.000679	94.59	FKLGGRDSR	0.00804	43.75	FKLGGRDSR	0.017893	40.51	FKLGGRDSR	0.026352	40.4	LGGRDSRSG	0.00349	64.78	0.0086	0
1	LFCGCGHEALTGT	35803	NA	FCGCGHEAL	0.000121	95	FCGCGHEAL	6.5e-05	95	FCGCGHEAL	6.1e-05	95	FCGCGHEAL	0.000268	95	FCGCGHEAL	5.3e-05	95	FCGCGHEAL	7e-05	95	FCGCGHEAL	0.000148	95	CGCGHEALT	4.6e-05	95	0.0001	0
2	FCGCGHEALTGTE	35803	NA	CGHEALTGT	4.6e-05	95	GCGHEALTG	2.4e-05	95	FCGCGHEAL	3.2e-05	95	CGCGHEALT	5.9e-05	95	GHEALTGTE	2.6e-05	95	GCGHEALTG	4e-05	95	GCGHEALTG	5.8e-05	95	CGHEALTGT	4.5e-05	95	0	0
3	CGCGHEALTGTEK	35803	NA	HEALTGTEK	0.000237	95	HEALTGTEK	6.4e-05	95	HEALTGTEK	0.000118	95	HEALTGTEK	0.0001	95	HEALTGTEK	0.000114	95	HEALTGTEK	8.9e-05	95	HEALTGTEK	0.00013	95	HEALTGTEK	0.000103	95	0.0001	0
4	GCGHEALTGTEKL	35803	NA	HEALTGTEK	0.00087	81.49	HEALTGTEK	0.000103	95	HEALTGTEK	0.000308	93.45	EALTGTEKL	0.005079	63.62	HEALTGTEK	0.000259	94.32	EALTGTEKL	0.000177	95	EALTGTEKL	0.000349	95	EALTGTEKL	0.000308	95	0.0009	0
5	CGHEALTGTEKLI	35803	NA	HEALTGTEK	0.000664	85.87	EALTGTEKL	0.000134	95	EALTGTEKL	0.000448	90.29	EALTGTEKL	0.015459	40.22	HEALTGTEK	0.000197	95	EALTGTEKL	0.000271	95	EALTGTEKL	0.000757	95	EALTGTEKL	0.000505	93.84	0.0023	0
6	GHEALTGTEKLIE	35803	NA	EALTGTEKL	0.001268	74.44	LTGTEKLIE	0.019765	27.67	EALTGTEKL	0.001989	69.7	EALTGTEKL	0.038586	24.46	LTGTEKLIE	0.017888	31.51	LTGTEKLIE	0.013771	45.22	LTGTEKLIE	0.022278	43.99	LTGTEKLIE	0.002041	74.97	0.0147	0
7	HEALTGTEKLIET	35803	NA	LTGTEKLIE	0.000864	81.61	LTGTEKLIE	0.062758	13.95	LTGTEKLIE	0.002129	68.63	EALTGTEKL	0.015363	40.34	LTGTEKLIE	0.068581	16.06	LTGTEKLIE	0.048166	24.96	LTGTEKLIE	0.047297	28.9	LTGTEKLIE	0.004607	59.49	0.0312	0
8	EALTGTEKLIETY	35803	NA	LTGTEKLIE	0.00051	89.59	LTGTEKLIE	0.040693	18.36	LTGTEKLIE	0.001616	73.29	LTGTEKLIE	0.004606	65.66	LTGTEKLIE	0.041362	21.19	LTGTEKLIE	0.032444	30.69	LTGTEKLIE	0.031743	36.63	LTGTEKLIE	0.00286	68.75	0.0195	0
1	LVGAPFASLVATG	40353	NA	VGAPFASLV	0.001716	68.44	GAPFASLVA	0.0002	95	PFASLVATG	0.001139	78.73	GAPFASLVA	0.003547	71.12	GAPFASLVA	0.00038	91.28	GAPFASLVA	0.00179	81.35	GAPFASLVA	0.001366	91.99	GAPFASLVA	0.006976	51.32	0.0021	0
2	VGAPFASLVATGL	40353	NA	FASLVATGL	0.762163	1.06	FASLVATGL	0.000552	87.67	FASLVATGL	0.024977	28.54	FASLVATGL	0.245355	5.65	FASLVATGL	0.007209	45.54	FASLVATGL	0.004326	66.84	FASLVATGL	0.009078	63.18	FASLVATGL	0.013112	39.39	0.1333	1
3	GAPFASLVATGLC	40353	NA	FASLVATGL	0.888084	0.46	FASLVATGL	0.000458	89.53	FASLVATGL	0.022927	29.67	FASLVATGL	0.158319	8.69	FASLVATGL	0.011902	37.43	FASLVATGL	0.003497	70.58	FASLVATGL	0.012197	57.06	FASLVATGL	0.019973	32	0.1397	1
4	APFASLVATGLCF	40353	NA	FASLVATGL	0.636652	1.72	FASLVATGL	0.000153	95	FASLVATGL	0.005152	53.13	FASLVATGL	0.033742	26.44	FASLVATGL	0.003141	60.19	FASLVATGL	0.001127	87.46	FASLVATGL	0.002914	83.35	FASLVATGL	0.005759	54.97	0.0861	1
5	PFASLVATGLCFF	40353	NA	FASLVATGL	0.12908	9.1	FASLVATGL	3.6e-05	95	FASLVATGL	0.000746	84.55	FASLVATGL	0.003945	68.94	FASLVATGL	0.000322	92.74	FASLVATGL	0.00023	95	FASLVATGL	0.000271	95	FASLVATGL	0.000506	93.82	0.0169	0
6	FASLVATGLCFFG	40353	NA	FASLVATGL	0.000293	95	LVATGLCFF	8.3e-05	95	FASLVATGL	2.1e-05	95	LVATGLCFF	0.000696	94.4	LVATGLCFF	1.6e-05	95	LVATGLCFF	0.000117	95	LVATGLCFF	0.000151	95	LVATGLCFF	7.9e-05	95	0.0002	0
7	ASLVATGLCFFGV	40353	NA	VATGLCFFG	7.3e-05	95	LVATGLCFF	8.2e-05	95	VATGLCFFG	1.9e-05	95	LVATGLCFF	0.000618	95	VATGLCFFG	2.3e-05	95	VATGLCFFG	0.000116	95	ATGLCFFGV	0.000216	95	LVATGLCFF	0.000114	95	0.0002	0
8	SLVATGLCFFGVA	40353	NA	ATGLCFFGV	8.4e-05	95	VATGLCFFG	4.9e-05	95	VATGLCFFG	1.7e-05	95	VATGLCFFG	0.000358	95	ATGLCFFGV	2.7e-05	95	VATGLCFFG	9.7e-05	95	ATGLCFFGV	0.000174	95	ATGLCFFGV	0.000155	95	0.0001	0
1	LYGALLLAEGFYT	40762	NA	LLLAEGFYT	0.002728	58.88	ALLLAEGFY	0.000158	95	YGALLLAEG	0.000468	89.86	LLLAEGFYT	0.00452	66.09	YGALLLAEG	0.000358	91.83	LLLAEGFYT	0.000291	95	LLLAEGFYT	0.000762	95	LLLAEGFYT	0.001659	78.56	0.0014	0
2	YGALLLAEGFYTT	40762	NA	LLLAEGFYT	0.025458	22.55	LLLAEGFYT	0.000443	89.82	LLLAEGFYT	0.000783	83.97	LLLAEGFYT	0.009104	51.19	LLLAEGFYT	0.00026	94.3	LLLAEGFYT	0.000961	89.2	LLLAEGFYT	0.002019	88.07	LLLAEGFYT	0.01993	32.03	0.0074	0
3	GALLLAEGFYTTG	40762	NA	LLLAEGFYT	0.046424	16.55	LLLAEGFYT	0.000636	86.01	LLLAEGFYT	0.001384	75.71	LLLAEGFYT	0.011312	46.59	LLLAEGFYT	0.000537	87.72	LLLAEGFYT	0.001741	81.77	LLLAEGFYT	0.003051	82.71	LLLAEGFYT	0.036676	22.89	0.0127	0
4	ALLLAEGFYTTGA	40762	NA	LLLAEGFYT	0.010504	34.29	LLAEGFYTT	0.000229	95	LLLAEGFYT	0.000325	93.06	LLLAEGFYT	0.002576	77.38	LLAEGFYTT	0.000246	94.65	LLLAEGFYT	0.000672	92.68	LLLAEGFYT	0.001246	92.76	LLLAEGFYT	0.005232	57.03	0.0026	0
5	LLLAEGFYTTGAV	40762	NA	AEGFYTTGA	0.000236	95	AEGFYTTGA	0.000103	95	EGFYTTGAV	0.000216	95	EGFYTTGAV	0.000473	95	AEGFYTTGA	9.9e-05	95	AEGFYTTGA	0.000367	95	LLAEGFYTT	0.000463	95	EGFYTTGAV	0.001173	83.96	0.0004	0
6	LLAEGFYTTGAVR	40762	NA	EGFYTTGAV	0.00037	93.17	GFYTTGAVR	0.000194	95	EGFYTTGAV	0.000484	89.55	GFYTTGAVR	0.002125	80.71	AEGFYTTGA	0.0002	95	EGFYTTGAV	0.000662	92.8	EGFYTTGAV	0.001439	91.52	EGFYTTGAV	0.003378	65.42	0.0011	0
7	LAEGFYTTGAVRQ	40762	NA	FYTTGAVRQ	0.034937	19.24	FYTTGAVRQ	0.00242	65.15	FYTTGAVRQ	0.252857	6.39	FYTTGAVRQ	0.532723	1.85	FYTTGAVRQ	0.038503	21.96	FYTTGAVRQ	0.004844	64.66	FYTTGAVRQ	0.042546	30.88	EGFYTTGAV	0.005843	54.72	0.1143	1
8	AEGFYTTGAVRQI	40762	NA	FYTTGAVRQ	0.156154	8	FYTTGAVRQ	0.006081	47.81	FYTTGAVRQ	0.547448	2.11	FYTTGAVRQ	0.649646	1.1	FYTTGAVRQ	0.182417	8.46	FYTTGAVRQ	0.014078	44.82	FYTTGAVRQ	0.107084	15.68	FYTTGAVRQ	0.0097	44.9	0.2091	2
1	MAATYNFAVLKLM	41007	NA	YNFAVLKLM	0.00261	59.7	ATYNFAVLK	0.000917	81.14	YNFAVLKLM	0.000438	90.52	YNFAVLKLM	0.021459	33.96	YNFAVLKLM	0.000835	82.05	ATYNFAVLK	0.001131	87.42	ATYNFAVLK	0.004632	76.03	TYNFAVLKL	0.005822	54.78	0.0047	0
2	AATYNFAVLKLMG	41007	NA	YNFAVLKLM	0.019185	25.92	ATYNFAVLK	0.000825	82.68	YNFAVLKLM	0.001732	72.15	YNFAVLKLM	0.046465	21.83	YNFAVLKLM	0.005633	49.8	YNFAVLKLM	0.002176	78.44	YNFAVLKLM	0.007625	66.67	TYNFAVLKL	0.009609	45.07	0.0117	0
3	ATYNFAVLKLMGR	41007	NA	YNFAVLKLM	0.025354	22.6	FAVLKLMGR	0.003251	59.72	YNFAVLKLM	0.002772	64.01	YNFAVLKLM	0.041112	23.55	NFAVLKLMG	0.024594	27.33	NFAVLKLMG	0.010714	49.81	FAVLKLMGR	0.01869	47.65	TYNFAVLKL	0.005635	55.44	0.0165	0
4	TYNFAVLKLMGRF	41007	NA	FAVLKLMGR	0.007511	39.59	FAVLKLMGR	0.005086	51.29	FAVLKLMGR	0.002953	62.93	YNFAVLKLM	0.007562	55.02	FAVLKLMGR	0.033174	23.7	FAVLKLMGR	0.019352	39.1	FAVLKLMGR	0.037495	33.3	FAVLKLMGR	0.002964	68.08	0.0145	0
5	YNFAVLKLMGRFT	41007	NA	VLKLMGRFT	0.006717	41.49	FAVLKLMGR	0.002512	64.51	FAVLKLMGR	0.001453	74.89	FAVLKLMGR	0.001159	89.46	FAVLKLMGR	0.01816	31.3	FAVLKLMGR	0.012483	46.96	FAVLKLMGR	0.020881	45.35	VLKLMGRFT	0.003572	64.38	0.0084	0
6	NFAVLKLMGRFTK	41007	NA	VLKLMGRFT	0.110207	10.01	LKLMGRFTK	0.006737	45.89	FAVLKLMGR	0.001497	74.46	VLKLMGRFT	0.002035	81.48	LKLMGRFTK	0.029366	25.13	LKLMGRFTK	0.074713	19.25	LKLMGRFTK	0.029634	38.05	VLKLMGRFT	0.024959	28.54	0.0349	0
7	FAVLKLMGRFTKF	41007	NA	VLKLMGRFT	0.046097	16.62	LKLMGRFTK	0.016252	30.62	LKLMGRFTK	0.000513	88.98	VLKLMGRFT	0.000766	93.65	LKLMGRFTK	0.080363	14.62	LKLMGRFTK	0.214145	8.58	LKLMGRFTK	0.064024	23.48	VLKLMGRFT	0.013941	38.26	0.0545	0
1	NPVVHFFKNIVTP	45513	NA	VHFFKNIVT	0.056368	14.91	VVHFFKNIV	0.039139	18.77	VHFFKNIVT	0.143692	10.5	VHFFKNIVT	0.159188	8.64	VVHFFKNIV	0.144697	9.98	VVHFFKNIV	0.622602	1.58	VVHFFKNIV	0.339242	3.57	VHFFKNIVT	0.945967	0.07	0.3064	3
2	PVVHFFKNIVTPR	45513	NA	VHFFKNIVT	0.054029	15.26	FFKNIVTPR	0.032916	20.76	VHFFKNIVT	0.138406	10.79	VHFFKNIVT	0.115253	11.42	VHFFKNIVT	0.058913	17.56	VVHFFKNIV	0.423311	3.73	VVHFFKNIV	0.220092	7.18	VHFFKNIVT	0.942072	0.08	0.2481	2
3	VVHFFKNIVTPRT	45513	NA	FKNIVTPRT	0.040126	17.9	FFKNIVTPR	0.061902	14.07	FKNIVTPRT	0.489601	2.64	FKNIVTPRT	0.107107	12.1	FKNIVTPRT	0.088878	13.74	VHFFKNIVT	0.084167	17.81	FFKNIVTPR	0.251621	5.9	VHFFKNIVT	0.663219	0.97	0.2233	2
1	NPVVHFFKNIVTP	45514	NA	VHFFKNIVT	0.056368	14.91	VVHFFKNIV	0.039139	18.77	VHFFKNIVT	0.143692	10.5	VHFFKNIVT	0.159188	8.64	VVHFFKNIV	0.144697	9.98	VVHFFKNIV	0.622602	1.58	VVHFFKNIV	0.339242	3.57	VHFFKNIVT	0.945967	0.07	0.3064	3
2	PVVHFFKNIVTPR	45514	NA	VHFFKNIVT	0.054029	15.26	FFKNIVTPR	0.032916	20.76	VHFFKNIVT	0.138406	10.79	VHFFKNIVT	0.115253	11.42	VHFFKNIVT	0.058913	17.56	VVHFFKNIV	0.423311	3.73	VVHFFKNIV	0.220092	7.18	VHFFKNIVT	0.942072	0.08	0.2481	2
3	VVHFFKNIVTPRT	45514	NA	FKNIVTPRT	0.040126	17.9	FFKNIVTPR	0.061902	14.07	FKNIVTPRT	0.489601	2.64	FKNIVTPRT	0.107107	12.1	FKNIVTPRT	0.088878	13.74	VHFFKNIVT	0.084167	17.81	FFKNIVTPR	0.251621	5.9	VHFFKNIVT	0.663219	0.97	0.2233	2
4	VHFFKNIVTPRTP	45514	NA	FKNIVTPRT	0.385325	3.74	FFKNIVTPR	0.063295	13.87	FKNIVTPRT	0.907163	0.16	FKNIVTPRT	0.264262	5.18	FKNIVTPRT	0.470594	3.14	FFKNIVTPR	0.054435	23.32	FFKNIVTPR	0.278536	5.03	FKNIVTPRT	0.05181	18.53	0.3094	3
5	HFFKNIVTPRTPP	45514	NA	FKNIVTPRT	0.444371	3.17	FFKNIVTPR	0.028463	22.63	FKNIVTPRT	0.909479	0.15	FKNIVTPRT	0.235618	5.89	FKNIVTPRT	0.467566	3.17	FFKNIVTPR	0.030225	31.73	FFKNIVTPR	0.178031	9.41	FKNIVTPRT	0.052895	18.26	0.2933	3
6	FFKNIVTPRTPPP	45514	NA	FKNIVTPRT	0.156748	7.98	NIVTPRTPP	0.002462	64.84	FKNIVTPRT	0.654779	1.28	FKNIVTPRT	0.077281	15.47	FKNIVTPRT	0.16711	9.02	FKNIVTPRT	0.006929	58.13	FKNIVTPRT	0.030638	37.36	FKNIVTPRT	0.013581	38.75	0.1387	1
7	FKNIVTPRTPPPS	45514	NA	FKNIVTPRT	0.001289	74.14	VTPRTPPPS	0.003435	58.76	IVTPRTPPP	0.015483	35.09	IVTPRTPPP	0.002264	79.61	VTPRTPPPS	0.00521	51.31	VTPRTPPPS	0.008862	53.5	VTPRTPPPS	0.009399	62.49	VTPRTPPPS	0.002648	70.14	0.0061	0
8	KNIVTPRTPPPSQ	45514	NA	VTPRTPPPS	0.001232	74.96	VTPRTPPPS	0.012026	35.57	IVTPRTPPP	0.016462	34.21	VTPRTPPPS	0.003004	74.43	VTPRTPPPS	0.025237	26.99	VTPRTPPPS	0.052915	23.7	VTPRTPPPS	0.026889	39.97	VTPRTPPPS	0.015205	36.68	0.0191	0
1	QKGRGSRGQHQAH	51191	NA	GRGSRGQHQ	0.000152	95	GRGSRGQHQ	0.000244	94.66	GRGSRGQHQ	0.000406	91.24	GRGSRGQHQ	0.000716	94.19	RGSRGQHQA	0.000772	83.13	GRGSRGQHQ	0.001007	88.72	RGSRGQHQA	0.001605	90.46	GRGSRGQHQ	0.000319	95	0.0007	0
2	KGRGSRGQHQAHS	51191	NA	GRGSRGQHQ	9.1e-05	95	SRGQHQAHS	0.000311	93.01	SRGQHQAHS	0.000252	94.71	GRGSRGQHQ	0.000365	95	RGSRGQHQA	0.000634	85.62	RGSRGQHQA	0.000728	91.97	RGSRGQHQA	0.000882	95	SRGQHQAHS	0.000266	95	0.0004	0
3	GRGSRGQHQAHSL	51191	NA	RGQHQAHSL	0.000338	93.99	SRGQHQAHS	0.000404	90.74	SRGQHQAHS	0.000744	84.58	RGQHQAHSL	0.001586	85.33	SRGQHQAHS	0.000982	79.63	RGQHQAHSL	0.001414	84.56	RGQHQAHSL	0.0015	91.13	SRGQHQAHS	0.000574	92.71	0.0009	0
4	RGSRGQHQAHSLE	51191	NA	RGQHQAHSL	0.002105	64.22	SRGQHQAHS	0.000411	90.56	SRGQHQAHS	0.000761	84.31	RGQHQAHSL	0.004312	67.12	RGQHQAHSL	0.001364	74.55	RGQHQAHSL	0.002764	74.53	RGQHQAHSL	0.003052	82.71	RGQHQAHSL	0.000953	86.92	0.002	0
5	GSRGQHQAHSLER	51191	NA	RGQHQAHSL	0.002848	58.04	QHQAHSLER	0.001672	71.77	RGQHQAHSL	0.000749	84.5	QHQAHSLER	0.005312	62.68	RGQHQAHSL	0.001586	72.11	QHQAHSLER	0.004326	66.84	QHQAHSLER	0.004335	77.2	RGQHQAHSL	0.001017	86	0.0027	0
6	SRGQHQAHSLERV	51191	NA	RGQHQAHSL	0.001643	69.26	QHQAHSLER	0.003295	59.49	QHQAHSLER	0.001508	74.35	QHQAHSLER	0.013433	43.01	QHQAHSLER	0.001589	72.08	QHQAHSLER	0.008298	54.64	QHQAHSLER	0.008598	64.21	QHQAHSLER	0.001987	75.47	0.005	0
7	RGQHQAHSLERVC	51191	NA	HQAHSLERV	0.00057	88.14	QHQAHSLER	0.000667	85.4	HQAHSLERV	0.000447	90.32	HQAHSLERV	0.006865	57.2	QHQAHSLER	0.000504	88.43	QHQAHSLER	0.002611	75.45	HQAHSLERV	0.004245	77.56	HQAHSLERV	0.000901	87.67	0.0021	0
8	GQHQAHSLERVCH	51191	NA	HQAHSLERV	0.000593	87.58	AHSLERVCH	0.000806	83	HQAHSLERV	0.000249	94.77	HQAHSLERV	0.004357	66.9	AHSLERVCH	0.000597	86.42	HQAHSLERV	0.001194	86.76	HQAHSLERV	0.002367	86.11	HQAHSLERV	0.000558	92.97	0.0013	0
1	SYLQDSDPDSFQD	62642	NA	YLQDSDPDS	0.002944	57.37	YLQDSDPDS	0.011131	36.93	YLQDSDPDS	0.37845	3.97	LQDSDPDSF	0.005143	63.36	YLQDSDPDS	0.002587	63.69	LQDSDPDSF	0.001659	82.47	YLQDSDPDS	0.00548	73.08	LQDSDPDSF	0.001796	77.27	0.0511	1
1	TGTEKLIETYFSK	63975	NA	EKLIETYFS	0.001343	73.37	TEKLIETYF	0.000336	92.4	EKLIETYFS	0.013281	37.27	EKLIETYFS	0.003322	72.49	EKLIETYFS	0.002846	62.05	EKLIETYFS	0.001261	86.06	EKLIETYFS	0.004137	77.99	EKLIETYFS	0.002127	74.28	0.0036	0
2	GTEKLIETYFSKN	63975	NA	EKLIETYFS	0.0015	71.12	LIETYFSKN	0.000497	88.75	EKLIETYFS	0.009776	42.12	LIETYFSKN	0.004056	68.39	EKLIETYFS	0.002927	61.54	KLIETYFSK	0.002284	77.7	LIETYFSKN	0.007835	66.09	EKLIETYFS	0.002476	71.5	0.0039	0
3	TEKLIETYFSKNY	63975	NA	LIETYFSKN	0.001952	65.77	IETYFSKNY	0.005457	49.84	EKLIETYFS	0.001939	70.11	IETYFSKNY	0.012451	44.57	LIETYFSKN	0.001991	68.23	IETYFSKNY	0.023289	35.94	IETYFSKNY	0.017344	49.22	IETYFSKNY	0.270725	4.52	0.0419	1
4	EKLIETYFSKNYQ	63975	NA	IETYFSKNY	0.005551	44.94	IETYFSKNY	0.017169	29.77	IETYFSKNY	0.005561	51.8	IETYFSKNY	0.036274	25.36	IETYFSKNY	0.005672	49.69	IETYFSKNY	0.144159	12.04	IETYFSKNY	0.055014	26.09	IETYFSKNY	0.648386	1.03	0.1147	1
5	KLIETYFSKNYQD	63975	NA	IETYFSKNY	0.005579	44.85	IETYFSKNY	0.013698	33.4	IETYFSKNY	0.006006	50.34	IETYFSKNY	0.024036	31.9	ETYFSKNYQ	0.016264	32.84	IETYFSKNY	0.128297	13.22	IETYFSKNY	0.048154	28.57	IETYFSKNY	0.621925	1.14	0.108	1
6	LIETYFSKNYQDY	63975	NA	YFSKNYQDY	0.002182	63.52	IETYFSKNY	0.003058	60.92	TYFSKNYQD	0.005003	53.62	TYFSKNYQD	0.010309	48.5	ETYFSKNYQ	0.007204	45.56	IETYFSKNY	0.018635	39.78	YFSKNYQDY	0.026172	40.54	IETYFSKNY	0.19842	6.35	0.0339	0
7	IETYFSKNYQDYE	63975	NA	YFSKNYQDY	0.003793	52.32	FSKNYQDYE	0.003073	60.82	TYFSKNYQD	0.007726	46.04	TYFSKNYQD	0.012763	44.06	YFSKNYQDY	0.017587	31.74	YFSKNYQDY	0.015433	43.16	YFSKNYQDY	0.075618	20.83	YFSKNYQDY	0.006479	52.81	0.0178	0
8	ETYFSKNYQDYEY	63975	NA	YFSKNYQDY	0.003809	52.23	FSKNYQDYE	0.005899	48.37	FSKNYQDYE	0.008002	45.48	YFSKNYQDY	0.005981	59.97	YFSKNYQDY	0.016688	32.48	YFSKNYQDY	0.010966	49.39	YFSKNYQDY	0.061911	24.04	YFSKNYQDY	0.003354	65.58	0.0146	0
1	TPTLVEVSRNLGK	65787	NA	LVEVSRNLG	0.014588	29.48	LVEVSRNLG	0.148422	7.54	LVEVSRNLG	0.040257	22.69	LVEVSRNLG	0.017134	38.24	LVEVSRNLG	0.949289	0.17	LVEVSRNLG	0.680788	1.16	LVEVSRNLG	0.467052	1.71	LVEVSRNLG	0.048261	19.4	0.2957	3
2	PTLVEVSRNLGKV	65787	NA	LVEVSRNLG	0.007912	38.75	LVEVSRNLG	0.145007	7.67	LVEVSRNLG	0.032589	25.18	VEVSRNLGK	0.020228	35.12	LVEVSRNLG	0.936996	0.23	LVEVSRNLG	0.625683	1.55	LVEVSRNLG	0.401545	2.5	LVEVSRNLG	0.048886	19.24	0.2774	3
3	TLVEVSRNLGKVG	65787	NA	LVEVSRNLG	0.001975	65.51	VEVSRNLGK	0.062434	13.99	VEVSRNLGK	0.010167	41.48	VEVSRNLGK	0.009843	49.46	LVEVSRNLG	0.705006	1.37	LVEVSRNLG	0.259836	7.04	LVEVSRNLG	0.135989	12.58	VEVSRNLGK	0.017751	33.97	0.1504	1
1	VDAQGTLSKIFKL	67907	NA	AQGTLSKIF	0.000449	91.13	QGTLSKIFK	0.000452	89.64	AQGTLSKIF	0.000818	83.42	AQGTLSKIF	0.024539	31.57	QGTLSKIFK	0.000616	86.01	QGTLSKIFK	0.001354	85.08	QGTLSKIFK	0.002395	85.95	AQGTLSKIF	0.000803	89.09	0.0039	0
2	DAQGTLSKIFKLG	67907	NA	GTLSKIFKL	0.00072	84.59	GTLSKIFKL	0.000553	87.65	GTLSKIFKL	0.000416	91.01	GTLSKIFKL	0.018887	36.39	QGTLSKIFK	0.000827	82.19	GTLSKIFKL	0.003335	71.45	GTLSKIFKL	0.002962	83.13	GTLSKIFKL	0.00108	85.09	0.0036	0
3	AQGTLSKIFKLGG	67907	NA	GTLSKIFKL	0.000855	81.8	LSKIFKLGG	0.006316	47.1	LSKIFKLGG	0.000859	82.77	GTLSKIFKL	0.009173	51.02	LSKIFKLGG	0.167215	9.01	LSKIFKLGG	0.040125	27.49	LSKIFKLGG	0.016807	49.89	LSKIFKLGG	0.002712	69.7	0.0305	0
4	QGTLSKIFKLGGR	67907	NA	LSKIFKLGG	0.001689	68.74	LSKIFKLGG	0.025216	24.28	LSKIFKLGG	0.005096	53.31	GTLSKIFKL	0.003549	71.11	LSKIFKLGG	0.784124	0.93	LSKIFKLGG	0.311318	5.75	LSKIFKLGG	0.095264	17.36	LSKIFKLGG	0.017629	34.09	0.1555	1
5	GTLSKIFKLGGRD	67907	NA	LSKIFKLGG	0.001535	70.62	LSKIFKLGG	0.021057	26.76	LSKIFKLGG	0.004499	55.36	LSKIFKLGG	0.001303	88.07	LSKIFKLGG	0.737789	1.2	LSKIFKLGG	0.274685	6.64	LSKIFKLGG	0.077504	20.45	LSKIFKLGG	0.015955	35.83	0.1418	1
6	TLSKIFKLGGRDS	67907	NA	IFKLGGRDS	0.018918	26.1	LSKIFKLGG	0.003815	56.76	IFKLGGRDS	0.001319	76.51	IFKLGGRDS	0.001298	88.11	LSKIFKLGG	0.208265	7.64	LSKIFKLGG	0.05438	23.34	LSKIFKLGG	0.01641	50.46	IFKLGGRDS	0.00886	46.56	0.0392	0
7	LSKIFKLGGRDSR	67907	NA	IFKLGGRDS	0.211545	6.39	FKLGGRDSR	0.026196	23.75	IFKLGGRDS	0.009018	43.46	IFKLGGRDS	0.002662	76.77	IFKLGGRDS	0.021055	29.3	IFKLGGRDS	0.034611	29.72	FKLGGRDSR	0.038412	32.81	IFKLGGRDS	0.057838	17.17	0.0502	0
8	SKIFKLGGRDSRS	67907	NA	IFKLGGRDS	0.270584	5.24	FKLGGRDSR	0.089852	10.96	IFKLGGRDS	0.011716	39.19	IFKLGGRDS	0.003183	73.34	FKLGGRDSR	0.075007	15.24	FKLGGRDSR	0.091074	16.84	FKLGGRDSR	0.154841	10.97	IFKLGGRDS	0.071285	14.85	0.0959	0
1	VDDTQFVRFDSDA	67925	NA	TQFVRFDSD	0.000615	87.05	DTQFVRFDS	0.000603	86.66	TQFVRFDSD	0.001009	80.42	TQFVRFDSD	0.001342	87.69	DTQFVRFDS	0.001442	73.69	DTQFVRFDS	0.004439	66.34	DTQFVRFDS	0.00346	80.79	DTQFVRFDS	0.001769	77.52	0.0018	0
2	DDTQFVRFDSDAA	67925	NA	FVRFDSDAA	0.201505	6.64	FVRFDSDAA	0.018046	28.99	FVRFDSDAA	0.72307	0.89	FVRFDSDAA	0.321512	4.08	FVRFDSDAA	0.072821	15.51	FVRFDSDAA	0.053131	23.65	FVRFDSDAA	0.088145	18.51	FVRFDSDAA	0.323089	3.64	0.2252	3
3	DTQFVRFDSDAAS	67925	NA	FVRFDSDAA	0.678855	1.51	VRFDSDAAS	0.202234	5.81	FVRFDSDAA	0.950354	0.06	FVRFDSDAA	0.499434	2.09	FVRFDSDAA	0.327271	4.93	FVRFDSDAA	0.174639	10.31	FVRFDSDAA	0.311179	4.17	FVRFDSDAA	0.753243	0.64	0.4872	6
4	TQFVRFDSDAASQ	67925	NA	FVRFDSDAA	0.668411	1.56	VRFDSDAAS	0.533541	1.87	FVRFDSDAA	0.968139	0.02	FVRFDSDAA	0.427174	2.77	FVRFDSDAA	0.330805	4.87	FVRFDSDAA	0.184121	9.85	FVRFDSDAA	0.330436	3.75	FVRFDSDAA	0.741603	0.68	0.523	7
5	QFVRFDSDAASQR	67925	NA	FVRFDSDAA	0.373468	3.87	VRFDSDAAS	0.623837	1.34	VRFDSDAAS	0.929585	0.1	FVRFDSDAA	0.203925	6.82	FVRFDSDAA	0.152166	9.64	FVRFDSDAA	0.093195	16.59	FVRFDSDAA	0.210603	7.61	FVRFDSDAA	0.491772	1.93	0.3848	4
1	VDDTQFVRFDSDA	67926	NA	TQFVRFDSD	0.000615	87.05	DTQFVRFDS	0.000603	86.66	TQFVRFDSD	0.001009	80.42	TQFVRFDSD	0.001342	87.69	DTQFVRFDS	0.001442	73.69	DTQFVRFDS	0.004439	66.34	DTQFVRFDS	0.00346	80.79	DTQFVRFDS	0.001769	77.52	0.0018	0
2	DDTQFVRFDSDAA	67926	NA	FVRFDSDAA	0.201505	6.64	FVRFDSDAA	0.018046	28.99	FVRFDSDAA	0.72307	0.89	FVRFDSDAA	0.321512	4.08	FVRFDSDAA	0.072821	15.51	FVRFDSDAA	0.053131	23.65	FVRFDSDAA	0.088145	18.51	FVRFDSDAA	0.323089	3.64	0.2252	3
3	DTQFVRFDSDAAS	67926	NA	FVRFDSDAA	0.678855	1.51	VRFDSDAAS	0.202234	5.81	FVRFDSDAA	0.950354	0.06	FVRFDSDAA	0.499434	2.09	FVRFDSDAA	0.327271	4.93	FVRFDSDAA	0.174639	10.31	FVRFDSDAA	0.311179	4.17	FVRFDSDAA	0.753243	0.64	0.4872	6
4	TQFVRFDSDAASQ	67926	NA	FVRFDSDAA	0.668411	1.56	VRFDSDAAS	0.533541	1.87	FVRFDSDAA	0.968139	0.02	FVRFDSDAA	0.427174	2.77	FVRFDSDAA	0.330805	4.87	FVRFDSDAA	0.184121	9.85	FVRFDSDAA	0.330436	3.75	FVRFDSDAA	0.741603	0.68	0.523	7
5	QFVRFDSDAASQR	67926	NA	FVRFDSDAA	0.373468	3.87	VRFDSDAAS	0.623837	1.34	VRFDSDAAS	0.929585	0.1	FVRFDSDAA	0.203925	6.82	FVRFDSDAA	0.152166	9.64	FVRFDSDAA	0.093195	16.59	FVRFDSDAA	0.210603	7.61	FVRFDSDAA	0.491772	1.93	0.3848	4
6	FVRFDSDAASQRM	67926	NA	FDSDAASQR	0.041925	17.49	FDSDAASQR	0.613425	1.39	VRFDSDAAS	0.532716	2.24	FDSDAASQR	0.023096	32.61	FDSDAASQR	0.021161	29.23	FDSDAASQR	0.021861	37.01	FDSDAASQR	0.071946	21.61	VRFDSDAAS	0.018977	32.85	0.1681	2
7	VRFDSDAASQRME	67926	NA	FDSDAASQR	0.033005	19.81	FDSDAASQR	0.60478	1.43	FDSDAASQR	0.299968	5.31	FDSDAASQR	0.020081	35.25	FDSDAASQR	0.016778	32.4	FDSDAASQR	0.016596	41.86	FDSDAASQR	0.06774	22.55	FDSDAASQR	0.004421	60.28	0.1329	1
1	VDDTQFVRFDSDA	67927	NA	TQFVRFDSD	0.000615	87.05	DTQFVRFDS	0.000603	86.66	TQFVRFDSD	0.001009	80.42	TQFVRFDSD	0.001342	87.69	DTQFVRFDS	0.001442	73.69	DTQFVRFDS	0.004439	66.34	DTQFVRFDS	0.00346	80.79	DTQFVRFDS	0.001769	77.52	0.0018	0
2	DDTQFVRFDSDAA	67927	NA	FVRFDSDAA	0.201505	6.64	FVRFDSDAA	0.018046	28.99	FVRFDSDAA	0.72307	0.89	FVRFDSDAA	0.321512	4.08	FVRFDSDAA	0.072821	15.51	FVRFDSDAA	0.053131	23.65	FVRFDSDAA	0.088145	18.51	FVRFDSDAA	0.323089	3.64	0.2252	3
3	DTQFVRFDSDAAS	67927	NA	FVRFDSDAA	0.678855	1.51	VRFDSDAAS	0.202234	5.81	FVRFDSDAA	0.950354	0.06	FVRFDSDAA	0.499434	2.09	FVRFDSDAA	0.327271	4.93	FVRFDSDAA	0.174639	10.31	FVRFDSDAA	0.311179	4.17	FVRFDSDAA	0.753243	0.64	0.4872	6
4	TQFVRFDSDAASQ	67927	NA	FVRFDSDAA	0.668411	1.56	VRFDSDAAS	0.533541	1.87	FVRFDSDAA	0.968139	0.02	FVRFDSDAA	0.427174	2.77	FVRFDSDAA	0.330805	4.87	FVRFDSDAA	0.184121	9.85	FVRFDSDAA	0.330436	3.75	FVRFDSDAA	0.741603	0.68	0.523	7
5	QFVRFDSDAASQR	67927	NA	FVRFDSDAA	0.373468	3.87	VRFDSDAAS	0.623837	1.34	VRFDSDAAS	0.929585	0.1	FVRFDSDAA	0.203925	6.82	FVRFDSDAA	0.152166	9.64	FVRFDSDAA	0.093195	16.59	FVRFDSDAA	0.210603	7.61	FVRFDSDAA	0.491772	1.93	0.3848	4
6	FVRFDSDAASQRM	67927	NA	FDSDAASQR	0.041925	17.49	FDSDAASQR	0.613425	1.39	VRFDSDAAS	0.532716	2.24	FDSDAASQR	0.023096	32.61	FDSDAASQR	0.021161	29.23	FDSDAASQR	0.021861	37.01	FDSDAASQR	0.071946	21.61	VRFDSDAAS	0.018977	32.85	0.1681	2
7	VRFDSDAASQRME	67927	NA	FDSDAASQR	0.033005	19.81	FDSDAASQR	0.60478	1.43	FDSDAASQR	0.299968	5.31	FDSDAASQR	0.020081	35.25	FDSDAASQR	0.016778	32.4	FDSDAASQR	0.016596	41.86	FDSDAASQR	0.06774	22.55	FDSDAASQR	0.004421	60.28	0.1329	1
8	RFDSDAASQRMEP	67927	NA	FDSDAASQR	0.011557	32.81	FDSDAASQR	0.375958	3.12	FDSDAASQR	0.142777	10.55	FDSDAASQR	0.009794	49.56	FDSDAASQR	0.004911	52.42	FDSDAASQR	0.005504	62.42	FDSDAASQR	0.032004	36.47	FDSDAASQR	0.001559	79.5	0.073	1
1	VDDTQFVRFDSDA	67928	NA	TQFVRFDSD	0.000615	87.05	DTQFVRFDS	0.000603	86.66	TQFVRFDSD	0.001009	80.42	TQFVRFDSD	0.001342	87.69	DTQFVRFDS	0.001442	73.69	DTQFVRFDS	0.004439	66.34	DTQFVRFDS	0.00346	80.79	DTQFVRFDS	0.001769	77.52	0.0018	0
2	DDTQFVRFDSDAA	67928	NA	FVRFDSDAA	0.201505	6.64	FVRFDSDAA	0.018046	28.99	FVRFDSDAA	0.72307	0.89	FVRFDSDAA	0.321512	4.08	FVRFDSDAA	0.072821	15.51	FVRFDSDAA	0.053131	23.65	FVRFDSDAA	0.088145	18.51	FVRFDSDAA	0.323089	3.64	0.2252	3
3	DTQFVRFDSDAAS	67928	NA	FVRFDSDAA	0.678855	1.51	VRFDSDAAS	0.202234	5.81	FVRFDSDAA	0.950354	0.06	FVRFDSDAA	0.499434	2.09	FVRFDSDAA	0.327271	4.93	FVRFDSDAA	0.174639	10.31	FVRFDSDAA	0.311179	4.17	FVRFDSDAA	0.753243	0.64	0.4872	6
4	TQFVRFDSDAASQ	67928	NA	FVRFDSDAA	0.668411	1.56	VRFDSDAAS	0.533541	1.87	FVRFDSDAA	0.968139	0.02	FVRFDSDAA	0.427174	2.77	FVRFDSDAA	0.330805	4.87	FVRFDSDAA	0.184121	9.85	FVRFDSDAA	0.330436	3.75	FVRFDSDAA	0.741603	0.68	0.523	7
5	QFVRFDSDAASQR	67928	NA	FVRFDSDAA	0.373468	3.87	VRFDSDAAS	0.623837	1.34	VRFDSDAAS	0.929585	0.1	FVRFDSDAA	0.203925	6.82	FVRFDSDAA	0.152166	9.64	FVRFDSDAA	0.093195	16.59	FVRFDSDAA	0.210603	7.61	FVRFDSDAA	0.491772	1.93	0.3848	4
6	FVRFDSDAASQRM	67928	NA	FDSDAASQR	0.041925	17.49	FDSDAASQR	0.613425	1.39	VRFDSDAAS	0.532716	2.24	FDSDAASQR	0.023096	32.61	FDSDAASQR	0.021161	29.23	FDSDAASQR	0.021861	37.01	FDSDAASQR	0.071946	21.61	VRFDSDAAS	0.018977	32.85	0.1681	2
7	VRFDSDAASQRME	67928	NA	FDSDAASQR	0.033005	19.81	FDSDAASQR	0.60478	1.43	FDSDAASQR	0.299968	5.31	FDSDAASQR	0.020081	35.25	FDSDAASQR	0.016778	32.4	FDSDAASQR	0.016596	41.86	FDSDAASQR	0.06774	22.55	FDSDAASQR	0.004421	60.28	0.1329	1
8	RFDSDAASQRMEP	67928	NA	FDSDAASQR	0.011557	32.81	FDSDAASQR	0.375958	3.12	FDSDAASQR	0.142777	10.55	FDSDAASQR	0.009794	49.56	FDSDAASQR	0.004911	52.42	FDSDAASQR	0.005504	62.42	FDSDAASQR	0.032004	36.47	FDSDAASQR	0.001559	79.5	0.073	1
9	FDSDAASQRMEPR	67928	NA	DSDAASQRM	0.000381	92.89	FDSDAASQR	0.005753	48.82	FDSDAASQR	0.001424	75.22	DSDAASQRM	0.001532	85.85	DAASQRMEP	0.000862	81.59	DAASQRMEP	0.001246	86.22	DAASQRMEP	0.002086	87.69	DSDAASQRM	0.000513	93.71	0.0017	0
1	VHFFKNIVTPRTP	68846	NA	FKNIVTPRT	0.385325	3.74	FFKNIVTPR	0.063295	13.87	FKNIVTPRT	0.907163	0.16	FKNIVTPRT	0.264262	5.18	FKNIVTPRT	0.470594	3.14	FFKNIVTPR	0.054435	23.32	FFKNIVTPR	0.278536	5.03	FKNIVTPRT	0.05181	18.53	0.3094	3
1	WTTCQSIAFPSKT	73159	NA	TCQSIAFPS	0.000341	93.92	CQSIAFPSK	6.5e-05	95	TCQSIAFPS	0.000146	95	TCQSIAFPS	0.001243	88.65	CQSIAFPSK	0.000216	95	CQSIAFPSK	0.000335	95	CQSIAFPSK	0.00058	95	CQSIAFPSK	0.000197	95	0.0004	0
2	TTCQSIAFPSKTS	73159	NA	QSIAFPSKT	0.000428	91.68	CQSIAFPSK	7.5e-05	95	QSIAFPSKT	0.0003	93.63	QSIAFPSKT	0.001773	83.7	CQSIAFPSK	0.000345	92.16	SIAFPSKTS	0.000695	92.39	CQSIAFPSK	0.001008	94.28	SIAFPSKTS	0.000995	86.32	0.0007	0
3	TCQSIAFPSKTSA	73159	NA	SIAFPSKTS	0.00081	82.73	IAFPSKTSA	0.00134	75.28	SIAFPSKTS	0.000557	88.12	SIAFPSKTS	0.001858	82.98	SIAFPSKTS	0.000937	80.31	SIAFPSKTS	0.002159	78.56	SIAFPSKTS	0.002889	83.47	SIAFPSKTS	0.006046	54.11	0.0021	0
4	CQSIAFPSKTSAS	73159	NA	SIAFPSKTS	0.00084	82.11	IAFPSKTSA	0.006239	47.34	AFPSKTSAS	0.001087	79.37	AFPSKTSAS	0.001755	83.85	IAFPSKTSA	0.00306	60.7	IAFPSKTSA	0.003819	69.06	IAFPSKTSA	0.005808	72	SIAFPSKTS	0.004008	62.27	0.0033	0
5	QSIAFPSKTSASI	73159	NA	SIAFPSKTS	0.001167	76.08	IAFPSKTSA	0.009973	38.82	AFPSKTSAS	0.00598	50.43	AFPSKTSAS	0.004785	64.82	IAFPSKTSA	0.008041	43.75	IAFPSKTSA	0.00765	56.23	IAFPSKTSA	0.010098	60.98	SIAFPSKTS	0.003339	65.67	0.0064	0
6	SIAFPSKTSASIG	73159	NA	FPSKTSASI	0.001193	75.63	IAFPSKTSA	0.003478	58.53	AFPSKTSAS	0.003575	59.44	FPSKTSASI	0.007123	56.39	FPSKTSASI	0.003038	60.84	IAFPSKTSA	0.002573	75.71	FPSKTSASI	0.00504	74.51	FPSKTSASI	0.000928	87.28	0.0034	0
7	IAFPSKTSASIGS	73159	NA	FPSKTSASI	0.001035	78.38	FPSKTSASI	0.000234	94.9	AFPSKTSAS	0.00115	78.6	FPSKTSASI	0.004229	67.53	FPSKTSASI	0.001408	74.07	FPSKTSASI	0.001027	88.51	FPSKTSASI	0.002645	84.62	FPSKTSASI	0.000533	93.38	0.0015	0
8	AFPSKTSASIGSL	73159	NA	FPSKTSASI	0.000477	90.41	SKTSASIGS	0.000105	95	SKTSASIGS	0.00081	83.54	SKTSASIGS	0.002643	76.9	FPSKTSASI	0.000551	87.41	FPSKTSASI	0.000613	93.42	FPSKTSASI	0.001027	94.16	SKTSASIGS	0.000313	95	0.0008	0
1	KGFKGVDAQGTLS	79881	NA	FKGVDAQGT	0.491587	2.76	KGVDAQGTL	0.001661	71.89	FKGVDAQGT	0.256975	6.29	FKGVDAQGT	0.334433	3.89	FKGVDAQGT	0.054886	18.26	FKGVDAQGT	0.006455	59.37	FKGVDAQGT	0.026325	40.42	FKGVDAQGT	0.017618	34.1	0.1487	2
2	GFKGVDAQGTLSK	79881	NA	FKGVDAQGT	0.169592	7.57	VDAQGTLSK	0.002869	62.16	FKGVDAQGT	0.060496	18.32	FKGVDAQGT	0.094245	13.38	FKGVDAQGT	0.010426	39.51	VDAQGTLSK	0.004682	65.28	FKGVDAQGT	0.005636	72.57	FKGVDAQGT	0.004705	59.11	0.0441	0
3	FKGVDAQGTLSKI	79881	NA	VDAQGTLSK	0.001932	66	VDAQGTLSK	0.007614	43.61	VDAQGTLSK	0.009607	42.41	VDAQGTLSK	0.002876	75.24	VDAQGTLSK	0.002873	61.88	VDAQGTLSK	0.016042	42.47	VDAQGTLSK	0.008886	63.59	VDAQGTLSK	0.003569	64.4	0.0067	0
1	LEEFGRFASFEAQ	79901	NA	FGRFASFEA	0.304134	4.73	FGRFASFEA	0.0108	37.45	FGRFASFEA	0.47233	2.81	FGRFASFEA	0.565427	1.63	FGRFASFEA	0.11886	11.42	FGRFASFEA	0.062577	21.5	FGRFASFEA	0.153084	11.11	FGRFASFEA	0.704348	0.82	0.2989	4
2	EEFGRFASFEAQG	79901	NA	FGRFASFEA	0.418769	3.4	FGRFASFEA	0.013335	33.85	FGRFASFEA	0.561526	1.99	FGRFASFEA	0.613053	1.31	FGRFASFEA	0.185207	8.37	FGRFASFEA	0.103307	15.47	FGRFASFEA	0.219882	7.19	FGRFASFEA	0.774577	0.57	0.3612	4
1	VVHFFKNIVTPRT	80095	NA	FKNIVTPRT	0.040126	17.9	FFKNIVTPR	0.061902	14.07	FKNIVTPRT	0.489601	2.64	FKNIVTPRT	0.107107	12.1	FKNIVTPRT	0.088878	13.74	VHFFKNIVT	0.084167	17.81	FFKNIVTPR	0.251621	5.9	VHFFKNIVT	0.663219	0.97	0.2233	2
1	MNILLQYVVKSFD	100311	NA	ILLQYVVKS	0.009835	35.3	LQYVVKSFD	0.004951	51.83	ILLQYVVKS	0.040364	22.66	LLQYVVKSF	0.008984	51.49	LQYVVKSFD	0.013161	35.92	LLQYVVKSF	0.022001	36.91	LQYVVKSFD	0.014645	53.08	LLQYVVKSF	0.152816	8.04	0.0333	0
1	NFFRMVISNPAAT	101067	NA	FRMVISNPA	0.898658	0.41	FRMVISNPA	0.006052	47.9	FRMVISNPA	0.917352	0.13	FRMVISNPA	0.842818	0.34	FRMVISNPA	0.597733	2.03	FRMVISNPA	0.060055	22.03	FRMVISNPA	0.30674	4.28	FRMVISNPA	0.359185	3.17	0.4986	6
1	SLQPLALEGSLQK	101243	NA	PLALEGSLQ	0.004915	47.16	LALEGSLQK	0.014715	32.22	LALEGSLQK	0.003975	57.67	LALEGSLQK	0.001367	87.45	LQPLALEGS	0.001732	70.51	LALEGSLQK	0.004618	65.56	LALEGSLQK	0.006822	68.89	LQPLALEGS	0.002481	71.46	0.0051	0
2	LQPLALEGSLQKR	101243	NA	LALEGSLQK	0.007227	40.22	LALEGSLQK	0.089652	10.98	LALEGSLQK	0.026886	27.58	LALEGSLQK	0.005146	63.35	LALEGSLQK	0.009477	41.04	LALEGSLQK	0.03575	29.22	LALEGSLQK	0.03385	35.35	LALEGSLQK	0.011677	41.51	0.0275	0
3	QPLALEGSLQKRG	101243	NA	LALEGSLQK	0.007229	40.22	LALEGSLQK	0.099697	10.16	LALEGSLQK	0.035014	24.28	LALEGSLQK	0.007526	55.13	LALEGSLQK	0.012425	36.78	LALEGSLQK	0.056473	22.83	LALEGSLQK	0.045815	29.49	LALEGSLQK	0.017154	34.57	0.0352	0
1	GAGSLQPLALEGS	102454	NA	AGSLQPLAL	0.003386	54.46	LQPLALEGS	0.000914	81.19	LQPLALEGS	0.00242	66.41	LQPLALEGS	0.001892	82.69	LQPLALEGS	0.00096	79.93	LQPLALEGS	0.001012	88.67	LQPLALEGS	0.001485	91.23	LQPLALEGS	0.001097	84.87	0.0016	0
2	AGSLQPLALEGSL	102454	NA	LQPLALEGS	0.005272	45.88	LQPLALEGS	0.001927	69.29	LQPLALEGS	0.008071	45.34	LQPLALEGS	0.001705	84.28	LQPLALEGS	0.003711	57.42	LQPLALEGS	0.002164	78.52	LQPLALEGS	0.002218	86.95	LQPLALEGS	0.003017	67.74	0.0035	0
3	GSLQPLALEGSLQ	102454	NA	LQPLALEGS	0.00527	45.89	LQPLALEGS	0.00151	73.45	LQPLALEGS	0.006758	48.25	LQPLALEGS	0.001492	86.24	LQPLALEGS	0.003453	58.65	LQPLALEGS	0.002038	79.39	LQPLALEGS	0.002121	87.49	LQPLALEGS	0.002733	69.56	0.0032	0
4	SLQPLALEGSLQK	102454	NA	PLALEGSLQ	0.004915	47.16	LALEGSLQK	0.014715	32.22	LALEGSLQK	0.003975	57.67	LALEGSLQK	0.001367	87.45	LQPLALEGS	0.001732	70.51	LALEGSLQK	0.004618	65.56	LALEGSLQK	0.006822	68.89	LQPLALEGS	0.002481	71.46	0.0051	0
5	LQPLALEGSLQKR	102454	NA	LALEGSLQK	0.007227	40.22	LALEGSLQK	0.089652	10.98	LALEGSLQK	0.026886	27.58	LALEGSLQK	0.005146	63.35	LALEGSLQK	0.009477	41.04	LALEGSLQK	0.03575	29.22	LALEGSLQK	0.03385	35.35	LALEGSLQK	0.011677	41.51	0.0275	0
6	QPLALEGSLQKRG	102454	NA	LALEGSLQK	0.007229	40.22	LALEGSLQK	0.099697	10.16	LALEGSLQK	0.035014	24.28	LALEGSLQK	0.007526	55.13	LALEGSLQK	0.012425	36.78	LALEGSLQK	0.056473	22.83	LALEGSLQK	0.045815	29.49	LALEGSLQK	0.017154	34.57	0.0352	0
1	FFRMVISNPAATH	103167	NA	FRMVISNPA	0.555932	2.26	VISNPAATH	0.030018	21.94	FRMVISNPA	0.630701	1.45	FRMVISNPA	0.444932	2.59	FRMVISNPA	0.205088	7.74	VISNPAATH	0.024051	35.41	VISNPAATH	0.146282	11.68	FRMVISNPA	0.113445	10.42	0.2688	3
2	FRMVISNPAATHQ	103167	NA	MVISNPAAT	0.050076	15.88	VISNPAATH	0.131183	8.29	VISNPAATH	0.150556	10.11	MVISNPAAT	0.065113	17.41	VISNPAATH	0.02597	26.65	VISNPAATH	0.061874	21.65	VISNPAATH	0.224546	6.99	VISNPAATH	0.019275	32.6	0.0911	0
3	RMVISNPAATHQD	103167	NA	VISNPAATH	0.04499	16.83	VISNPAATH	0.166863	6.87	VISNPAATH	0.163335	9.5	MVISNPAAT	0.03945	24.13	VISNPAATH	0.03009	24.84	VISNPAATH	0.082166	18.11	VISNPAATH	0.24624	6.1	VISNPAATH	0.021664	30.72	0.0993	0
4	MVISNPAATHQDI	103167	NA	VISNPAATH	0.005121	46.41	VISNPAATH	0.02994	21.97	VISNPAATH	0.020279	31.32	VISNPAATH	0.004094	68.2	VISNPAATH	0.004524	53.86	VISNPAATH	0.016114	42.39	VISNPAATH	0.081516	19.68	VISNPAATH	0.003267	66.14	0.0206	0
5	VISNPAATHQDID	103167	NA	ISNPAATHQ	0.000362	93.38	SNPAATHQD	0.000613	86.46	SNPAATHQD	0.001567	73.77	SNPAATHQD	0.00123	88.77	SNPAATHQD	0.000754	83.44	VISNPAATH	0.001086	87.89	VISNPAATH	0.003024	82.84	PAATHQDID	0.000358	95	0.0011	0
6	ISNPAATHQDIDF	103167	NA	PAATHQDID	0.000204	95	PAATHQDID	0.000403	90.76	PAATHQDID	0.000873	82.55	PAATHQDID	0.001084	90.21	PAATHQDID	0.000335	92.41	AATHQDIDF	0.000871	90.18	PAATHQDID	0.000824	95	AATHQDIDF	0.000624	91.9	0.0007	0
7	SNPAATHQDIDFL	103167	NA	ATHQDIDFL	0.000444	91.26	AATHQDIDF	0.000886	81.66	ATHQDIDFL	0.000725	84.87	AATHQDIDF	0.001076	90.29	PAATHQDID	0.000207	95	AATHQDIDF	0.000893	89.92	AATHQDIDF	0.00104	94.08	AATHQDIDF	0.001158	84.14	0.0008	0
8	NPAATHQDIDFLI	103167	NA	ATHQDIDFL	0.000874	81.4	THQDIDFLI	0.003147	60.34	THQDIDFLI	0.003045	62.39	THQDIDFLI	0.002893	75.12	THQDIDFLI	0.000186	95	THQDIDFLI	0.001242	86.26	THQDIDFLI	0.003074	82.6	THQDIDFLI	0.001752	77.68	0.002	0
1	FFYTPKTRREAED	103168	NA	YTPKTRREA	0.005041	46.69	YTPKTRREA	0.004948	51.84	YTPKTRREA	0.017438	33.38	FYTPKTRRE	0.008801	51.94	YTPKTRREA	0.647084	1.69	YTPKTRREA	0.179116	10.08	YTPKTRREA	0.496794	1.41	YTPKTRREA	0.001478	80.33	0.1701	2
1	LPRLIAFTSEHSH	103379	NA	LIAFTSEHS	0.141363	8.57	LIAFTSEHS	0.016654	30.24	LIAFTSEHS	0.50316	2.5	LIAFTSEHS	0.182157	7.62	LIAFTSEHS	0.076517	15.05	LIAFTSEHS	0.179833	10.04	LIAFTSEHS	0.094725	17.44	LIAFTSEHS	0.855723	0.31	0.2563	2
2	PRLIAFTSEHSHF	103379	NA	LIAFTSEHS	0.145865	8.39	LIAFTSEHS	0.018637	28.53	LIAFTSEHS	0.474363	2.79	LIAFTSEHS	0.176733	7.85	LIAFTSEHS	0.068758	16.03	LIAFTSEHS	0.191997	9.49	LIAFTSEHS	0.100731	16.54	LIAFTSEHS	0.851196	0.33	0.2535	2
1	LVEALYLVCGERG	103394	NA	LYLVCGERG	0.001326	73.61	LYLVCGERG	0.000294	93.43	LYLVCGERG	0.000923	81.77	LYLVCGERG	0.002362	78.91	LYLVCGERG	0.000373	91.46	LYLVCGERG	0.000712	92.17	LYLVCGERG	0.001709	89.82	LYLVCGERG	0.000883	87.93	0.0011	0
2	VEALYLVCGERGF	103394	NA	LYLVCGERG	0.012165	32.05	LYLVCGERG	0.000782	83.41	LYLVCGERG	0.004556	55.11	YLVCGERGF	0.009286	50.74	LYLVCGERG	0.001314	75.12	LYLVCGERG	0.001734	81.83	LYLVCGERG	0.00366	79.88	LYLVCGERG	0.004416	60.3	0.0047	0
3	EALYLVCGERGFF	103394	NA	LYLVCGERG	0.008512	37.56	YLVCGERGF	0.001072	78.84	LYLVCGERG	0.002821	63.72	YLVCGERGF	0.011015	47.15	YLVCGERGF	0.003835	56.82	YLVCGERGF	0.002489	76.29	YLVCGERGF	0.005469	73.11	LYLVCGERG	0.003424	65.13	0.0048	0
4	ALYLVCGERGFFY	103394	NA	YLVCGERGF	0.001642	69.28	LVCGERGFF	0.00179	70.55	YLVCGERGF	0.000443	90.41	YLVCGERGF	0.003066	74.05	YLVCGERGF	0.001587	72.1	LVCGERGFF	0.002152	78.61	YLVCGERGF	0.002713	84.3	YLVCGERGF	0.001257	82.96	0.0018	0
5	LYLVCGERGFFYT	103394	NA	YLVCGERGF	0.000389	92.68	LVCGERGFF	0.001091	78.59	YLVCGERGF	0.000127	95	YLVCGERGF	0.000948	91.68	LVCGERGFF	0.000472	89.12	LVCGERGFF	0.001363	84.99	LVCGERGFF	0.001066	93.91	VCGERGFFY	0.00087	88.12	0.0008	0
1	NWELADQPQNLEE	103455	NA	ELADQPQNL	0.004842	47.44	LADQPQNLE	0.010578	37.79	LADQPQNLE	0.010022	41.71	WELADQPQN	0.00414	67.97	WELADQPQN	0.003029	60.9	LADQPQNLE	0.002414	76.81	LADQPQNLE	0.005522	72.94	LADQPQNLE	0.002084	74.63	0.0053	0
2	WELADQPQNLEEI	103455	NA	ELADQPQNL	0.001349	73.28	LADQPQNLE	0.005817	48.63	LADQPQNLE	0.003433	60.08	ELADQPQNL	0.000703	94.33	LADQPQNLE	0.00077	83.17	LADQPQNLE	0.00165	82.55	LADQPQNLE	0.002765	84.05	LADQPQNLE	0.001283	82.65	0.0022	0
3	ELADQPQNLEEIL	103455	NA	DQPQNLEEI	0.000342	93.89	LADQPQNLE	0.002776	62.78	LADQPQNLE	0.000989	80.74	DQPQNLEEI	0.000338	95	LADQPQNLE	0.000313	92.96	LADQPQNLE	0.001053	88.24	LADQPQNLE	0.001276	92.57	LADQPQNLE	0.000704	90.59	0.001	0
4	LADQPQNLEEILM	103455	NA	PQNLEEILM	0.000879	81.3	PQNLEEILM	0.000374	91.47	PQNLEEILM	0.000398	91.42	PQNLEEILM	0.000808	93.19	PQNLEEILM	0.000133	95	DQPQNLEEI	0.000498	94.86	DQPQNLEEI	0.000558	95	PQNLEEILM	0.000409	95	0.0005	0
5	ADQPQNLEEILMH	103455	NA	PQNLEEILM	0.002345	62.03	PQNLEEILM	0.000811	82.92	PQNLEEILM	0.000795	83.78	PQNLEEILM	0.002054	81.32	PQNLEEILM	0.000343	92.21	PQNLEEILM	0.000654	92.9	QNLEEILMH	0.000927	94.8	PQNLEEILM	0.000802	89.1	0.0011	0
6	DQPQNLEEILMHC	103455	NA	PQNLEEILM	0.000778	83.39	QNLEEILMH	0.000499	88.72	QNLEEILMH	0.000452	90.2	PQNLEEILM	0.000716	94.19	QNLEEILMH	0.000209	95	QNLEEILMH	0.000399	95	QNLEEILMH	0.00059	95	PQNLEEILM	0.000286	95	0.0005	0
7	QPQNLEEILMHCQ	103455	NA	PQNLEEILM	0.000421	91.86	QNLEEILMH	0.000392	91.03	QNLEEILMH	0.000282	94.03	PQNLEEILM	0.000315	95	LEEILMHCQ	0.00028	93.79	LEEILMHCQ	0.000665	92.76	LEEILMHCQ	0.001037	94.1	LEEILMHCQ	0.000349	95	0.0005	0
8	PQNLEEILMHCQT	103455	NA	LEEILMHCQ	0.000257	95	LEEILMHCQ	0.000277	93.85	LEEILMHCQ	0.000159	95	LEEILMHCQ	0.000232	95	LEEILMHCQ	0.000655	85.17	LEEILMHCQ	0.000854	90.39	LEEILMHCQ	0.001366	91.99	LEEILMHCQ	0.000838	88.58	0.0006	0
1	TYEIAPVFVLLFY	103682	NA	YEIAPVFVL	0.007176	40.35	IAPVFVLLF	0.007331	44.32	YEIAPVFVL	0.002283	67.46	YEIAPVFVL	0.028644	29	IAPVFVLLF	0.000549	87.46	IAPVFVLLF	0.003324	71.51	IAPVFVLLF	0.004369	77.07	IAPVFVLLF	0.005825	54.77	0.0074	0
2	YEIAPVFVLLFYV	103682	NA	YEIAPVFVL	0.000124	95	IAPVFVLLF	0.002778	62.76	IAPVFVLLF	0.000295	93.74	IAPVFVLLF	0.003711	70.12	IAPVFVLLF	0.000124	95	IAPVFVLLF	0.001315	85.49	IAPVFVLLF	0.002712	84.3	IAPVFVLLF	0.002424	71.92	0.0017	0
3	EIAPVFVLLFYVT	103682	NA	PVFVLLFYV	7.5e-05	95	IAPVFVLLF	0.000869	81.95	IAPVFVLLF	6.8e-05	95	IAPVFVLLF	0.001262	88.46	IAPVFVLLF	5.5e-05	95	IAPVFVLLF	0.000585	93.77	IAPVFVLLF	0.001296	92.44	IAPVFVLLF	0.001294	82.52	0.0007	0
4	IAPVFVLLFYVTL	103682	NA	FVLLFYVTL	0.000186	95	FVLLFYVTL	3.1e-05	95	FVLLFYVTL	2.7e-05	95	PVFVLLFYV	0.00019	95	FVLLFYVTL	0.00021	95	FVLLFYVTL	5.1e-05	95	FVLLFYVTL	9.5e-05	95	FVLLFYVTL	0.000165	95	0.0001	0
5	APVFVLLFYVTLK	103682	NA	FVLLFYVTL	0.001943	65.87	VLLFYVTLK	0.000205	95	FVLLFYVTL	0.000382	91.78	FVLLFYVTL	0.000556	95	FVLLFYVTL	0.000756	83.41	VLLFYVTLK	0.00031	95	FVLLFYVTL	0.000486	95	VLLFYVTLK	0.001261	82.92	0.0007	0
6	PVFVLLFYVTLKK	103682	NA	FVLLFYVTL	0.002993	57.03	VLLFYVTLK	0.001749	70.98	FVLLFYVTL	0.000644	86.43	FVLLFYVTL	0.001117	89.86	FVLLFYVTL	0.001018	79.14	VLLFYVTLK	0.005828	61.32	VLLFYVTLK	0.003567	80.29	LLFYVTLKK	0.01744	34.28	0.0043	0
7	VFVLLFYVTLKKM	103682	NA	FVLLFYVTL	0.000438	91.42	LLFYVTLKK	0.002285	66.29	LLFYVTLKK	0.000207	95	LFYVTLKKM	0.002217	79.94	LLFYVTLKK	0.000502	88.47	LLFYVTLKK	0.009919	51.37	LLFYVTLKK	0.005334	73.55	LLFYVTLKK	0.024406	28.87	0.0057	0
8	FVLLFYVTLKKMR	103682	NA	LFYVTLKKM	0.001028	78.5	FYVTLKKMR	0.009317	40	LLFYVTLKK	0.00052	88.85	LFYVTLKKM	0.006264	59.08	FYVTLKKMR	0.02646	26.42	LLFYVTLKK	0.029594	32.04	FYVTLKKMR	0.05968	24.67	LLFYVTLKK	0.043848	20.57	0.0221	0
1	AGSLQPLALEGSL	103791	NA	LQPLALEGS	0.005272	45.88	LQPLALEGS	0.001927	69.29	LQPLALEGS	0.008071	45.34	LQPLALEGS	0.001705	84.28	LQPLALEGS	0.003711	57.42	LQPLALEGS	0.002164	78.52	LQPLALEGS	0.002218	86.95	LQPLALEGS	0.003017	67.74	0.0035	0
2	GSLQPLALEGSLQ	103791	NA	LQPLALEGS	0.00527	45.89	LQPLALEGS	0.00151	73.45	LQPLALEGS	0.006758	48.25	LQPLALEGS	0.001492	86.24	LQPLALEGS	0.003453	58.65	LQPLALEGS	0.002038	79.39	LQPLALEGS	0.002121	87.49	LQPLALEGS	0.002733	69.56	0.0032	0
3	SLQPLALEGSLQK	103791	NA	PLALEGSLQ	0.004915	47.16	LALEGSLQK	0.014715	32.22	LALEGSLQK	0.003975	57.67	LALEGSLQK	0.001367	87.45	LQPLALEGS	0.001732	70.51	LALEGSLQK	0.004618	65.56	LALEGSLQK	0.006822	68.89	LQPLALEGS	0.002481	71.46	0.0051	0
4	LQPLALEGSLQKR	103791	NA	LALEGSLQK	0.007227	40.22	LALEGSLQK	0.089652	10.98	LALEGSLQK	0.026886	27.58	LALEGSLQK	0.005146	63.35	LALEGSLQK	0.009477	41.04	LALEGSLQK	0.03575	29.22	LALEGSLQK	0.03385	35.35	LALEGSLQK	0.011677	41.51	0.0275	0
5	QPLALEGSLQKRG	103791	NA	LALEGSLQK	0.007229	40.22	LALEGSLQK	0.099697	10.16	LALEGSLQK	0.035014	24.28	LALEGSLQK	0.007526	55.13	LALEGSLQK	0.012425	36.78	LALEGSLQK	0.056473	22.83	LALEGSLQK	0.045815	29.49	LALEGSLQK	0.017154	34.57	0.0352	0
1	EAKQKGFVPFLVS	103867	NA	QKGFVPFLV	0.006033	43.4	QKGFVPFLV	0.0004	90.83	QKGFVPFLV	0.000915	81.9	QKGFVPFLV	0.056129	19.29	QKGFVPFLV	0.001486	73.21	QKGFVPFLV	0.00478	64.88	QKGFVPFLV	0.007026	68.33	QKGFVPFLV	0.043795	20.58	0.0151	0
2	AKQKGFVPFLVSA	103867	NA	QKGFVPFLV	0.005013	46.79	QKGFVPFLV	0.00027	94.02	QKGFVPFLV	0.000805	83.62	QKGFVPFLV	0.032814	26.84	KGFVPFLVS	0.002134	67.04	QKGFVPFLV	0.003814	69.08	QKGFVPFLV	0.005219	73.93	QKGFVPFLV	0.035437	23.39	0.0107	0
3	KQKGFVPFLVSAT	103867	NA	FVPFLVSAT	0.009132	36.46	FVPFLVSAT	0.000384	91.23	FVPFLVSAT	0.054295	19.47	FVPFLVSAT	0.058562	18.74	FVPFLVSAT	0.009345	41.27	FVPFLVSAT	0.00382	69.05	FVPFLVSAT	0.011706	57.94	FVPFLVSAT	0.021167	31.08	0.0211	0
4	QKGFVPFLVSATA	103867	NA	FVPFLVSAT	0.076391	12.56	FVPFLVSAT	0.001902	69.5	FVPFLVSAT	0.352246	4.35	FVPFLVSAT	0.132191	10.18	FVPFLVSAT	0.106599	12.26	FVPFLVSAT	0.023039	36.12	FVPFLVSAT	0.062578	23.86	FVPFLVSAT	0.117004	10.14	0.109	1
5	KGFVPFLVSATAG	103867	NA	FVPFLVSAT	0.061408	14.24	FVPFLVSAT	0.001241	76.6	FVPFLVSAT	0.255997	6.32	FVPFLVSAT	0.082221	14.77	FVPFLVSAT	0.074093	15.35	FVPFLVSAT	0.015942	42.58	FVPFLVSAT	0.045312	29.7	FVPFLVSAT	0.091836	12.35	0.0785	0
6	GFVPFLVSATAGT	103867	NA	FVPFLVSAT	0.012453	31.71	FLVSATAGT	0.000544	87.83	FLVSATAGT	0.056253	19.08	FLVSATAGT	0.056186	19.28	FLVSATAGT	0.009275	41.4	FVPFLVSAT	0.004125	67.72	FVPFLVSAT	0.012508	56.5	FVPFLVSAT	0.008338	47.7	0.02	0
7	FVPFLVSATAGTT	103867	NA	FLVSATAGT	0.03084	20.5	FLVSATAGT	0.00173	71.17	FLVSATAGT	0.262825	6.15	FLVSATAGT	0.111425	11.73	FLVSATAGT	0.051684	18.87	FLVSATAGT	0.003101	72.71	FLVSATAGT	0.028923	38.54	FLVSATAGT	0.003523	64.62	0.0618	0
8	VPFLVSATAGTTV	103867	NA	LVSATAGTT	0.084029	11.87	FLVSATAGT	0.002524	64.43	FLVSATAGT	0.276625	5.82	VSATAGTTV	0.211532	6.57	FLVSATAGT	0.062489	16.97	LVSATAGTT	0.006532	59.17	FLVSATAGT	0.045332	29.69	LVSATAGTT	0.008438	47.48	0.0872	0
1	EALYLVCGERGFF	103868	NA	LYLVCGERG	0.008512	37.56	YLVCGERGF	0.001072	78.84	LYLVCGERG	0.002821	63.72	YLVCGERGF	0.011015	47.15	YLVCGERGF	0.003835	56.82	YLVCGERGF	0.002489	76.29	YLVCGERGF	0.005469	73.11	LYLVCGERG	0.003424	65.13	0.0048	0
2	ALYLVCGERGFFY	103868	NA	YLVCGERGF	0.001642	69.28	LVCGERGFF	0.00179	70.55	YLVCGERGF	0.000443	90.41	YLVCGERGF	0.003066	74.05	YLVCGERGF	0.001587	72.1	LVCGERGFF	0.002152	78.61	YLVCGERGF	0.002713	84.3	YLVCGERGF	0.001257	82.96	0.0018	0
3	LYLVCGERGFFYT	103868	NA	YLVCGERGF	0.000389	92.68	LVCGERGFF	0.001091	78.59	YLVCGERGF	0.000127	95	YLVCGERGF	0.000948	91.68	LVCGERGFF	0.000472	89.12	LVCGERGFF	0.001363	84.99	LVCGERGFF	0.001066	93.91	VCGERGFFY	0.00087	88.12	0.0008	0
1	GIVEQCCTSICSL	103926	NA	VEQCCTSIC	0.000122	95	IVEQCCTSI	4.9e-05	95	VEQCCTSIC	8.7e-05	95	IVEQCCTSI	0.000167	95	VEQCCTSIC	3.9e-05	95	IVEQCCTSI	0.000118	95	IVEQCCTSI	0.000318	95	IVEQCCTSI	8.2e-05	95	0.0001	0
2	IVEQCCTSICSLY	103926	NA	CCTSICSLY	7.5e-05	95	CCTSICSLY	1.7e-05	95	EQCCTSICS	2e-05	95	CCTSICSLY	0.000121	95	CCTSICSLY	2e-05	95	QCCTSICSL	7.4e-05	95	CCTSICSLY	9.4e-05	95	CCTSICSLY	5.6e-05	95	0.0001	0
3	VEQCCTSICSLYQ	103926	NA	CCTSICSLY	7.9e-05	95	CCTSICSLY	3.1e-05	95	EQCCTSICS	1.1e-05	95	CCTSICSLY	0.000176	95	CTSICSLYQ	3e-05	95	CCTSICSLY	0.00013	95	CCTSICSLY	0.000136	95	CTSICSLYQ	9.1e-05	95	0.0001	0
1	GLMQNCNQMHASY	103939	NA	MQNCNQMHA	0.000296	95	LMQNCNQMH	0.001418	74.41	MQNCNQMHA	0.000599	87.3	QNCNQMHAS	0.000508	95	MQNCNQMHA	0.001223	76.36	MQNCNQMHA	0.002009	79.59	LMQNCNQMH	0.011221	58.81	MQNCNQMHA	0.000681	90.96	0.0022	0
2	LMQNCNQMHASYL	103939	NA	CNQMHASYL	0.003208	55.53	MQNCNQMHA	0.000202	95	CNQMHASYL	0.000185	95	CNQMHASYL	0.003596	70.82	QNCNQMHAS	0.000177	95	NCNQMHASY	0.000522	94.56	QNCNQMHAS	0.001927	88.59	CNQMHASYL	0.000712	90.46	0.0013	0
3	MQNCNQMHASYLF	103939	NA	CNQMHASYL	0.01356	30.48	CNQMHASYL	0.000144	95	CNQMHASYL	0.000353	92.43	CNQMHASYL	0.007072	56.55	CNQMHASYL	0.000177	95	NQMHASYLF	0.001039	88.39	QNCNQMHAS	0.001296	92.44	CNQMHASYL	0.002404	72.08	0.0033	0
4	QNCNQMHASYLFQ	103939	NA	CNQMHASYL	0.018591	26.32	NQMHASYLF	0.000187	95	CNQMHASYL	0.000414	91.06	NQMHASYLF	0.011937	45.45	NQMHASYLF	0.000287	93.62	NQMHASYLF	0.002562	75.79	NQMHASYLF	0.002277	86.61	NQMHASYLF	0.005378	56.46	0.0052	0
5	NCNQMHASYLFQQ	103939	NA	CNQMHASYL	0.007423	39.78	MHASYLFQQ	0.000424	90.25	CNQMHASYL	0.000285	93.96	NQMHASYLF	0.006124	59.52	NQMHASYLF	0.000271	94.02	NQMHASYLF	0.001973	79.84	NQMHASYLF	0.001984	88.27	NQMHASYLF	0.002823	68.99	0.0027	0
6	CNQMHASYLFQQD	103939	NA	MHASYLFQQ	0.000599	87.44	MHASYLFQQ	0.002586	64.03	MHASYLFQQ	0.000971	81.02	MHASYLFQQ	0.003567	71	MHASYLFQQ	0.001003	79.35	MHASYLFQQ	0.002785	74.42	MHASYLFQQ	0.003327	81.42	MHASYLFQQ	0.002131	74.25	0.0021	0
7	NQMHASYLFQQDK	103939	NA	MHASYLFQQ	0.001234	74.93	MHASYLFQQ	0.006689	46.01	MHASYLFQQ	0.00555	51.83	MHASYLFQQ	0.01005	49.02	MHASYLFQQ	0.004652	53.38	MHASYLFQQ	0.009579	52.05	MHASYLFQQ	0.010964	59.27	MHASYLFQQ	0.007823	48.94	0.0071	0
1	MIARFKMFPEVKE	104114	NA	FKMFPEVKE	0.008801	37.02	FKMFPEVKE	0.002871	62.15	FKMFPEVKE	0.018574	32.51	FKMFPEVKE	0.076028	15.66	FKMFPEVKE	0.036653	22.54	IARFKMFPE	0.021769	37.08	FKMFPEVKE	0.022791	43.51	IARFKMFPE	0.086729	12.9	0.0343	0
2	IARFKMFPEVKEK	104114	NA	FKMFPEVKE	0.068016	13.44	FKMFPEVKE	0.00679	45.75	FKMFPEVKE	0.116086	12.26	FKMFPEVKE	0.211945	6.55	FKMFPEVKE	0.217462	7.36	FKMFPEVKE	0.065101	20.98	FKMFPEVKE	0.121969	13.97	FKMFPEVKE	0.222732	5.61	0.1288	0
3	ARFKMFPEVKEKG	104114	NA	FKMFPEVKE	0.074793	12.71	MFPEVKEKG	0.05453	15.3	FKMFPEVKE	0.119349	12.02	FKMFPEVKE	0.189584	7.33	FKMFPEVKE	0.243729	6.64	FKMFPEVKE	0.083855	17.86	FKMFPEVKE	0.142027	12.03	FKMFPEVKE	0.233672	5.33	0.1427	0
1	QCCTSICSLYQLE	104195	NA	CTSICSLYQ	5.1e-05	95	TSICSLYQL	3.8e-05	95	CTSICSLYQ	1.1e-05	95	CTSICSLYQ	7.8e-05	95	CTSICSLYQ	3.8e-05	95	CTSICSLYQ	9.3e-05	95	CTSICSLYQ	0.000154	95	CTSICSLYQ	0.000109	95	0.0001	0
2	CCTSICSLYQLEN	104195	NA	ICSLYQLEN	5.1e-05	95	ICSLYQLEN	0.000118	95	ICSLYQLEN	2.3e-05	95	ICSLYQLEN	6.1e-05	95	ICSLYQLEN	5.2e-05	95	ICSLYQLEN	0.000152	95	ICSLYQLEN	0.000661	95	ICSLYQLEN	0.000193	95	0.0002	0
3	CTSICSLYQLENY	104195	NA	ICSLYQLEN	0.000141	95	ICSLYQLEN	0.000253	94.44	ICSLYQLEN	8.6e-05	95	CSLYQLENY	0.000166	95	ICSLYQLEN	0.000229	95	ICSLYQLEN	0.000396	95	ICSLYQLEN	0.000786	95	CSLYQLENY	0.000671	91.13	0.0003	0
1	VEALYLVCGERGF	104325	NA	LYLVCGERG	0.012165	32.05	LYLVCGERG	0.000782	83.41	LYLVCGERG	0.004556	55.11	YLVCGERGF	0.009286	50.74	LYLVCGERG	0.001314	75.12	LYLVCGERG	0.001734	81.83	LYLVCGERG	0.00366	79.88	LYLVCGERG	0.004416	60.3	0.0047	0
2	EALYLVCGERGFF	104325	NA	LYLVCGERG	0.008512	37.56	YLVCGERGF	0.001072	78.84	LYLVCGERG	0.002821	63.72	YLVCGERGF	0.011015	47.15	YLVCGERGF	0.003835	56.82	YLVCGERGF	0.002489	76.29	YLVCGERGF	0.005469	73.11	LYLVCGERG	0.003424	65.13	0.0048	0
3	ALYLVCGERGFFY	104325	NA	YLVCGERGF	0.001642	69.28	LVCGERGFF	0.00179	70.55	YLVCGERGF	0.000443	90.41	YLVCGERGF	0.003066	74.05	YLVCGERGF	0.001587	72.1	LVCGERGFF	0.002152	78.61	YLVCGERGF	0.002713	84.3	YLVCGERGF	0.001257	82.96	0.0018	0
1	FYLKNVQTQETRT	104493	NA	LKNVQTQET	0.007658	39.28	LKNVQTQET	0.00313	60.45	LKNVQTQET	0.190473	8.32	LKNVQTQET	0.018763	36.51	LKNVQTQET	0.01492	34.09	LKNVQTQET	0.010903	49.49	YLKNVQTQE	0.029217	38.34	LKNVQTQET	0.021125	31.11	0.037	0
2	YLKNVQTQETRTL	104493	NA	VQTQETRTL	0.007367	39.9	VQTQETRTL	0.004072	55.41	LKNVQTQET	0.031161	25.76	VQTQETRTL	0.011949	45.43	LKNVQTQET	0.002122	67.14	VQTQETRTL	0.009093	53.04	VQTQETRTL	0.007871	65.99	VQTQETRTL	0.012044	40.92	0.0107	0
3	LKNVQTQETRTLT	104493	NA	VQTQETRTL	0.030356	20.67	VQTQETRTL	0.009455	39.75	VQTQETRTL	0.026476	27.78	VQTQETRTL	0.017034	38.35	VQTQETRTL	0.002096	67.35	VQTQETRTL	0.037639	28.43	VQTQETRTL	0.019401	46.88	VQTQETRTL	0.038783	22.11	0.0227	0
4	KNVQTQETRTLTQ	104493	NA	VQTQETRTL	0.04462	16.9	VQTQETRTL	0.011203	36.82	VQTQETRTL	0.032475	25.22	VQTQETRTL	0.016601	38.82	QTQETRTLT	0.004795	52.85	VQTQETRTL	0.046409	25.46	VQTQETRTL	0.023463	42.88	VQTQETRTL	0.050468	18.85	0.0288	0
5	NVQTQETRTLTQF	104493	NA	VQTQETRTL	0.007095	40.54	VQTQETRTL	0.002517	64.48	VQTQETRTL	0.00484	54.15	TQETRTLTQ	0.004119	68.08	TQETRTLTQ	0.002179	66.66	VQTQETRTL	0.009194	52.83	VQTQETRTL	0.005119	74.25	VQTQETRTL	0.00584	54.72	0.0051	0
6	VQTQETRTLTQFH	104493	NA	TQETRTLTQ	0.000264	95	QTQETRTLT	0.000577	87.17	TQETRTLTQ	0.001087	79.37	TQETRTLTQ	0.002119	80.76	TQETRTLTQ	0.001114	77.84	QETRTLTQF	0.001654	82.51	QETRTLTQF	0.002307	86.44	TQETRTLTQ	0.000568	92.81	0.0012	0
7	QTQETRTLTQFHF	104493	NA	TRTLTQFHF	0.000499	89.86	TRTLTQFHF	0.001031	79.39	ETRTLTQFH	0.000965	81.11	ETRTLTQFH	0.003901	69.16	ETRTLTQFH	0.000836	82.04	TRTLTQFHF	0.001607	82.91	QETRTLTQF	0.001783	89.4	TRTLTQFHF	0.001345	81.92	0.0015	0
1	GMAALPRLIAFTS	104502	NA	MAALPRLIA	0.001415	72.34	MAALPRLIA	0.012146	35.4	MAALPRLIA	0.001554	73.9	MAALPRLIA	0.00103	90.79	MAALPRLIA	0.387122	4.06	MAALPRLIA	0.111129	14.68	MAALPRLIA	0.030094	37.73	MAALPRLIA	0.004687	59.18	0.0686	1
2	MAALPRLIAFTSE	104502	NA	LPRLIAFTS	0.000955	79.77	MAALPRLIA	0.000138	95	LPRLIAFTS	0.000259	94.55	PRLIAFTSE	0.00058	95	MAALPRLIA	0.001288	75.48	MAALPRLIA	0.001179	86.92	ALPRLIAFT	0.001252	92.72	LPRLIAFTS	0.000824	88.79	0.0008	0
3	AALPRLIAFTSEH	104502	NA	LPRLIAFTS	0.00188	66.58	RLIAFTSEH	0.000161	95	RLIAFTSEH	0.000662	86.07	PRLIAFTSE	0.00079	93.39	RLIAFTSEH	0.001119	77.77	LPRLIAFTS	0.000837	90.6	LPRLIAFTS	0.001568	90.7	LPRLIAFTS	0.001174	83.95	0.001	0
4	ALPRLIAFTSEHS	104502	NA	LIAFTSEHS	0.011256	33.21	LIAFTSEHS	0.003646	57.65	LIAFTSEHS	0.103012	13.29	LIAFTSEHS	0.062167	17.95	LIAFTSEHS	0.007642	44.56	LIAFTSEHS	0.030205	31.74	LIAFTSEHS	0.01588	51.25	LIAFTSEHS	0.417669	2.57	0.0814	1
5	LPRLIAFTSEHSH	104502	NA	LIAFTSEHS	0.141363	8.57	LIAFTSEHS	0.016654	30.24	LIAFTSEHS	0.50316	2.5	LIAFTSEHS	0.182157	7.62	LIAFTSEHS	0.076517	15.05	LIAFTSEHS	0.179833	10.04	LIAFTSEHS	0.094725	17.44	LIAFTSEHS	0.855723	0.31	0.2563	2
6	PRLIAFTSEHSHF	104502	NA	LIAFTSEHS	0.145865	8.39	LIAFTSEHS	0.018637	28.53	LIAFTSEHS	0.474363	2.79	LIAFTSEHS	0.176733	7.85	LIAFTSEHS	0.068758	16.03	LIAFTSEHS	0.191997	9.49	LIAFTSEHS	0.100731	16.54	LIAFTSEHS	0.851196	0.33	0.2535	2
7	RLIAFTSEHSHFS	104502	NA	FTSEHSHFS	0.035734	19.01	IAFTSEHSH	0.005897	48.38	FTSEHSHFS	0.170986	9.15	IAFTSEHSH	0.069254	16.71	FTSEHSHFS	0.018108	31.34	LIAFTSEHS	0.057516	22.6	LIAFTSEHS	0.032796	35.98	LIAFTSEHS	0.447045	2.31	0.1047	1
8	LIAFTSEHSHFSL	104502	NA	FTSEHSHFS	0.153802	8.09	FTSEHSHFS	0.001763	70.83	FTSEHSHFS	0.362297	4.21	FTSEHSHFS	0.045665	22.07	FTSEHSHFS	0.034501	23.24	FTSEHSHFS	0.006746	58.61	FTSEHSHFS	0.023494	42.85	FTSEHSHFS	0.012361	40.45	0.0801	1
1	GSLQPLALEGSLQ	104511	NA	LQPLALEGS	0.00527	45.89	LQPLALEGS	0.00151	73.45	LQPLALEGS	0.006758	48.25	LQPLALEGS	0.001492	86.24	LQPLALEGS	0.003453	58.65	LQPLALEGS	0.002038	79.39	LQPLALEGS	0.002121	87.49	LQPLALEGS	0.002733	69.56	0.0032	0
2	SLQPLALEGSLQK	104511	NA	PLALEGSLQ	0.004915	47.16	LALEGSLQK	0.014715	32.22	LALEGSLQK	0.003975	57.67	LALEGSLQK	0.001367	87.45	LQPLALEGS	0.001732	70.51	LALEGSLQK	0.004618	65.56	LALEGSLQK	0.006822	68.89	LQPLALEGS	0.002481	71.46	0.0051	0
3	LQPLALEGSLQKR	104511	NA	LALEGSLQK	0.007227	40.22	LALEGSLQK	0.089652	10.98	LALEGSLQK	0.026886	27.58	LALEGSLQK	0.005146	63.35	LALEGSLQK	0.009477	41.04	LALEGSLQK	0.03575	29.22	LALEGSLQK	0.03385	35.35	LALEGSLQK	0.011677	41.51	0.0275	0
4	QPLALEGSLQKRG	104511	NA	LALEGSLQK	0.007229	40.22	LALEGSLQK	0.099697	10.16	LALEGSLQK	0.035014	24.28	LALEGSLQK	0.007526	55.13	LALEGSLQK	0.012425	36.78	LALEGSLQK	0.056473	22.83	LALEGSLQK	0.045815	29.49	LALEGSLQK	0.017154	34.57	0.0352	0
5	PLALEGSLQKRGI	104511	NA	LALEGSLQK	0.001191	75.66	LALEGSLQK	0.018382	28.73	LALEGSLQK	0.003886	58.06	LEGSLQKRG	0.004813	64.7	LEGSLQKRG	0.005546	50.07	LALEGSLQK	0.015278	43.33	LEGSLQKRG	0.012218	57.02	LALEGSLQK	0.003613	64.18	0.0081	0
6	LALEGSLQKRGIV	104511	NA	LEGSLQKRG	0.000409	92.16	LEGSLQKRG	0.001938	69.2	LEGSLQKRG	0.000578	87.71	LEGSLQKRG	0.002391	78.7	LEGSLQKRG	0.001713	70.71	LEGSLQKRG	0.00563	61.99	LEGSLQKRG	0.005465	73.12	LEGSLQKRG	0.00088	87.98	0.0024	0
1	IKLKVESSPSRSD	104523	NA	LKVESSPSR	0.013895	30.13	LKVESSPSR	0.400158	2.89	LKVESSPSR	0.082877	15.26	VESSPSRSD	0.045079	22.25	LKVESSPSR	0.013629	35.43	LKVESSPSR	0.144007	12.05	LKVESSPSR	0.124665	13.69	LKVESSPSR	0.058805	16.97	0.1104	1
2	KLKVESSPSRSDY	104523	NA	LKVESSPSR	0.003375	54.52	LKVESSPSR	0.17691	6.52	VESSPSRSD	0.042392	22.12	VESSPSRSD	0.107518	12.06	VESSPSRSD	0.00719	45.59	LKVESSPSR	0.0519	23.96	LKVESSPSR	0.060883	24.33	LKVESSPSR	0.019323	32.56	0.0587	0
3	LKVESSPSRSDYI	104523	NA	VESSPSRSD	0.00063	86.69	VESSPSRSD	0.003646	57.65	VESSPSRSD	0.013889	36.63	VESSPSRSD	0.043702	22.69	VESSPSRSD	0.002489	64.31	VESSPSRSD	0.005618	62.03	VESSPSRSD	0.014475	53.33	VESSPSRSD	0.004411	60.32	0.0111	0
4	KVESSPSRSDYIN	104523	NA	SSPSRSDYI	0.000449	91.13	VESSPSRSD	0.001436	74.22	VESSPSRSD	0.004271	56.36	SSPSRSDYI	0.022448	33.13	VESSPSRSD	0.000828	82.17	VESSPSRSD	0.002351	77.24	VESSPSRSD	0.006345	70.25	VESSPSRSD	0.002041	74.97	0.005	0
5	VESSPSRSDYINA	104523	NA	SSPSRSDYI	0.000425	91.75	SSPSRSDYI	0.000133	95	SSPSRSDYI	0.000356	92.36	SSPSRSDYI	0.006564	58.14	SSPSRSDYI	0.000138	95	SSPSRSDYI	0.000508	94.74	SSPSRSDYI	0.000795	95	SSPSRSDYI	0.000599	92.3	0.0012	0
6	ESSPSRSDYINAS	104523	NA	PSRSDYINA	0.00042	91.88	SRSDYINAS	0.001966	68.97	SRSDYINAS	0.002897	63.27	SSPSRSDYI	0.002092	80.99	SRSDYINAS	0.000236	94.9	SRSDYINAS	0.00046	95	SRSDYINAS	0.001654	90.15	SSPSRSDYI	0.000406	95	0.0013	0
7	SSPSRSDYINASP	104523	NA	SRSDYINAS	0.000665	85.85	SRSDYINAS	0.01009	38.61	SRSDYINAS	0.013097	37.49	SRSDYINAS	0.001219	88.88	SRSDYINAS	0.000745	83.6	SRSDYINAS	0.000895	89.9	SRSDYINAS	0.004376	77.04	SRSDYINAS	0.000581	92.6	0.004	0
8	SPSRSDYINASPI	104523	NA	SDYINASPI	0.001429	72.13	SRSDYINAS	0.006631	46.18	SRSDYINAS	0.010042	41.68	SDYINASPI	0.033884	26.38	SRSDYINAS	0.000552	87.39	SRSDYINAS	0.001159	87.13	SRSDYINAS	0.004932	74.87	SDYINASPI	0.001252	83.02	0.0075	0
1	LAKEWQALCAYQA	104546	NA	WQALCAYQA	0.350557	4.14	WQALCAYQA	0.000168	95	WQALCAYQA	0.014983	35.57	WQALCAYQA	0.046245	21.89	WQALCAYQA	0.006303	47.87	WQALCAYQA	0.001001	88.78	WQALCAYQA	0.001988	88.24	WQALCAYQA	0.005757	54.97	0.0534	1
2	AKEWQALCAYQAE	104546	NA	WQALCAYQA	0.84562	0.67	WQALCAYQA	0.000372	91.52	WQALCAYQA	0.102302	13.35	WQALCAYQA	0.127636	10.49	WQALCAYQA	0.073503	15.43	WQALCAYQA	0.004037	68.1	WQALCAYQA	0.014378	53.47	WQALCAYQA	0.03246	24.65	0.15	1
3	KEWQALCAYQAEP	104546	NA	WQALCAYQA	0.856067	0.61	WQALCAYQA	0.000359	91.84	WQALCAYQA	0.104853	13.13	WQALCAYQA	0.110825	11.78	WQALCAYQA	0.073634	15.41	WQALCAYQA	0.004041	68.09	WQALCAYQA	0.015834	51.31	WQALCAYQA	0.030958	25.32	0.1496	1
4	EWQALCAYQAEPN	104546	NA	WQALCAYQA	0.489923	2.77	LCAYQAEPN	0.000313	92.97	WQALCAYQA	0.022374	29.98	WQALCAYQA	0.02457	31.55	WQALCAYQA	0.010809	38.94	LCAYQAEPN	0.001351	85.12	WQALCAYQA	0.00383	79.2	LCAYQAEPN	0.019219	32.65	0.0715	1
5	WQALCAYQAEPNT	104546	NA	LCAYQAEPN	0.007198	40.29	LCAYQAEPN	0.000497	88.75	LCAYQAEPN	0.003126	61.91	LCAYQAEPN	0.010646	47.84	LCAYQAEPN	0.000782	82.96	LCAYQAEPN	0.002908	73.75	LCAYQAEPN	0.002567	84.98	LCAYQAEPN	0.081662	13.5	0.0137	0
6	QALCAYQAEPNTC	104546	NA	LCAYQAEPN	0.002773	58.56	LCAYQAEPN	0.000242	94.71	LCAYQAEPN	0.001184	78.18	LCAYQAEPN	0.004615	65.62	LCAYQAEPN	0.000363	91.71	LCAYQAEPN	0.001187	86.83	LCAYQAEPN	0.001429	91.59	LCAYQAEPN	0.036664	22.89	0.0061	0
7	ALCAYQAEPNTCA	104546	NA	YQAEPNTCA	0.002068	64.56	YQAEPNTCA	0.000196	95	YQAEPNTCA	0.044876	21.52	AYQAEPNTC	0.002442	78.34	YQAEPNTCA	0.00049	88.73	LCAYQAEPN	0.00044	95	LCAYQAEPN	0.000768	95	LCAYQAEPN	0.010003	44.33	0.0077	0
8	LCAYQAEPNTCAT	104546	NA	YQAEPNTCA	0.016259	28.03	YQAEPNTCA	0.000396	90.93	YQAEPNTCA	0.242718	6.66	YQAEPNTCA	0.003645	70.52	YQAEPNTCA	0.002061	67.65	YQAEPNTCA	0.000376	95	YQAEPNTCA	0.000745	95	YQAEPNTCA	0.001096	84.88	0.0334	0
9	CAYQAEPNTCATA	104546	NA	YQAEPNTCA	0.027128	21.85	YQAEPNTCA	0.000489	88.91	YQAEPNTCA	0.300973	5.29	YQAEPNTCA	0.003997	68.68	YQAEPNTCA	0.003026	60.92	AEPNTCATA	0.000773	91.41	AEPNTCATA	0.002769	84.03	YQAEPNTCA	0.001944	75.88	0.0426	0
10	AYQAEPNTCATAQ	104546	NA	YQAEPNTCA	0.028357	21.38	YQAEPNTCA	0.000715	84.53	YQAEPNTCA	0.288292	5.56	YQAEPNTCA	0.003927	69.03	YQAEPNTCA	0.003279	59.48	AEPNTCATA	0.001358	85.04	AEPNTCATA	0.004191	77.77	YQAEPNTCA	0.002089	74.59	0.0415	0
11	YQAEPNTCATAQG	104546	NA	AEPNTCATA	0.000344	93.84	AEPNTCATA	0.000293	93.46	YQAEPNTCA	0.00167	72.76	AEPNTCATA	0.000979	91.34	AEPNTCATA	0.000229	95	AEPNTCATA	0.00085	90.44	AEPNTCATA	0.002361	86.14	AEPNTCATA	0.000191	95	0.0009	0
1	MVWESGCTVIVML	104578	NA	WESGCTVIV	0.000983	79.29	ESGCTVIVM	4.9e-05	95	WESGCTVIV	0.000349	92.52	WESGCTVIV	0.002592	77.27	WESGCTVIV	4.5e-05	95	WESGCTVIV	7.1e-05	95	WESGCTVIV	0.000322	95	WESGCTVIV	9.1e-05	95	0.0006	0
2	VWESGCTVIVMLT	104578	NA	WESGCTVIV	0.000466	90.7	ESGCTVIVM	3.5e-05	95	WESGCTVIV	0.000143	95	WESGCTVIV	0.00145	86.64	WESGCTVIV	3.4e-05	95	SGCTVIVML	7.2e-05	95	WESGCTVIV	0.000186	95	WESGCTVIV	7e-05	95	0.0003	0
3	WESGCTVIVMLTP	104578	NA	ESGCTVIVM	0.000166	95	GCTVIVMLT	2.8e-05	95	GCTVIVMLT	3e-05	95	SGCTVIVML	0.000352	95	CTVIVMLTP	4.2e-05	95	CTVIVMLTP	8.9e-05	95	CTVIVMLTP	0.000127	95	CTVIVMLTP	6.9e-05	95	0.0001	0
4	ESGCTVIVMLTPL	104578	NA	CTVIVMLTP	0.000102	95	TVIVMLTPL	3.8e-05	95	GCTVIVMLT	2.6e-05	95	TVIVMLTPL	0.000213	95	CTVIVMLTP	6.1e-05	95	TVIVMLTPL	0.000112	95	TVIVMLTPL	0.000185	95	TVIVMLTPL	0.000125	95	0.0001	0
5	SGCTVIVMLTPLV	104578	NA	VIVMLTPLV	0.001155	76.29	VIVMLTPLV	0.000702	84.75	VIVMLTPLV	0.000663	86.05	VIVMLTPLV	0.000625	95	VIVMLTPLV	0.000158	95	VIVMLTPLV	0.00031	95	VIVMLTPLV	0.001316	92.31	VIVMLTPLV	0.001742	77.78	0.0008	0
6	GCTVIVMLTPLVE	104578	NA	VIVMLTPLV	0.02989	20.82	VIVMLTPLV	0.003592	57.93	VIVMLTPLV	0.010028	41.7	VIVMLTPLV	0.002464	78.18	VIVMLTPLV	0.002934	61.5	VIVMLTPLV	0.00372	69.49	VIVMLTPLV	0.007776	66.26	VIVMLTPLV	0.030005	25.77	0.0113	0
7	CTVIVMLTPLVED	104578	NA	IVMLTPLVE	0.058951	14.57	IVMLTPLVE	0.009117	40.39	IVMLTPLVE	0.024143	28.98	IVMLTPLVE	0.010664	47.8	IVMLTPLVE	0.02051	29.66	IVMLTPLVE	0.010001	51.2	IVMLTPLVE	0.013554	54.7	VIVMLTPLV	0.030895	25.35	0.0222	0
8	TVIVMLTPLVEDG	104578	NA	IVMLTPLVE	0.173915	7.43	IVMLTPLVE	0.025085	24.35	IVMLTPLVE	0.091254	14.37	IVMLTPLVE	0.03066	27.91	IVMLTPLVE	0.087384	13.88	IVMLTPLVE	0.032072	30.86	IVMLTPLVE	0.041011	31.56	VIVMLTPLV	0.061209	16.52	0.0678	0
9	VIVMLTPLVEDGV	104578	NA	IVMLTPLVE	0.023049	23.71	IVMLTPLVE	0.006497	46.57	IVMLTPLVE	0.010245	41.35	IVMLTPLVE	0.006552	58.18	IVMLTPLVE	0.007271	45.39	IVMLTPLVE	0.005117	63.74	IVMLTPLVE	0.00582	71.96	IVMLTPLVE	0.008918	46.44	0.0092	0
1	SKDQFEFALTAVA	104626	NA	FEFALTAVA	0.104953	10.35	FEFALTAVA	0.000865	82.01	FEFALTAVA	0.328026	4.75	FEFALTAVA	0.212718	6.53	FEFALTAVA	0.055126	18.21	FEFALTAVA	0.001953	79.97	FEFALTAVA	0.013222	55.23	FEFALTAVA	0.0046	59.52	0.0902	1
2	KDQFEFALTAVAE	104626	NA	FEFALTAVA	0.599544	1.95	FEFALTAVA	0.004117	55.18	FEFALTAVA	0.805213	0.51	FEFALTAVA	0.428509	2.76	FEFALTAVA	0.396587	3.94	FEFALTAVA	0.011421	48.63	FEFALTAVA	0.065751	23.01	FEFALTAVA	0.039677	21.82	0.2939	4
3	DQFEFALTAVAEE	104626	NA	FEFALTAVA	0.458355	3.04	FEFALTAVA	0.002892	62.01	FEFALTAVA	0.687586	1.1	FEFALTAVA	0.284426	4.75	FEFALTAVA	0.253919	6.39	FEFALTAVA	0.005302	63.11	FEFALTAVA	0.037716	33.18	FEFALTAVA	0.02226	30.3	0.2191	3
4	QFEFALTAVAEEV	104626	NA	FEFALTAVA	0.078035	12.41	FALTAVAEE	0.00248	64.72	FALTAVAEE	0.236233	6.84	FALTAVAEE	0.195315	7.11	FALTAVAEE	0.043389	20.69	FALTAVAEE	0.002314	77.49	FALTAVAEE	0.01001	61.17	FEFALTAVA	0.003313	65.84	0.0714	0
5	FEFALTAVAEEVN	104626	NA	FALTAVAEE	0.010149	34.81	FALTAVAEE	0.001791	70.54	FALTAVAEE	0.128599	11.41	FALTAVAEE	0.119984	11.03	FALTAVAEE	0.016846	32.35	FALTAVAEE	0.001642	82.61	FALTAVAEE	0.006274	70.48	LTAVAEEVN	0.002192	73.77	0.0359	0
6	EFALTAVAEEVNA	104626	NA	ALTAVAEEV	0.009325	36.13	LTAVAEEVN	0.00222	66.83	FALTAVAEE	0.063817	17.77	FALTAVAEE	0.063141	17.77	FALTAVAEE	0.008262	43.31	LTAVAEEVN	0.001983	79.77	LTAVAEEVN	0.005602	72.68	LTAVAEEVN	0.005045	57.77	0.0199	0
7	FALTAVAEEVNAI	104626	NA	ALTAVAEEV	0.002273	62.69	LTAVAEEVN	0.001163	77.63	LTAVAEEVN	0.004278	56.33	AVAEEVNAI	0.008154	53.55	LTAVAEEVN	0.000855	81.71	LTAVAEEVN	0.001066	88.1	AVAEEVNAI	0.00399	78.57	LTAVAEEVN	0.002151	74.09	0.003	0
8	ALTAVAEEVNAIL	104626	NA	AVAEEVNAI	0.002122	64.07	AVAEEVNAI	0.001741	71.06	AVAEEVNAI	0.004384	55.86	AVAEEVNAI	0.007061	56.59	LTAVAEEVN	0.000292	93.49	AVAEEVNAI	0.001307	85.58	AVAEEVNAI	0.005882	71.76	VAEEVNAIL	0.001309	82.35	0.003	0
9	LTAVAEEVNAILK	104626	NA	VAEEVNAIL	0.009182	36.37	VAEEVNAIL	0.004446	53.83	VAEEVNAIL	0.025354	28.35	VAEEVNAIL	0.009719	49.72	VAEEVNAIL	0.000917	80.65	VAEEVNAIL	0.003359	71.32	VAEEVNAIL	0.013038	55.56	VAEEVNAIL	0.016557	35.19	0.0103	0
1	VSSQFSDAAQASP	104677	NA	QFSDAAQAS	0.003455	54.1	QFSDAAQAS	0.010185	38.45	QFSDAAQAS	0.031168	25.76	SQFSDAAQA	0.009295	50.72	QFSDAAQAS	0.001808	69.75	QFSDAAQAS	0.001284	85.82	QFSDAAQAS	0.005206	73.97	SQFSDAAQA	0.000817	88.89	0.0079	0
2	SSQFSDAAQASPS	104677	NA	QFSDAAQAS	0.003447	54.14	QFSDAAQAS	0.00775	43.29	QFSDAAQAS	0.024528	28.78	FSDAAQASP	0.009801	49.54	FSDAAQASP	0.002957	61.35	QFSDAAQAS	0.000862	90.29	QFSDAAQAS	0.004674	75.86	QFSDAAQAS	0.000583	92.57	0.0068	0
3	SQFSDAAQASPSS	104677	NA	FSDAAQASP	0.002051	64.72	QFSDAAQAS	0.002324	65.96	QFSDAAQAS	0.008233	45.01	FSDAAQASP	0.006536	58.23	FSDAAQASP	0.001696	70.9	FSDAAQASP	0.000514	94.66	QFSDAAQAS	0.002539	85.14	FSDAAQASP	0.000475	94.33	0.003	0
4	QFSDAAQASPSSH	104677	NA	SDAAQASPS	0.001214	75.26	DAAQASPSS	0.000229	95	DAAQASPSS	0.00476	54.41	FSDAAQASP	0.00269	76.57	DAAQASPSS	0.000743	83.63	DAAQASPSS	0.000378	95	FSDAAQASP	0.000755	95	DAAQASPSS	0.000552	93.07	0.0014	0
5	FSDAAQASPSSHS	104677	NA	DAAQASPSS	0.00066	85.97	AQASPSSHS	0.000185	95	DAAQASPSS	0.003204	61.44	AQASPSSHS	0.001758	83.83	DAAQASPSS	0.000567	87.07	AQASPSSHS	0.000493	94.92	AQASPSSHS	0.00061	95	DAAQASPSS	0.000486	94.15	0.001	0
6	SDAAQASPSSHSS	104677	NA	AQASPSSHS	0.000567	88.21	AQASPSSHS	0.000527	88.16	AQASPSSHS	0.006599	48.67	AQASPSSHS	0.003306	72.59	AQASPSSHS	0.000829	82.16	AQASPSSHS	0.000818	90.84	AQASPSSHS	0.001102	93.68	AQASPSSHS	0.000712	90.46	0.0018	0
1	DERGKMIPSDLER	105133	NA	RGKMIPSDL	0.000968	79.55	GKMIPSDLE	0.001334	75.36	GKMIPSDLE	0.009033	43.43	GKMIPSDLE	0.00164	84.83	GKMIPSDLE	0.001742	70.4	GKMIPSDLE	0.00146	84.17	GKMIPSDLE	0.001631	90.29	GKMIPSDLE	0.001232	83.26	0.0024	0
2	ERGKMIPSDLERR	105133	NA	GKMIPSDLE	0.00082	82.52	MIPSDLERR	0.117149	9.04	GKMIPSDLE	0.009247	43.04	MIPSDLERR	0.002494	77.97	MIPSDLERR	0.002748	62.67	MIPSDLERR	0.014585	44.15	MIPSDLERR	0.015938	51.16	MIPSDLERR	0.003004	67.82	0.0207	0
3	RGKMIPSDLERRI	105133	NA	MIPSDLERR	0.000944	79.97	MIPSDLERR	0.269543	4.44	MIPSDLERR	0.004479	55.45	MIPSDLERR	0.004185	67.75	MIPSDLERR	0.006597	47.05	MIPSDLERR	0.058396	22.4	MIPSDLERR	0.048861	28.3	MIPSDLERR	0.006456	52.88	0.0499	1
4	GKMIPSDLERRIL	105133	NA	MIPSDLERR	0.000453	91.03	MIPSDLERR	0.148486	7.54	MIPSDLERR	0.001562	73.82	MIPSDLERR	0.001925	82.41	MIPSDLERR	0.002106	67.27	MIPSDLERR	0.025212	34.63	MIPSDLERR	0.020524	45.72	MIPSDLERR	0.004638	59.37	0.0256	0
5	KMIPSDLERRILE	105133	NA	MIPSDLERR	0.000261	95	MIPSDLERR	0.054428	15.32	IPSDLERRI	0.000558	88.11	MIPSDLERR	0.000904	92.15	PSDLERRIL	0.00139	74.26	MIPSDLERR	0.008925	53.37	MIPSDLERR	0.007299	67.57	MIPSDLERR	0.001793	77.3	0.0094	0
6	MIPSDLERRILEA	105133	NA	PSDLERRIL	0.0001	95	IPSDLERRI	0.005188	50.89	SDLERRILE	0.000232	95	PSDLERRIL	0.000154	95	SDLERRILE	0.001036	78.9	PSDLERRIL	0.001863	80.73	SDLERRILE	0.002734	84.2	PSDLERRIL	0.000424	95	0.0015	0
7	IPSDLERRILEAK	105133	NA	LERRILEAK	0.000168	95	SDLERRILE	0.003239	59.78	DLERRILEA	0.000317	93.24	LERRILEAK	0.000184	95	LERRILEAK	0.002571	63.79	LERRILEAK	0.009768	51.67	LERRILEAK	0.006716	69.19	LERRILEAK	0.000766	89.62	0.003	0
8	PSDLERRILEAKQ	105133	NA	LERRILEAK	0.000448	91.16	LERRILEAK	0.003225	59.86	LERRILEAK	0.000378	91.87	LERRILEAK	0.000378	95	LERRILEAK	0.008294	43.25	LERRILEAK	0.041884	26.88	LERRILEAK	0.020154	46.11	LERRILEAK	0.001435	80.85	0.0095	0
1	DWIHIDTTPFAGL	105736	NA	IHIDTTPFA	0.025029	22.74	IHIDTTPFA	0.682648	1.07	IHIDTTPFA	0.840663	0.38	WIHIDTTPF	0.081872	14.82	IHIDTTPFA	0.029118	25.24	IHIDTTPFA	0.051572	24.04	IHIDTTPFA	0.134645	12.7	IHIDTTPFA	0.052934	18.25	0.2373	2
1	EWVHIDTTPFASL	105766	NA	WVHIDTTPF	0.014334	29.71	VHIDTTPFA	0.503781	2.07	VHIDTTPFA	0.670864	1.19	WVHIDTTPF	0.094225	13.38	VHIDTTPFA	0.01058	39.28	VHIDTTPFA	0.019836	38.67	VHIDTTPFA	0.059836	24.62	VHIDTTPFA	0.018639	33.15	0.174	2
1	QHLQKDYRAYYTF	106039	NA	QKDYRAYYT	0.000822	82.48	LQKDYRAYY	0.894421	0.27	LQKDYRAYY	0.002496	65.83	QKDYRAYYT	0.00218	80.25	LQKDYRAYY	0.010436	39.5	LQKDYRAYY	0.108521	14.93	LQKDYRAYY	0.110025	15.32	QKDYRAYYT	0.016552	35.19	0.1432	1
1	RVLNIDLLWSVPI	106096	NA	IDLLWSVPI	0.009575	35.72	LNIDLLWSV	0.010312	38.23	IDLLWSVPI	0.000657	86.17	IDLLWSVPI	0.007365	55.63	IDLLWSVPI	0.000226	95	LNIDLLWSV	0.000867	90.23	LNIDLLWSV	0.004162	77.89	IDLLWSVPI	0.007514	49.74	0.0051	0
1	YTFLNFMSNVGDP	106206	NA	FLNFMSNVG	0.075865	12.61	LNFMSNVGD	0.002706	63.24	FLNFMSNVG	0.456474	2.97	FLNFMSNVG	0.102388	12.55	FLNFMSNVG	0.058928	17.55	FLNFMSNVG	0.012753	46.58	FLNFMSNVG	0.048566	28.41	FLNFMSNVG	0.300328	3.98	0.1323	2
1	RSFTLASSETGVG	106790	NA	FTLASSETG	0.479348	2.86	FTLASSETG	0.001982	68.83	FTLASSETG	0.802793	0.52	FTLASSETG	0.278777	4.86	FTLASSETG	0.163316	9.17	FTLASSETG	0.005993	60.76	FTLASSETG	0.019349	46.93	FTLASSETG	0.021845	30.59	0.2217	3
1	GKPGIAGFKGEQG	107398	NA	IAGFKGEQG	0.017688	26.92	IAGFKGEQG	0.004388	54.06	IAGFKGEQG	0.038225	23.27	IAGFKGEQG	0.047627	21.49	IAGFKGEQG	0.005851	49.17	IAGFKGEQG	0.038852	27.95	IAGFKGEQG	0.019044	47.26	IAGFKGEQG	0.413729	2.61	0.0732	1
2	KPGIAGFKGEQGP	107398	NA	IAGFKGEQG	0.204791	6.56	IAGFKGEQG	0.015542	31.33	IAGFKGEQG	0.222438	7.23	IAGFKGEQG	0.116878	11.29	IAGFKGEQG	0.042659	20.86	IAGFKGEQG	0.227093	8.11	IAGFKGEQG	0.085678	18.93	IAGFKGEQG	0.821681	0.42	0.2171	1
3	PGIAGFKGEQGPK	107398	NA	IAGFKGEQG	0.182944	7.14	IAGFKGEQG	0.011904	35.74	IAGFKGEQG	0.186313	8.48	IAGFKGEQG	0.077042	15.51	IAGFKGEQG	0.034788	23.15	IAGFKGEQG	0.201315	9.1	IAGFKGEQG	0.073563	21.26	IAGFKGEQG	0.781976	0.55	0.1937	1
4	GIAGFKGEQGPKG	107398	NA	FKGEQGPKG	0.122041	9.41	IAGFKGEQG	0.00423	54.69	FKGEQGPKG	0.261308	6.18	IAGFKGEQG	0.028322	29.18	FKGEQGPKG	0.014688	34.33	IAGFKGEQG	0.058284	22.43	IAGFKGEQG	0.023376	42.96	IAGFKGEQG	0.46163	2.18	0.1217	1
1	AGWLADGSLRYPI	107730	NA	WLADGSLRY	0.014456	29.6	WLADGSLRY	0.531552	1.88	WLADGSLRY	0.347155	4.43	WLADGSLRY	0.094176	13.38	WLADGSLRY	0.012828	36.3	WLADGSLRY	0.018022	40.38	WLADGSLRY	0.144832	11.8	WLADGSLRY	0.004289	60.91	0.1459	2
1	AGWLADQTVRYPI	107731	NA	WLADQTVRY	0.02955	20.94	WLADQTVRY	0.62125	1.35	WLADQTVRY	0.547521	2.11	WLADQTVRY	0.097852	12.99	WLADQTVRY	0.021537	28.99	WLADQTVRY	0.02234	36.65	WLADQTVRY	0.151845	11.22	WLADQTVRY	0.004919	58.26	0.1871	2
1	CECNIKVKDVNDN	107763	NA	IKVKDVNDN	0.000364	93.32	IKVKDVNDN	0.001899	69.53	IKVKDVNDN	0.002168	68.34	IKVKDVNDN	0.000948	91.68	IKVKDVNDN	0.003847	56.77	IKVKDVNDN	0.012765	46.56	IKVKDVNDN	0.015297	52.11	IKVKDVNDN	0.002112	74.4	0.0049	0
2	ECNIKVKDVNDNF	107763	NA	IKVKDVNDN	0.001055	78.03	IKVKDVNDN	0.00741	44.12	IKVKDVNDN	0.008208	45.06	IKVKDVNDN	0.002351	78.99	IKVKDVNDN	0.014986	34.02	IKVKDVNDN	0.044124	26.14	IKVKDVNDN	0.037211	33.46	IKVKDVNDN	0.007343	50.22	0.0153	0
3	CNIKVKDVNDNFP	107763	NA	IKVKDVNDN	0.001019	78.66	IKVKDVNDN	0.008708	41.19	IKVKDVNDN	0.007322	46.91	IKVKDVNDN	0.00205	81.35	IKVKDVNDN	0.01077	39	IKVKDVNDN	0.036798	28.77	IKVKDVNDN	0.030404	37.52	IKVKDVNDN	0.006179	53.71	0.0129	0
1	GGVGPIGPPGERG	107857	NA	VGPIGPPGE	0.000518	89.4	VGPIGPPGE	0.002017	68.54	VGPIGPPGE	0.004551	55.13	VGPIGPPGE	0.000892	92.28	VGPIGPPGE	0.001704	70.81	VGPIGPPGE	0.000747	91.73	VGPIGPPGE	0.001241	92.79	VGPIGPPGE	0.001498	80.1	0.0016	0
2	GVGPIGPPGERGA	107857	NA	PIGPPGERG	0.000339	93.97	VGPIGPPGE	0.0005	88.7	VGPIGPPGE	0.000696	85.41	VGPIGPPGE	0.00047	95	VGPIGPPGE	0.000356	91.88	VGPIGPPGE	0.000432	95	VGPIGPPGE	0.00046	95	VGPIGPPGE	0.000662	91.27	0.0005	0
1	LNSKIAFKIVSQE	108011	NA	IAFKIVSQE	0.00084	82.11	IAFKIVSQE	0.004984	51.7	IAFKIVSQE	0.003396	60.3	IAFKIVSQE	0.006987	56.82	IAFKIVSQE	0.018126	31.33	IAFKIVSQE	0.016321	42.16	IAFKIVSQE	0.018256	48.13	IAFKIVSQE	0.006689	52.18	0.0094	0
2	NSKIAFKIVSQEP	108011	NA	IAFKIVSQE	0.002588	59.85	IAFKIVSQE	0.015149	31.75	IAFKIVSQE	0.020329	31.29	IAFKIVSQE	0.019923	35.4	IAFKIVSQE	0.080226	14.64	IAFKIVSQE	0.089909	16.98	IAFKIVSQE	0.073352	21.3	IAFKIVSQE	0.032424	24.66	0.0417	0
3	SKIAFKIVSQEPA	108011	NA	FKIVSQEPA	0.075112	12.68	IAFKIVSQE	0.013307	33.89	FKIVSQEPA	0.177315	8.87	FKIVSQEPA	0.397361	3.09	FKIVSQEPA	0.311451	5.21	IAFKIVSQE	0.077163	18.86	IAFKIVSQE	0.087408	18.63	FKIVSQEPA	0.039287	21.94	0.1473	1
1	PEFSGLPSGIAEV	108060	NA	FSGLPSGIA	0.621988	1.8	FSGLPSGIA	0.000845	82.35	FSGLPSGIA	0.452085	3.02	FSGLPSGIA	0.067756	16.94	FSGLPSGIA	0.222247	7.22	FSGLPSGIA	0.007058	57.79	FSGLPSGIA	0.013605	54.62	FSGLPSGIA	0.03245	24.65	0.1773	2
1	QSGTMRTRHSTGG	108084	NA	MRTRHSTGG	0.000226	95	TMRTRHSTG	0.000984	80.02	MRTRHSTGG	0.000484	89.55	MRTRHSTGG	0.000616	95	MRTRHSTGG	0.002195	66.53	GTMRTRHST	0.013426	45.66	GTMRTRHST	0.005564	72.8	MRTRHSTGG	0.002029	75.08	0.0032	0
2	SGTMRTRHSTGGT	108084	NA	MRTRHSTGG	0.000645	86.33	MRTRHSTGG	0.001717	71.31	MRTRHSTGG	0.002392	66.63	MRTRHSTGG	0.001169	89.36	MRTRHSTGG	0.006395	47.61	MRTRHSTGG	0.013312	45.81	MRTRHSTGG	0.008559	64.29	MRTRHSTGG	0.010024	44.29	0.0055	0
3	GTMRTRHSTGGTN	108084	NA	MRTRHSTGG	0.000627	86.76	MRTRHSTGG	0.001234	76.69	MRTRHSTGG	0.001834	71.14	MRTRHSTGG	0.001141	89.63	MRTRHSTGG	0.004832	52.72	MRTRHSTGG	0.0109	49.5	MRTRHSTGG	0.006389	70.1	MRTRHSTGG	0.008294	47.8	0.0044	0
1	RGFTGLQGLPGPP	108096	NA	FTGLQGLPG	0.948336	0.18	FTGLQGLPG	0.001964	68.98	FTGLQGLPG	0.49714	2.56	FTGLQGLPG	0.121066	10.95	FTGLQGLPG	0.519605	2.68	FTGLQGLPG	0.016872	41.56	FTGLQGLPG	0.061585	24.13	FTGLQGLPG	0.074077	14.47	0.2801	3
2	GFTGLQGLPGPPG	108096	NA	FTGLQGLPG	0.758537	1.08	LQGLPGPPG	0.00131	75.68	FTGLQGLPG	0.155657	9.86	FTGLQGLPG	0.030027	28.24	FTGLQGLPG	0.1603	9.29	FTGLQGLPG	0.004929	64.37	FTGLQGLPG	0.011308	58.65	FTGLQGLPG	0.014895	37.05	0.1421	1
3	FTGLQGLPGPPGP	108096	NA	LQGLPGPPG	0.226753	6.04	LQGLPGPPG	0.004755	52.61	LQGLPGPPG	0.070965	16.73	LQGLPGPPG	0.005462	62.07	LQGLPGPPG	0.011687	37.7	LQGLPGPPG	0.00645	59.39	LQGLPGPPG	0.007333	67.48	LQGLPGPPG	0.046307	19.88	0.0475	0
4	TGLQGLPGPPGPS	108096	NA	LQGLPGPPG	0.280117	5.08	LQGLPGPPG	0.005033	51.5	LQGLPGPPG	0.072615	16.5	LQGLPGPPG	0.005241	62.97	LQGLPGPPG	0.012638	36.52	LQGLPGPPG	0.009023	53.18	LQGLPGPPG	0.008577	64.26	LQGLPGPPG	0.056281	17.5	0.0562	0
5	GLQGLPGPPGPSG	108096	NA	LQGLPGPPG	0.087225	11.61	LQGLPGPPG	0.001801	70.44	LQGLPGPPG	0.013714	36.8	LQGLPGPPG	0.00143	86.84	LQGLPGPPG	0.002768	62.54	LQGLPGPPG	0.002427	76.72	LQGLPGPPG	0.002521	85.24	LQGLPGPPG	0.016426	35.33	0.016	0
6	LQGLPGPPGPSGD	108096	NA	LQGLPGPPG	0.000255	95	GLPGPPGPS	6.9e-05	95	LQGLPGPPG	0.000198	95	GLPGPPGPS	0.000267	95	GLPGPPGPS	8.7e-05	95	GLPGPPGPS	0.000106	95	GLPGPPGPS	0.000172	95	LQGLPGPPG	0.000198	95	0.0002	0
1	SGFQGLPGPPGPP	108121	NA	FQGLPGPPG	0.805108	0.86	FQGLPGPPG	0.001928	69.29	FQGLPGPPG	0.454048	3	FQGLPGPPG	0.03837	24.54	FQGLPGPPG	0.152206	9.63	FQGLPGPPG	0.008791	53.64	FQGLPGPPG	0.02761	39.45	FQGLPGPPG	0.047065	19.69	0.1919	2
2	GFQGLPGPPGPPG	108121	NA	FQGLPGPPG	0.573669	2.13	FQGLPGPPG	0.000627	86.19	FQGLPGPPG	0.171251	9.14	FQGLPGPPG	0.012979	43.72	FQGLPGPPG	0.045972	20.07	FQGLPGPPG	0.003542	70.33	FQGLPGPPG	0.008306	64.84	FQGLPGPPG	0.015777	36.02	0.104	1
3	FQGLPGPPGPPGE	108121	NA	FQGLPGPPG	0.003983	51.32	LPGPPGPPG	5.2e-05	95	FQGLPGPPG	0.001726	72.2	FQGLPGPPG	0.000262	95	FQGLPGPPG	0.00013	95	FQGLPGPPG	7.7e-05	95	FQGLPGPPG	0.00019	95	FQGLPGPPG	9e-05	95	0.0008	0
4	QGLPGPPGPPGEG	108121	NA	LPGPPGPPG	6e-05	95	LPGPPGPPG	4.8e-05	95	PGPPGPPGE	5.3e-05	95	PGPPGPPGE	8.2e-05	95	LPGPPGPPG	3.7e-05	95	LPGPPGPPG	5.1e-05	95	LPGPPGPPG	6.6e-05	95	PGPPGPPGE	4.6e-05	95	0.0001	0
5	GLPGPPGPPGEGG	108121	NA	LPGPPGPPG	3e-05	95	LPGPPGPPG	2.4e-05	95	PGPPGPPGE	2.5e-05	95	PGPPGPPGE	4.5e-05	95	GPPGPPGEG	1.8e-05	95	LPGPPGPPG	3.9e-05	95	PGPPGPPGE	4.4e-05	95	PGPPGPPGE	3.3e-05	95	0	0
6	LPGPPGPPGEGGG	108121	NA	PGPPGEGGG	2.9e-05	95	PGPPGEGGG	1e-05	95	PPGPPGEGG	1.9e-05	95	PGPPGPPGE	2.3e-05	95	PGPPGEGGG	1.5e-05	95	GPPGPPGEG	2.1e-05	95	PGPPGPPGE	2.6e-05	95	GPPGPPGEG	1.8e-05	95	0	0
7	PGPPGPPGEGGGK	108121	NA	PGPPGEGGG	6.2e-05	95	PGPPGEGGG	1.3e-05	95	PGPPGEGGG	2.4e-05	95	PGPPGEGGG	2.9e-05	95	PGPPGEGGG	2.9e-05	95	PGPPGEGGG	2.8e-05	95	PGPPGEGGG	2.9e-05	95	PGPPGEGGG	2.6e-05	95	0	0
1	TPMFLLSRNTGEV	108166	NA	FLLSRNTGE	0.009697	35.52	MFLLSRNTG	0.024009	24.94	FLLSRNTGE	0.357024	4.28	FLLSRNTGE	0.242801	5.71	MFLLSRNTG	0.817786	0.77	MFLLSRNTG	0.215883	8.51	MFLLSRNTG	0.114995	14.74	MFLLSRNTG	0.015421	36.43	0.2247	2
2	PMFLLSRNTGEVR	108166	NA	FLLSRNTGE	0.007939	38.69	LSRNTGEVR	0.024144	24.87	FLLSRNTGE	0.346367	4.44	FLLSRNTGE	0.183643	7.56	MFLLSRNTG	0.455715	3.28	MFLLSRNTG	0.101185	15.69	FLLSRNTGE	0.079743	20	LLSRNTGEV	0.024381	28.88	0.1529	2
3	MFLLSRNTGEVRT	108166	NA	LLSRNTGEV	0.001439	71.99	LSRNTGEVR	0.064752	13.68	FLLSRNTGE	0.049574	20.46	FLLSRNTGE	0.020992	34.4	LLSRNTGEV	0.006149	48.31	LLSRNTGEV	0.031726	31.01	LSRNTGEVR	0.056597	25.59	LLSRNTGEV	0.010878	42.81	0.0303	0
1	AGFKGEQGPKGEP	108263	NA	FKGEQGPKG	0.614357	1.85	FKGEQGPKG	0.003623	57.77	FKGEQGPKG	0.691996	1.08	FKGEQGPKG	0.025538	30.92	FKGEQGPKG	0.092114	13.43	FKGEQGPKG	0.005467	62.55	FKGEQGPKG	0.034498	34.97	FKGEQGPKG	0.017449	34.27	0.1856	2
2	GFKGEQGPKGEPG	108263	NA	FKGEQGPKG	0.297668	4.82	FKGEQGPKG	0.001391	74.69	FKGEQGPKG	0.365208	4.16	FKGEQGPKG	0.00745	55.37	FKGEQGPKG	0.02179	28.85	FKGEQGPKG	0.001412	84.57	FKGEQGPKG	0.00789	65.94	FKGEQGPKG	0.007069	51.04	0.0887	2
3	FKGEQGPKGEPGP	108263	NA	FKGEQGPKG	0.001387	72.74	GEQGPKGEP	0.000146	95	FKGEQGPKG	0.000808	83.57	EQGPKGEPG	0.000827	92.99	FKGEQGPKG	0.000229	95	EQGPKGEPG	0.000178	95	FKGEQGPKG	0.000457	95	EQGPKGEPG	0.000127	95	0.0005	0
1	AGFKGEQGPKGEP	108264	NA	FKGEQGPKG	0.614357	1.85	FKGEQGPKG	0.003623	57.77	FKGEQGPKG	0.691996	1.08	FKGEQGPKG	0.025538	30.92	FKGEQGPKG	0.092114	13.43	FKGEQGPKG	0.005467	62.55	FKGEQGPKG	0.034498	34.97	FKGEQGPKG	0.017449	34.27	0.1856	2
2	GFKGEQGPKGEPG	108264	NA	FKGEQGPKG	0.297668	4.82	FKGEQGPKG	0.001391	74.69	FKGEQGPKG	0.365208	4.16	FKGEQGPKG	0.00745	55.37	FKGEQGPKG	0.02179	28.85	FKGEQGPKG	0.001412	84.57	FKGEQGPKG	0.00789	65.94	FKGEQGPKG	0.007069	51.04	0.0887	2
3	FKGEQGPKGEPGP	108264	NA	FKGEQGPKG	0.001387	72.74	GEQGPKGEP	0.000146	95	FKGEQGPKG	0.000808	83.57	EQGPKGEPG	0.000827	92.99	FKGEQGPKG	0.000229	95	EQGPKGEPG	0.000178	95	FKGEQGPKG	0.000457	95	EQGPKGEPG	0.000127	95	0.0005	0
4	KGEQGPKGEPGPA	108264	NA	EQGPKGEPG	0.000815	82.62	QGPKGEPGP	9.3e-05	95	EQGPKGEPG	9.5e-05	95	EQGPKGEPG	0.000758	93.73	EQGPKGEPG	0.000163	95	QGPKGEPGP	0.000224	95	EQGPKGEPG	0.000238	95	EQGPKGEPG	0.000106	95	0.0003	0
5	GEQGPKGEPGPAG	108264	NA	EQGPKGEPG	0.000508	89.64	PKGEPGPAG	9.8e-05	95	PKGEPGPAG	0.000435	90.59	EQGPKGEPG	0.000314	95	PKGEPGPAG	9.2e-05	95	QGPKGEPGP	0.000216	95	EQGPKGEPG	0.000193	95	PKGEPGPAG	0.00023	95	0.0003	0
6	EQGPKGEPGPAGP	108264	NA	PKGEPGPAG	0.000852	81.86	PKGEPGPAG	0.000225	95	PKGEPGPAG	0.002217	67.96	PKGEPGPAG	0.000395	95	PKGEPGPAG	0.000208	95	PKGEPGPAG	0.000252	95	PKGEPGPAG	0.000296	95	PKGEPGPAG	0.001011	86.08	0.0007	0
1	AGFKGEQGPKGEP	108265	NA	FKGEQGPKG	0.614357	1.85	FKGEQGPKG	0.003623	57.77	FKGEQGPKG	0.691996	1.08	FKGEQGPKG	0.025538	30.92	FKGEQGPKG	0.092114	13.43	FKGEQGPKG	0.005467	62.55	FKGEQGPKG	0.034498	34.97	FKGEQGPKG	0.017449	34.27	0.1856	2
2	GFKGEQGPKGEPG	108265	NA	FKGEQGPKG	0.297668	4.82	FKGEQGPKG	0.001391	74.69	FKGEQGPKG	0.365208	4.16	FKGEQGPKG	0.00745	55.37	FKGEQGPKG	0.02179	28.85	FKGEQGPKG	0.001412	84.57	FKGEQGPKG	0.00789	65.94	FKGEQGPKG	0.007069	51.04	0.0887	2
3	FKGEQGPKGEPGP	108265	NA	FKGEQGPKG	0.001387	72.74	GEQGPKGEP	0.000146	95	FKGEQGPKG	0.000808	83.57	EQGPKGEPG	0.000827	92.99	FKGEQGPKG	0.000229	95	EQGPKGEPG	0.000178	95	FKGEQGPKG	0.000457	95	EQGPKGEPG	0.000127	95	0.0005	0
4	KGEQGPKGEPGPA	108265	NA	EQGPKGEPG	0.000815	82.62	QGPKGEPGP	9.3e-05	95	EQGPKGEPG	9.5e-05	95	EQGPKGEPG	0.000758	93.73	EQGPKGEPG	0.000163	95	QGPKGEPGP	0.000224	95	EQGPKGEPG	0.000238	95	EQGPKGEPG	0.000106	95	0.0003	0
5	GEQGPKGEPGPAG	108265	NA	EQGPKGEPG	0.000508	89.64	PKGEPGPAG	9.8e-05	95	PKGEPGPAG	0.000435	90.59	EQGPKGEPG	0.000314	95	PKGEPGPAG	9.2e-05	95	QGPKGEPGP	0.000216	95	EQGPKGEPG	0.000193	95	PKGEPGPAG	0.00023	95	0.0003	0
6	EQGPKGEPGPAGP	108265	NA	PKGEPGPAG	0.000852	81.86	PKGEPGPAG	0.000225	95	PKGEPGPAG	0.002217	67.96	PKGEPGPAG	0.000395	95	PKGEPGPAG	0.000208	95	PKGEPGPAG	0.000252	95	PKGEPGPAG	0.000296	95	PKGEPGPAG	0.001011	86.08	0.0007	0
1	DDTQFVRFDSDAA	108307	NA	FVRFDSDAA	0.201505	6.64	FVRFDSDAA	0.018046	28.99	FVRFDSDAA	0.72307	0.89	FVRFDSDAA	0.321512	4.08	FVRFDSDAA	0.072821	15.51	FVRFDSDAA	0.053131	23.65	FVRFDSDAA	0.088145	18.51	FVRFDSDAA	0.323089	3.64	0.2252	3
2	DTQFVRFDSDAAS	108307	NA	FVRFDSDAA	0.678855	1.51	VRFDSDAAS	0.202234	5.81	FVRFDSDAA	0.950354	0.06	FVRFDSDAA	0.499434	2.09	FVRFDSDAA	0.327271	4.93	FVRFDSDAA	0.174639	10.31	FVRFDSDAA	0.311179	4.17	FVRFDSDAA	0.753243	0.64	0.4872	6
3	TQFVRFDSDAASP	108307	NA	FVRFDSDAA	0.688992	1.45	VRFDSDAAS	0.535762	1.85	FVRFDSDAA	0.969361	0.02	FVRFDSDAA	0.458192	2.46	FVRFDSDAA	0.341748	4.7	FVRFDSDAA	0.189482	9.6	FVRFDSDAA	0.339167	3.57	FVRFDSDAA	0.748833	0.66	0.5339	7
4	QFVRFDSDAASPR	108307	NA	FVRFDSDAA	0.407815	3.49	VRFDSDAAS	0.644345	1.24	VRFDSDAAS	0.935561	0.09	FVRFDSDAA	0.232328	5.97	FVRFDSDAA	0.160359	9.29	FVRFDSDAA	0.099635	15.85	FVRFDSDAA	0.220663	7.16	FVRFDSDAA	0.512127	1.8	0.4016	4
1	DLRSWTAADTAAQ	108318	NA	WTAADTAAQ	0.04697	16.45	WTAADTAAQ	0.003301	59.46	WTAADTAAQ	0.708313	0.98	WTAADTAAQ	0.139318	9.73	WTAADTAAQ	0.109363	12.05	LRSWTAADT	0.01329	45.84	WTAADTAAQ	0.02309	43.22	LRSWTAADT	0.076019	14.21	0.14	1
2	LRSWTAADTAAQI	108318	NA	WTAADTAAQ	0.189469	6.95	WTAADTAAQ	0.015452	31.42	WTAADTAAQ	0.939649	0.09	WTAADTAAQ	0.230185	6.03	WTAADTAAQ	0.358665	4.45	WTAADTAAQ	0.018881	39.55	WTAADTAAQ	0.072292	21.54	WTAADTAAQ	0.009234	45.8	0.2292	2
3	RSWTAADTAAQIT	108318	NA	WTAADTAAQ	0.212476	6.37	TAADTAAQI	0.031128	21.46	WTAADTAAQ	0.944364	0.08	WTAADTAAQ	0.200757	6.92	WTAADTAAQ	0.382477	4.12	WTAADTAAQ	0.026536	33.79	WTAADTAAQ	0.0936	17.62	WTAADTAAQ	0.009705	44.89	0.2376	2
4	SWTAADTAAQITQ	108318	NA	WTAADTAAQ	0.057166	14.8	TAADTAAQI	0.016664	30.23	WTAADTAAQ	0.698316	1.04	WTAADTAAQ	0.047104	21.64	WTAADTAAQ	0.110538	11.97	WTAADTAAQ	0.007651	56.23	WTAADTAAQ	0.028924	38.54	WTAADTAAQ	0.001847	76.79	0.121	1
1	DLSSWTAADTAAQ	108320	NA	WTAADTAAQ	0.031445	20.3	WTAADTAAQ	0.002478	64.74	WTAADTAAQ	0.63707	1.41	WTAADTAAQ	0.110165	11.84	WTAADTAAQ	0.083769	14.25	WTAADTAAQ	0.00535	62.94	WTAADTAAQ	0.013381	54.95	LSSWTAADT	0.025722	28.09	0.1137	1
2	LSSWTAADTAAQI	108320	NA	WTAADTAAQ	0.154618	8.06	WTAADTAAQ	0.012592	34.79	WTAADTAAQ	0.915532	0.13	WTAADTAAQ	0.194472	7.15	WTAADTAAQ	0.288144	5.65	WTAADTAAQ	0.014337	44.48	WTAADTAAQ	0.054805	26.16	WTAADTAAQ	0.006715	52.1	0.2052	1
3	SSWTAADTAAQIT	108320	NA	WTAADTAAQ	0.175926	7.37	TAADTAAQI	0.023864	25.03	WTAADTAAQ	0.925299	0.11	WTAADTAAQ	0.169694	8.15	WTAADTAAQ	0.313705	5.17	WTAADTAAQ	0.020289	38.29	WTAADTAAQ	0.074278	21.1	WTAADTAAQ	0.007503	49.77	0.2138	1
4	SWTAADTAAQITQ	108320	NA	WTAADTAAQ	0.057166	14.8	TAADTAAQI	0.016664	30.23	WTAADTAAQ	0.698316	1.04	WTAADTAAQ	0.047104	21.64	WTAADTAAQ	0.110538	11.97	WTAADTAAQ	0.007651	56.23	WTAADTAAQ	0.028924	38.54	WTAADTAAQ	0.001847	76.79	0.121	1
5	WTAADTAAQITQR	108320	NA	TAADTAAQI	0.004276	49.82	TAADTAAQI	0.005557	49.49	TAADTAAQI	0.004134	56.97	AADTAAQIT	0.00655	58.19	WTAADTAAQ	0.000444	89.72	TAADTAAQI	0.000816	90.87	TAADTAAQI	0.00487	75.08	TAADTAAQI	0.000411	95	0.0034	0
1	DNPEYSPDPSIYA	108321	NA	YSPDPSIYA	0.027505	21.71	YSPDPSIYA	0.115701	9.13	YSPDPSIYA	0.752931	0.73	YSPDPSIYA	0.055555	19.42	YSPDPSIYA	0.022457	28.48	YSPDPSIYA	0.005374	62.86	YSPDPSIYA	0.033745	35.41	YSPDPSIYA	0.008245	47.91	0.1277	1
2	NPEYSPDPSIYAY	108321	NA	YSPDPSIYA	0.182326	7.16	YSPDPSIYA	0.270745	4.43	YSPDPSIYA	0.944965	0.07	YSPDPSIYA	0.105111	12.29	YSPDPSIYA	0.072345	15.57	YSPDPSIYA	0.021183	37.55	YSPDPSIYA	0.120803	14.1	YSPDPSIYA	0.03604	23.14	0.2192	2
3	PEYSPDPSIYAYD	108321	NA	YSPDPSIYA	0.165645	7.69	YSPDPSIYA	0.22961	5.19	YSPDPSIYA	0.941202	0.08	YSPDPSIYA	0.07607	15.66	YSPDPSIYA	0.059499	17.46	YSPDPSIYA	0.016638	41.82	YSPDPSIYA	0.101652	16.41	YSPDPSIYA	0.029552	25.97	0.2025	1
1	DTQFVRFDSDAAS	108324	NA	FVRFDSDAA	0.678855	1.51	VRFDSDAAS	0.202234	5.81	FVRFDSDAA	0.950354	0.06	FVRFDSDAA	0.499434	2.09	FVRFDSDAA	0.327271	4.93	FVRFDSDAA	0.174639	10.31	FVRFDSDAA	0.311179	4.17	FVRFDSDAA	0.753243	0.64	0.4872	6
2	TQFVRFDSDAASP	108324	NA	FVRFDSDAA	0.688992	1.45	VRFDSDAAS	0.535762	1.85	FVRFDSDAA	0.969361	0.02	FVRFDSDAA	0.458192	2.46	FVRFDSDAA	0.341748	4.7	FVRFDSDAA	0.189482	9.6	FVRFDSDAA	0.339167	3.57	FVRFDSDAA	0.748833	0.66	0.5339	7
3	QFVRFDSDAASPR	108324	NA	FVRFDSDAA	0.407815	3.49	VRFDSDAAS	0.644345	1.24	VRFDSDAAS	0.935561	0.09	FVRFDSDAA	0.232328	5.97	FVRFDSDAA	0.160359	9.29	FVRFDSDAA	0.099635	15.85	FVRFDSDAA	0.220663	7.16	FVRFDSDAA	0.512127	1.8	0.4016	4
1	FVRFDSDAASQRM	108370	NA	FDSDAASQR	0.041925	17.49	FDSDAASQR	0.613425	1.39	VRFDSDAAS	0.532716	2.24	FDSDAASQR	0.023096	32.61	FDSDAASQR	0.021161	29.23	FDSDAASQR	0.021861	37.01	FDSDAASQR	0.071946	21.61	VRFDSDAAS	0.018977	32.85	0.1681	2
1	GIAGFKGEQGPKG	108383	NA	FKGEQGPKG	0.122041	9.41	IAGFKGEQG	0.00423	54.69	FKGEQGPKG	0.261308	6.18	IAGFKGEQG	0.028322	29.18	FKGEQGPKG	0.014688	34.33	IAGFKGEQG	0.058284	22.43	IAGFKGEQG	0.023376	42.96	IAGFKGEQG	0.46163	2.18	0.1217	1
2	IAGFKGEQGPKGE	108383	NA	FKGEQGPKG	0.587933	2.02	FKGEQGPKG	0.003374	59.08	FKGEQGPKG	0.685516	1.11	FKGEQGPKG	0.028562	29.04	FKGEQGPKG	0.084352	14.19	FKGEQGPKG	0.005093	63.82	FKGEQGPKG	0.029698	38.01	FKGEQGPKG	0.017988	33.75	0.1803	2
3	AGFKGEQGPKGEP	108383	NA	FKGEQGPKG	0.614357	1.85	FKGEQGPKG	0.003623	57.77	FKGEQGPKG	0.691996	1.08	FKGEQGPKG	0.025538	30.92	FKGEQGPKG	0.092114	13.43	FKGEQGPKG	0.005467	62.55	FKGEQGPKG	0.034498	34.97	FKGEQGPKG	0.017449	34.27	0.1856	2
1	GIAGFKGEQGPKG	108384	NA	FKGEQGPKG	0.122041	9.41	IAGFKGEQG	0.00423	54.69	FKGEQGPKG	0.261308	6.18	IAGFKGEQG	0.028322	29.18	FKGEQGPKG	0.014688	34.33	IAGFKGEQG	0.058284	22.43	IAGFKGEQG	0.023376	42.96	IAGFKGEQG	0.46163	2.18	0.1217	1
2	IAGFKGEQGPKGE	108384	NA	FKGEQGPKG	0.587933	2.02	FKGEQGPKG	0.003374	59.08	FKGEQGPKG	0.685516	1.11	FKGEQGPKG	0.028562	29.04	FKGEQGPKG	0.084352	14.19	FKGEQGPKG	0.005093	63.82	FKGEQGPKG	0.029698	38.01	FKGEQGPKG	0.017988	33.75	0.1803	2
3	AGFKGEQGPKGEP	108384	NA	FKGEQGPKG	0.614357	1.85	FKGEQGPKG	0.003623	57.77	FKGEQGPKG	0.691996	1.08	FKGEQGPKG	0.025538	30.92	FKGEQGPKG	0.092114	13.43	FKGEQGPKG	0.005467	62.55	FKGEQGPKG	0.034498	34.97	FKGEQGPKG	0.017449	34.27	0.1856	2
1	IYFRNQKGHSGLQ	108490	NA	FRNQKGHSG	0.42371	3.35	YFRNQKGHS	0.005178	50.93	FRNQKGHSG	0.176987	8.88	FRNQKGHSG	0.023103	32.61	YFRNQKGHS	0.297499	5.47	YFRNQKGHS	0.027849	33	YFRNQKGHS	0.125019	13.66	FRNQKGHSG	0.045403	20.12	0.1406	1
2	YFRNQKGHSGLQP	108490	NA	FRNQKGHSG	0.213884	6.34	FRNQKGHSG	0.000295	93.41	FRNQKGHSG	0.065532	17.51	FRNQKGHSG	0.008597	52.45	FRNQKGHSG	0.029414	25.11	FRNQKGHSG	0.005824	61.33	FRNQKGHSG	0.022263	44.01	FRNQKGHSG	0.014122	38.02	0.045	0
3	FRNQKGHSGLQPT	108490	NA	FRNQKGHSG	0.000834	82.23	QKGHSGLQP	0.00014	95	FRNQKGHSG	0.000344	92.64	KGHSGLQPT	0.001295	88.14	FRNQKGHSG	0.000491	88.71	QKGHSGLQP	0.000583	93.79	QKGHSGLQP	0.001091	93.75	QKGHSGLQP	0.000467	94.46	0.0007	0
4	RNQKGHSGLQPTG	108490	NA	KGHSGLQPT	0.00031	94.72	KGHSGLQPT	0.00025	94.51	KGHSGLQPT	0.00022	95	KGHSGLQPT	0.001397	87.16	KGHSGLQPT	0.000344	92.19	QKGHSGLQP	0.000474	95	QKGHSGLQP	0.000785	95	QKGHSGLQP	0.000441	94.89	0.0005	0
5	NQKGHSGLQPTGF	108490	NA	HSGLQPTGF	0.000427	91.7	KGHSGLQPT	0.000149	95	KGHSGLQPT	0.000189	95	KGHSGLQPT	0.001576	85.43	KGHSGLQPT	0.00018	95	HSGLQPTGF	0.000326	95	KGHSGLQPT	0.000434	95	HSGLQPTGF	0.000253	95	0.0004	0
6	QKGHSGLQPTGFL	108490	NA	HSGLQPTGF	0.000667	85.8	HSGLQPTGF	7.9e-05	95	HSGLQPTGF	0.000194	95	HSGLQPTGF	0.001912	82.52	HSGLQPTGF	0.00012	95	HSGLQPTGF	0.000332	95	HSGLQPTGF	0.000443	95	HSGLQPTGF	0.00027	95	0.0005	0
7	KGHSGLQPTGFLS	108490	NA	HSGLQPTGF	0.000543	88.79	SGLQPTGFL	7.1e-05	95	SGLQPTGFL	0.000234	95	HSGLQPTGF	0.000895	92.25	HSGLQPTGF	9.9e-05	95	SGLQPTGFL	0.000326	95	HSGLQPTGF	0.000364	95	SGLQPTGFL	0.000327	95	0.0004	0
1	IYFRNQKGHSGLQ	108491	NA	FRNQKGHSG	0.42371	3.35	YFRNQKGHS	0.005178	50.93	FRNQKGHSG	0.176987	8.88	FRNQKGHSG	0.023103	32.61	YFRNQKGHS	0.297499	5.47	YFRNQKGHS	0.027849	33	YFRNQKGHS	0.125019	13.66	FRNQKGHSG	0.045403	20.12	0.1406	1
2	YFRNQKGHSGLQP	108491	NA	FRNQKGHSG	0.213884	6.34	FRNQKGHSG	0.000295	93.41	FRNQKGHSG	0.065532	17.51	FRNQKGHSG	0.008597	52.45	FRNQKGHSG	0.029414	25.11	FRNQKGHSG	0.005824	61.33	FRNQKGHSG	0.022263	44.01	FRNQKGHSG	0.014122	38.02	0.045	0
3	FRNQKGHSGLQPT	108491	NA	FRNQKGHSG	0.000834	82.23	QKGHSGLQP	0.00014	95	FRNQKGHSG	0.000344	92.64	KGHSGLQPT	0.001295	88.14	FRNQKGHSG	0.000491	88.71	QKGHSGLQP	0.000583	93.79	QKGHSGLQP	0.001091	93.75	QKGHSGLQP	0.000467	94.46	0.0007	0
4	RNQKGHSGLQPTG	108491	NA	KGHSGLQPT	0.00031	94.72	KGHSGLQPT	0.00025	94.51	KGHSGLQPT	0.00022	95	KGHSGLQPT	0.001397	87.16	KGHSGLQPT	0.000344	92.19	QKGHSGLQP	0.000474	95	QKGHSGLQP	0.000785	95	QKGHSGLQP	0.000441	94.89	0.0005	0
5	NQKGHSGLQPTGL	108491	NA	HSGLQPTGL	0.001678	68.87	GHSGLQPTG	0.000121	95	HSGLQPTGL	0.000229	95	HSGLQPTGL	0.002341	79.06	KGHSGLQPT	0.000167	95	HSGLQPTGL	0.000341	95	KGHSGLQPT	0.000379	95	HSGLQPTGL	0.000426	95	0.0007	0
6	QKGHSGLQPTGLL	108491	NA	HSGLQPTGL	0.00539	45.48	HSGLQPTGL	7e-05	95	HSGLQPTGL	0.000335	92.84	HSGLQPTGL	0.003825	69.53	HSGLQPTGL	0.000131	95	HSGLQPTGL	0.000385	95	HSGLQPTGL	0.00048	95	HSGLQPTGL	0.000601	92.27	0.0014	0
7	KGHSGLQPTGLLS	108491	NA	HSGLQPTGL	0.003797	52.3	SGLQPTGLL	7.9e-05	95	SGLQPTGLL	0.000424	90.83	HSGLQPTGL	0.001707	84.26	HSGLQPTGL	0.000124	95	SGLQPTGLL	0.000438	95	HSGLQPTGL	0.000477	95	HSGLQPTGL	0.000637	91.68	0.001	0
1	KHKVYACEVTHQG	108495	NA	YACEVTHQG	0.32592	4.43	VYACEVTHQ	0.018161	28.9	YACEVTHQG	0.777181	0.63	YACEVTHQG	0.07035	16.54	YACEVTHQG	0.159983	9.3	VYACEVTHQ	0.030848	31.43	YACEVTHQG	0.041815	31.2	VYACEVTHQ	0.009942	44.44	0.1793	2
2	HKVYACEVTHQGL	108495	NA	YACEVTHQG	0.644995	1.67	VYACEVTHQ	0.007743	43.3	YACEVTHQG	0.89641	0.2	YACEVTHQG	0.095922	13.19	YACEVTHQG	0.382009	4.13	YACEVTHQG	0.030205	31.74	YACEVTHQG	0.068404	22.4	YACEVTHQG	0.011149	42.37	0.2671	3
3	KVYACEVTHQGLS	108495	NA	YACEVTHQG	0.606812	1.9	YACEVTHQG	0.002877	62.11	YACEVTHQG	0.859191	0.31	YACEVTHQG	0.068002	16.9	YACEVTHQG	0.331244	4.87	YACEVTHQG	0.016846	41.59	YACEVTHQG	0.053836	26.49	YACEVTHQG	0.007805	48.99	0.2433	3
1	LPSYEEALSLPSK	108531	NA	YEEALSLPS	0.537446	2.39	YEEALSLPS	0.002629	63.74	YEEALSLPS	0.851617	0.34	YEEALSLPS	0.548535	1.74	YEEALSLPS	0.29041	5.61	YEEALSLPS	0.007927	55.51	YEEALSLPS	0.033953	35.29	YEEALSLPS	0.022739	29.96	0.2869	3
1	LSSWTAADTAAQI	108537	NA	WTAADTAAQ	0.154618	8.06	WTAADTAAQ	0.012592	34.79	WTAADTAAQ	0.915532	0.13	WTAADTAAQ	0.194472	7.15	WTAADTAAQ	0.288144	5.65	WTAADTAAQ	0.014337	44.48	WTAADTAAQ	0.054805	26.16	WTAADTAAQ	0.006715	52.1	0.2052	1
2	SSWTAADTAAQIT	108537	NA	WTAADTAAQ	0.175926	7.37	TAADTAAQI	0.023864	25.03	WTAADTAAQ	0.925299	0.11	WTAADTAAQ	0.169694	8.15	WTAADTAAQ	0.313705	5.17	WTAADTAAQ	0.020289	38.29	WTAADTAAQ	0.074278	21.1	WTAADTAAQ	0.007503	49.77	0.2138	1
3	SWTAADTAAQITQ	108537	NA	WTAADTAAQ	0.057166	14.8	TAADTAAQI	0.016664	30.23	WTAADTAAQ	0.698316	1.04	WTAADTAAQ	0.047104	21.64	WTAADTAAQ	0.110538	11.97	WTAADTAAQ	0.007651	56.23	WTAADTAAQ	0.028924	38.54	WTAADTAAQ	0.001847	76.79	0.121	1
1	VDDTQFVRFDSDA	108677	NA	TQFVRFDSD	0.000615	87.05	DTQFVRFDS	0.000603	86.66	TQFVRFDSD	0.001009	80.42	TQFVRFDSD	0.001342	87.69	DTQFVRFDS	0.001442	73.69	DTQFVRFDS	0.004439	66.34	DTQFVRFDS	0.00346	80.79	DTQFVRFDS	0.001769	77.52	0.0018	0
2	DDTQFVRFDSDAA	108677	NA	FVRFDSDAA	0.201505	6.64	FVRFDSDAA	0.018046	28.99	FVRFDSDAA	0.72307	0.89	FVRFDSDAA	0.321512	4.08	FVRFDSDAA	0.072821	15.51	FVRFDSDAA	0.053131	23.65	FVRFDSDAA	0.088145	18.51	FVRFDSDAA	0.323089	3.64	0.2252	3
3	DTQFVRFDSDAAS	108677	NA	FVRFDSDAA	0.678855	1.51	VRFDSDAAS	0.202234	5.81	FVRFDSDAA	0.950354	0.06	FVRFDSDAA	0.499434	2.09	FVRFDSDAA	0.327271	4.93	FVRFDSDAA	0.174639	10.31	FVRFDSDAA	0.311179	4.17	FVRFDSDAA	0.753243	0.64	0.4872	6
4	TQFVRFDSDAASP	108677	NA	FVRFDSDAA	0.688992	1.45	VRFDSDAAS	0.535762	1.85	FVRFDSDAA	0.969361	0.02	FVRFDSDAA	0.458192	2.46	FVRFDSDAA	0.341748	4.7	FVRFDSDAA	0.189482	9.6	FVRFDSDAA	0.339167	3.57	FVRFDSDAA	0.748833	0.66	0.5339	7
5	QFVRFDSDAASPR	108677	NA	FVRFDSDAA	0.407815	3.49	VRFDSDAAS	0.644345	1.24	VRFDSDAAS	0.935561	0.09	FVRFDSDAA	0.232328	5.97	FVRFDSDAA	0.160359	9.29	FVRFDSDAA	0.099635	15.85	FVRFDSDAA	0.220663	7.16	FVRFDSDAA	0.512127	1.8	0.4016	4
1	VDDTQFVRFDSDA	108678	NA	TQFVRFDSD	0.000615	87.05	DTQFVRFDS	0.000603	86.66	TQFVRFDSD	0.001009	80.42	TQFVRFDSD	0.001342	87.69	DTQFVRFDS	0.001442	73.69	DTQFVRFDS	0.004439	66.34	DTQFVRFDS	0.00346	80.79	DTQFVRFDS	0.001769	77.52	0.0018	0
2	DDTQFVRFDSDAA	108678	NA	FVRFDSDAA	0.201505	6.64	FVRFDSDAA	0.018046	28.99	FVRFDSDAA	0.72307	0.89	FVRFDSDAA	0.321512	4.08	FVRFDSDAA	0.072821	15.51	FVRFDSDAA	0.053131	23.65	FVRFDSDAA	0.088145	18.51	FVRFDSDAA	0.323089	3.64	0.2252	3
3	DTQFVRFDSDAAS	108678	NA	FVRFDSDAA	0.678855	1.51	VRFDSDAAS	0.202234	5.81	FVRFDSDAA	0.950354	0.06	FVRFDSDAA	0.499434	2.09	FVRFDSDAA	0.327271	4.93	FVRFDSDAA	0.174639	10.31	FVRFDSDAA	0.311179	4.17	FVRFDSDAA	0.753243	0.64	0.4872	6
4	TQFVRFDSDAASP	108678	NA	FVRFDSDAA	0.688992	1.45	VRFDSDAAS	0.535762	1.85	FVRFDSDAA	0.969361	0.02	FVRFDSDAA	0.458192	2.46	FVRFDSDAA	0.341748	4.7	FVRFDSDAA	0.189482	9.6	FVRFDSDAA	0.339167	3.57	FVRFDSDAA	0.748833	0.66	0.5339	7
5	QFVRFDSDAASPR	108678	NA	FVRFDSDAA	0.407815	3.49	VRFDSDAAS	0.644345	1.24	VRFDSDAAS	0.935561	0.09	FVRFDSDAA	0.232328	5.97	FVRFDSDAA	0.160359	9.29	FVRFDSDAA	0.099635	15.85	FVRFDSDAA	0.220663	7.16	FVRFDSDAA	0.512127	1.8	0.4016	4
6	FVRFDSDAASPRG	108678	NA	FDSDAASPR	0.072073	12.97	FDSDAASPR	0.673814	1.11	VRFDSDAAS	0.695242	1.06	FDSDAASPR	0.046638	21.78	FDSDAASPR	0.035824	22.81	FDSDAASPR	0.036236	29	FDSDAASPR	0.112302	15.04	VRFDSDAAS	0.023453	29.49	0.2119	2
7	VRFDSDAASPRGE	108678	NA	FDSDAASPR	0.060708	14.33	FDSDAASPR	0.651406	1.21	FDSDAASPR	0.394901	3.74	FDSDAASPR	0.039651	24.06	FDSDAASPR	0.03048	24.69	FDSDAASPR	0.033228	30.33	FDSDAASPR	0.113287	14.92	FDSDAASPR	0.005764	54.95	0.1662	2
8	RFDSDAASPRGEP	108678	NA	FDSDAASPR	0.019533	25.7	FDSDAASPR	0.449773	2.46	FDSDAASPR	0.216655	7.4	FDSDAASPR	0.016808	38.6	FDSDAASPR	0.009501	41	FDSDAASPR	0.012282	47.26	FDSDAASPR	0.052718	26.87	FDSDAASPR	0.001886	76.42	0.0974	1
9	FDSDAASPRGEPR	108678	NA	AASPRGEPR	0.000269	95	FDSDAASPR	0.006223	47.38	FDSDAASPR	0.002204	68.06	SDAASPRGE	0.000848	92.76	DAASPRGEP	0.00074	83.68	DAASPRGEP	0.001149	87.23	DAASPRGEP	0.001952	88.45	AASPRGEPR	0.000421	95	0.0017	0
1	GIAGFKGEQGPKG	109116	NA	FKGEQGPKG	0.122041	9.41	IAGFKGEQG	0.00423	54.69	FKGEQGPKG	0.261308	6.18	IAGFKGEQG	0.028322	29.18	FKGEQGPKG	0.014688	34.33	IAGFKGEQG	0.058284	22.43	IAGFKGEQG	0.023376	42.96	IAGFKGEQG	0.46163	2.18	0.1217	1
2	IAGFKGEQGPKGE	109116	NA	FKGEQGPKG	0.587933	2.02	FKGEQGPKG	0.003374	59.08	FKGEQGPKG	0.685516	1.11	FKGEQGPKG	0.028562	29.04	FKGEQGPKG	0.084352	14.19	FKGEQGPKG	0.005093	63.82	FKGEQGPKG	0.029698	38.01	FKGEQGPKG	0.017988	33.75	0.1803	2
3	AGFKGEQGPKGEP	109116	NA	FKGEQGPKG	0.614357	1.85	FKGEQGPKG	0.003623	57.77	FKGEQGPKG	0.691996	1.08	FKGEQGPKG	0.025538	30.92	FKGEQGPKG	0.092114	13.43	FKGEQGPKG	0.005467	62.55	FKGEQGPKG	0.034498	34.97	FKGEQGPKG	0.017449	34.27	0.1856	2
1	DENPVVHFFKNIV	111191	NA	VVHFFKNIV	0.001291	74.11	VVHFFKNIV	0.020588	27.07	VVHFFKNIV	0.000676	85.8	VVHFFKNIV	0.014923	40.91	VVHFFKNIV	0.036384	22.63	VVHFFKNIV	0.235936	7.79	VVHFFKNIV	0.127858	13.36	VVHFFKNIV	0.070791	14.92	0.0636	0
2	ENPVVHFFKNIVT	111191	NA	VVHFFKNIV	0.009526	35.8	VVHFFKNIV	0.045018	17.28	VHFFKNIVT	0.011442	39.57	VHFFKNIVT	0.053116	19.99	VVHFFKNIV	0.154155	9.54	VVHFFKNIV	0.613089	1.66	VVHFFKNIV	0.335994	3.63	VHFFKNIVT	0.664818	0.97	0.2359	3
3	NPVVHFFKNIVTP	111191	NA	VHFFKNIVT	0.056368	14.91	VVHFFKNIV	0.039139	18.77	VHFFKNIVT	0.143692	10.5	VHFFKNIVT	0.159188	8.64	VVHFFKNIV	0.144697	9.98	VVHFFKNIV	0.622602	1.58	VVHFFKNIV	0.339242	3.57	VHFFKNIVT	0.945967	0.07	0.3064	3
1	DENPVVHFFKNIV	111192	NA	VVHFFKNIV	0.001291	74.11	VVHFFKNIV	0.020588	27.07	VVHFFKNIV	0.000676	85.8	VVHFFKNIV	0.014923	40.91	VVHFFKNIV	0.036384	22.63	VVHFFKNIV	0.235936	7.79	VVHFFKNIV	0.127858	13.36	VVHFFKNIV	0.070791	14.92	0.0636	0
2	ENPVVHFFKNIVT	111192	NA	VVHFFKNIV	0.009526	35.8	VVHFFKNIV	0.045018	17.28	VHFFKNIVT	0.011442	39.57	VHFFKNIVT	0.053116	19.99	VVHFFKNIV	0.154155	9.54	VVHFFKNIV	0.613089	1.66	VVHFFKNIV	0.335994	3.63	VHFFKNIVT	0.664818	0.97	0.2359	3
3	NPVVHFFKNIVTP	111192	NA	VHFFKNIVT	0.056368	14.91	VVHFFKNIV	0.039139	18.77	VHFFKNIVT	0.143692	10.5	VHFFKNIVT	0.159188	8.64	VVHFFKNIV	0.144697	9.98	VVHFFKNIV	0.622602	1.58	VVHFFKNIV	0.339242	3.57	VHFFKNIVT	0.945967	0.07	0.3064	3
4	PVVHFFKNIVTPR	111192	NA	VHFFKNIVT	0.054029	15.26	FFKNIVTPR	0.032916	20.76	VHFFKNIVT	0.138406	10.79	VHFFKNIVT	0.115253	11.42	VHFFKNIVT	0.058913	17.56	VVHFFKNIV	0.423311	3.73	VVHFFKNIV	0.220092	7.18	VHFFKNIVT	0.942072	0.08	0.2481	2
5	VVHFFKNIVTPRT	111192	NA	FKNIVTPRT	0.040126	17.9	FFKNIVTPR	0.061902	14.07	FKNIVTPRT	0.489601	2.64	FKNIVTPRT	0.107107	12.1	FKNIVTPRT	0.088878	13.74	VHFFKNIVT	0.084167	17.81	FFKNIVTPR	0.251621	5.9	VHFFKNIVT	0.663219	0.97	0.2233	2
6	VHFFKNIVTPRTP	111192	NA	FKNIVTPRT	0.385325	3.74	FFKNIVTPR	0.063295	13.87	FKNIVTPRT	0.907163	0.16	FKNIVTPRT	0.264262	5.18	FKNIVTPRT	0.470594	3.14	FFKNIVTPR	0.054435	23.32	FFKNIVTPR	0.278536	5.03	FKNIVTPRT	0.05181	18.53	0.3094	3
7	HFFKNIVTPRTPP	111192	NA	FKNIVTPRT	0.444371	3.17	FFKNIVTPR	0.028463	22.63	FKNIVTPRT	0.909479	0.15	FKNIVTPRT	0.235618	5.89	FKNIVTPRT	0.467566	3.17	FFKNIVTPR	0.030225	31.73	FFKNIVTPR	0.178031	9.41	FKNIVTPRT	0.052895	18.26	0.2933	3
1	AQGTLSKIFKLGG	112037	NA	GTLSKIFKL	0.000855	81.8	LSKIFKLGG	0.006316	47.1	LSKIFKLGG	0.000859	82.77	GTLSKIFKL	0.009173	51.02	LSKIFKLGG	0.167215	9.01	LSKIFKLGG	0.040125	27.49	LSKIFKLGG	0.016807	49.89	LSKIFKLGG	0.002712	69.7	0.0305	0
2	QGTLSKIFKLGGR	112037	NA	LSKIFKLGG	0.001689	68.74	LSKIFKLGG	0.025216	24.28	LSKIFKLGG	0.005096	53.31	GTLSKIFKL	0.003549	71.11	LSKIFKLGG	0.784124	0.93	LSKIFKLGG	0.311318	5.75	LSKIFKLGG	0.095264	17.36	LSKIFKLGG	0.017629	34.09	0.1555	1
3	GTLSKIFKLGGRD	112037	NA	LSKIFKLGG	0.001535	70.62	LSKIFKLGG	0.021057	26.76	LSKIFKLGG	0.004499	55.36	LSKIFKLGG	0.001303	88.07	LSKIFKLGG	0.737789	1.2	LSKIFKLGG	0.274685	6.64	LSKIFKLGG	0.077504	20.45	LSKIFKLGG	0.015955	35.83	0.1418	1
4	TLSKIFKLGGRDS	112037	NA	IFKLGGRDS	0.018918	26.1	LSKIFKLGG	0.003815	56.76	IFKLGGRDS	0.001319	76.51	IFKLGGRDS	0.001298	88.11	LSKIFKLGG	0.208265	7.64	LSKIFKLGG	0.05438	23.34	LSKIFKLGG	0.01641	50.46	IFKLGGRDS	0.00886	46.56	0.0392	0
5	LSKIFKLGGRDSR	112037	NA	IFKLGGRDS	0.211545	6.39	FKLGGRDSR	0.026196	23.75	IFKLGGRDS	0.009018	43.46	IFKLGGRDS	0.002662	76.77	IFKLGGRDS	0.021055	29.3	IFKLGGRDS	0.034611	29.72	FKLGGRDSR	0.038412	32.81	IFKLGGRDS	0.057838	17.17	0.0502	0
6	SKIFKLGGRDSRS	112037	NA	IFKLGGRDS	0.270584	5.24	FKLGGRDSR	0.089852	10.96	IFKLGGRDS	0.011716	39.19	IFKLGGRDS	0.003183	73.34	FKLGGRDSR	0.075007	15.24	FKLGGRDSR	0.091074	16.84	FKLGGRDSR	0.154841	10.97	IFKLGGRDS	0.071285	14.85	0.0959	0
7	KIFKLGGRDSRSG	112037	NA	IFKLGGRDS	0.076737	12.53	FKLGGRDSR	0.066594	13.43	FKLGGRDSR	0.00376	58.62	IFKLGGRDS	0.001641	84.82	FKLGGRDSR	0.057117	17.85	FKLGGRDSR	0.07299	19.55	FKLGGRDSR	0.132116	12.93	IFKLGGRDS	0.017245	34.48	0.0535	0
8	IFKLGGRDSRSGS	112037	NA	FKLGGRDSR	0.000426	91.73	FKLGGRDSR	0.011138	36.92	LGGRDSRSG	0.000967	81.08	LGGRDSRSG	0.000679	94.59	FKLGGRDSR	0.00804	43.75	FKLGGRDSR	0.017893	40.51	FKLGGRDSR	0.026352	40.4	LGGRDSRSG	0.00349	64.78	0.0086	0
9	FKLGGRDSRSGSP	112037	NA	LGGRDSRSG	0.000192	95	GGRDSRSGS	0.002395	65.36	LGGRDSRSG	0.00054	88.46	LGGRDSRSG	0.000537	95	LGGRDSRSG	0.002031	67.9	LGGRDSRSG	0.007694	56.12	LGGRDSRSG	0.004986	74.69	LGGRDSRSG	0.003602	64.24	0.0027	0
10	KLGGRDSRSGSPM	112037	NA	LGGRDSRSG	9.6e-05	95	GGRDSRSGS	0.001593	72.59	LGGRDSRSG	0.00014	95	LGGRDSRSG	0.000167	95	LGGRDSRSG	0.000596	86.44	LGGRDSRSG	0.003006	73.23	LGGRDSRSG	0.001799	89.31	LGGRDSRSG	0.00104	85.66	0.0011	0
11	LGGRDSRSGSPMA	112037	NA	DSRSGSPMA	8.8e-05	95	GGRDSRSGS	0.000538	87.94	DSRSGSPMA	0.000259	94.55	DSRSGSPMA	0.000503	95	RDSRSGSPM	0.000247	94.62	RDSRSGSPM	0.000407	95	RDSRSGSPM	0.000594	95	DSRSGSPMA	0.000331	95	0.0004	0
12	GGRDSRSGSPMAR	112037	NA	DSRSGSPMA	0.000192	95	SRSGSPMAR	0.000231	94.98	DSRSGSPMA	0.001731	72.16	DSRSGSPMA	0.001331	87.79	DSRSGSPMA	0.00053	87.87	DSRSGSPMA	0.000661	92.81	DSRSGSPMA	0.000961	94.58	DSRSGSPMA	0.000764	89.65	0.0008	0
13	GRDSRSGSPMARR	112037	NA	DSRSGSPMA	0.000252	95	SRSGSPMAR	0.000727	84.33	DSRSGSPMA	0.001609	73.36	DSRSGSPMA	0.001694	84.37	RSGSPMARR	0.000851	81.78	RSGSPMARR	0.001661	82.45	RSGSPMARR	0.001563	90.73	DSRSGSPMA	0.000781	89.41	0.0011	0
1	KYLATASTMDHAR	112191	NA	YLATASTMD	0.013901	30.12	LATASTMDH	0.003564	58.08	YLATASTMD	0.18768	8.43	YLATASTMD	0.319966	4.11	YLATASTMD	0.008702	42.45	LATASTMDH	0.004259	67.13	YLATASTMD	0.007979	65.7	YLATASTMD	0.004087	61.89	0.0688	1
2	YLATASTMDHARH	112191	NA	ATASTMDHA	0.000589	87.68	TASTMDHAR	0.001808	70.36	LATASTMDH	0.006575	48.73	LATASTMDH	0.002157	80.44	TASTMDHAR	0.000741	83.66	TASTMDHAR	0.001242	86.26	LATASTMDH	0.002021	88.06	TASTMDHAR	0.000834	88.64	0.002	0
3	LATASTMDHARHG	112191	NA	ATASTMDHA	0.000442	91.31	STMDHARHG	0.004684	52.89	ASTMDHARH	0.002272	67.54	TASTMDHAR	0.000943	91.73	ASTMDHARH	0.001444	73.67	ASTMDHARH	0.001754	81.66	STMDHARHG	0.003951	78.72	TASTMDHAR	0.000736	90.07	0.002	0
4	ATASTMDHARHGF	112191	NA	STMDHARHG	0.000428	91.68	STMDHARHG	0.005777	48.75	STMDHARHG	0.00474	54.48	STMDHARHG	0.000963	91.52	ASTMDHARH	0.001344	74.77	TMDHARHGF	0.004571	65.76	STMDHARHG	0.005709	72.33	STMDHARHG	0.000726	90.23	0.003	0
5	TASTMDHARHGFL	112191	NA	STMDHARHG	0.000408	92.19	STMDHARHG	0.004602	53.21	STMDHARHG	0.002342	67.01	MDHARHGFL	0.002355	78.96	MDHARHGFL	0.000877	81.34	TMDHARHGF	0.015788	42.76	TMDHARHGF	0.00656	69.62	MDHARHGFL	0.000801	89.12	0.0042	0
6	ASTMDHARHGFLP	112191	NA	MDHARHGFL	0.00109	77.42	STMDHARHG	0.004329	54.29	STMDHARHG	0.000676	85.8	MDHARHGFL	0.009894	49.35	MDHARHGFL	0.004078	55.66	TMDHARHGF	0.014376	44.43	MDHARHGFL	0.010881	59.42	MDHARHGFL	0.002513	71.21	0.006	0
7	STMDHARHGFLPR	112191	NA	MDHARHGFL	0.000979	79.36	MDHARHGFL	0.001662	71.88	MDHARHGFL	0.000254	94.66	MDHARHGFL	0.006192	59.31	MDHARHGFL	0.004066	55.72	TMDHARHGF	0.006555	59.11	MDHARHGFL	0.010035	61.12	MDHARHGFL	0.002693	69.82	0.0041	0
8	TMDHARHGFLPRH	112191	NA	MDHARHGFL	0.000459	90.88	MDHARHGFL	0.000642	85.89	HARHGFLPR	0.000186	95	MDHARHGFL	0.001707	84.26	MDHARHGFL	0.001125	77.69	HARHGFLPR	0.003153	72.43	HARHGFLPR	0.007522	66.96	HARHGFLPR	0.001559	79.5	0.002	0
1	LSRFSWGAEGQRP	112214	NA	FSWGAEGQR	0.00085	81.9	FSWGAEGQR	0.004204	54.79	FSWGAEGQR	0.00256	65.34	FSWGAEGQR	0.003938	68.97	FSWGAEGQR	0.004571	53.68	FSWGAEGQR	0.004004	68.25	FSWGAEGQR	0.009589	62.08	RFSWGAEGQ	0.001363	81.7	0.0039	0
2	SRFSWGAEGQRPG	112214	NA	FSWGAEGQR	0.001498	71.15	FSWGAEGQR	0.00472	52.74	FSWGAEGQR	0.004131	56.98	FSWGAEGQR	0.003601	70.79	FSWGAEGQR	0.006316	47.83	FSWGAEGQR	0.004502	66.06	FSWGAEGQR	0.011514	58.28	FSWGAEGQR	0.000993	86.34	0.0047	0
3	RFSWGAEGQRPGF	112214	NA	WGAEGQRPG	0.003089	56.36	FSWGAEGQR	0.001166	77.59	WGAEGQRPG	0.01105	40.11	WGAEGQRPG	0.001934	82.33	WGAEGQRPG	0.008062	43.7	FSWGAEGQR	0.00162	82.8	FSWGAEGQR	0.005506	72.99	WGAEGQRPG	0.000801	89.12	0.0042	0
4	FSWGAEGQRPGFG	112214	NA	WGAEGQRPG	0.001886	66.52	WGAEGQRPG	0.000369	91.59	WGAEGQRPG	0.005496	52.01	WGAEGQRPG	0.000845	92.79	WGAEGQRPG	0.004292	54.72	WGAEGQRPG	0.000602	93.56	WGAEGQRPG	0.001817	89.21	WGAEGQRPG	0.000557	92.99	0.002	0
5	SWGAEGQRPGFGY	112214	NA	WGAEGQRPG	0.000533	89.03	WGAEGQRPG	0.0002	95	WGAEGQRPG	0.001194	78.05	WGAEGQRPG	0.000251	95	WGAEGQRPG	0.000908	80.8	WGAEGQRPG	0.000333	95	WGAEGQRPG	0.000819	95	WGAEGQRPG	0.000333	95	0.0006	0
6	WGAEGQRPGFGYG	112214	NA	AEGQRPGFG	0.000137	95	AEGQRPGFG	8.2e-05	95	AEGQRPGFG	0.000326	93.04	AEGQRPGFG	0.000105	95	AEGQRPGFG	7.7e-05	95	EGQRPGFGY	0.000179	95	EGQRPGFGY	0.000264	95	AEGQRPGFG	0.000168	95	0.0002	0
7	GAEGQRPGFGYGG	112214	NA	AEGQRPGFG	0.000124	95	EGQRPGFGY	7.3e-05	95	AEGQRPGFG	0.000164	95	QRPGFGYGG	0.000262	95	AEGQRPGFG	7.8e-05	95	EGQRPGFGY	0.000185	95	EGQRPGFGY	0.000299	95	QRPGFGYGG	0.000175	95	0.0002	0
1	MEVGWYRPPFSRV	112226	NA	WYRPPFSRV	0.00162	69.52	GWYRPPFSR	0.001007	79.71	VGWYRPPFS	0.00232	67.18	VGWYRPPFS	0.004524	66.07	GWYRPPFSR	0.001592	72.04	VGWYRPPFS	0.00909	53.04	GWYRPPFSR	0.009691	61.86	VGWYRPPFS	0.116642	10.17	0.0183	0
2	EVGWYRPPFSRVV	112226	NA	YRPPFSRVV	0.006271	42.69	GWYRPPFSR	0.000652	85.69	YRPPFSRVV	0.001405	75.46	YRPPFSRVV	0.044158	22.55	GWYRPPFSR	0.001765	70.14	GWYRPPFSR	0.004692	65.23	GWYRPPFSR	0.006851	68.81	VGWYRPPFS	0.036283	23.04	0.0128	0
3	VGWYRPPFSRVVH	112226	NA	YRPPFSRVV	0.02016	25.3	YRPPFSRVV	0.0004	90.83	YRPPFSRVV	0.004402	55.79	YRPPFSRVV	0.108128	12.01	YRPPFSRVV	0.003308	59.34	YRPPFSRVV	0.003066	72.9	YRPPFSRVV	0.006235	70.61	YRPPFSRVV	0.001944	75.88	0.0185	0
4	GWYRPPFSRVVHL	112226	NA	YRPPFSRVV	0.01072	33.97	YRPPFSRVV	0.000184	95	YRPPFSRVV	0.001921	70.29	YRPPFSRVV	0.051344	20.45	YRPPFSRVV	0.00103	78.98	YRPPFSRVV	0.000902	89.82	YRPPFSRVV	0.003343	81.34	YRPPFSRVV	0.000927	87.3	0.0088	0
5	WYRPPFSRVVHLY	112226	NA	YRPPFSRVV	0.002959	57.27	PFSRVVHLY	0.0003	93.28	YRPPFSRVV	0.000296	93.72	YRPPFSRVV	0.012497	44.49	PFSRVVHLY	0.000387	91.11	PFSRVVHLY	0.002011	79.57	PFSRVVHLY	0.002873	83.55	PFSRVVHLY	0.000577	92.66	0.0027	0
6	YRPPFSRVVHLYR	112226	NA	FSRVVHLYR	0.003148	55.95	FSRVVHLYR	0.016864	30.04	FSRVVHLYR	0.002995	62.68	FSRVVHLYR	0.012823	43.96	FSRVVHLYR	0.154959	9.51	FSRVVHLYR	0.066818	20.65	FSRVVHLYR	0.196186	8.31	FSRVVHLYR	0.00451	59.87	0.0573	0
7	RPPFSRVVHLYRN	112226	NA	FSRVVHLYR	0.011776	32.53	FSRVVHLYR	0.06049	14.3	FSRVVHLYR	0.016689	34	FSRVVHLYR	0.027518	29.64	FSRVVHLYR	0.443953	3.4	FSRVVHLYR	0.256332	7.15	FSRVVHLYR	0.515576	1.25	FSRVVHLYR	0.017788	33.93	0.1688	2
8	PPFSRVVHLYRNG	112226	NA	FSRVVHLYR	0.008828	36.97	FSRVVHLYR	0.040055	18.53	FSRVVHLYR	0.011333	39.72	FSRVVHLYR	0.01612	39.4	FSRVVHLYR	0.347133	4.62	FSRVVHLYR	0.19969	9.17	FSRVVHLYR	0.445762	1.94	FSRVVHLYR	0.012144	40.77	0.1351	2
9	PFSRVVHLYRNGK	112226	NA	FSRVVHLYR	0.003042	56.69	VVHLYRNGK	0.022502	25.85	FSRVVHLYR	0.0026	65.04	FSRVVHLYR	0.003986	68.74	FSRVVHLYR	0.114715	11.69	VVHLYRNGK	0.128425	13.21	FSRVVHLYR	0.180298	9.26	VVHLYRNGK	0.004878	58.43	0.0576	0
1	SKIFKLGGRDSRS	112319	NA	IFKLGGRDS	0.270584	5.24	FKLGGRDSR	0.089852	10.96	IFKLGGRDS	0.011716	39.19	IFKLGGRDS	0.003183	73.34	FKLGGRDSR	0.075007	15.24	FKLGGRDSR	0.091074	16.84	FKLGGRDSR	0.154841	10.97	IFKLGGRDS	0.071285	14.85	0.0959	0
2	KIFKLGGRDSRSG	112319	NA	IFKLGGRDS	0.076737	12.53	FKLGGRDSR	0.066594	13.43	FKLGGRDSR	0.00376	58.62	IFKLGGRDS	0.001641	84.82	FKLGGRDSR	0.057117	17.85	FKLGGRDSR	0.07299	19.55	FKLGGRDSR	0.132116	12.93	IFKLGGRDS	0.017245	34.48	0.0535	0
3	IFKLGGRDSRSGS	112319	NA	FKLGGRDSR	0.000426	91.73	FKLGGRDSR	0.011138	36.92	LGGRDSRSG	0.000967	81.08	LGGRDSRSG	0.000679	94.59	FKLGGRDSR	0.00804	43.75	FKLGGRDSR	0.017893	40.51	FKLGGRDSR	0.026352	40.4	LGGRDSRSG	0.00349	64.78	0.0086	0
4	FKLGGRDSRSGSP	112319	NA	LGGRDSRSG	0.000192	95	GGRDSRSGS	0.002395	65.36	LGGRDSRSG	0.00054	88.46	LGGRDSRSG	0.000537	95	LGGRDSRSG	0.002031	67.9	LGGRDSRSG	0.007694	56.12	LGGRDSRSG	0.004986	74.69	LGGRDSRSG	0.003602	64.24	0.0027	0
5	KLGGRDSRSGSPM	112319	NA	LGGRDSRSG	9.6e-05	95	GGRDSRSGS	0.001593	72.59	LGGRDSRSG	0.00014	95	LGGRDSRSG	0.000167	95	LGGRDSRSG	0.000596	86.44	LGGRDSRSG	0.003006	73.23	LGGRDSRSG	0.001799	89.31	LGGRDSRSG	0.00104	85.66	0.0011	0
6	LGGRDSRSGSPMA	112319	NA	DSRSGSPMA	8.8e-05	95	GGRDSRSGS	0.000538	87.94	DSRSGSPMA	0.000259	94.55	DSRSGSPMA	0.000503	95	RDSRSGSPM	0.000247	94.62	RDSRSGSPM	0.000407	95	RDSRSGSPM	0.000594	95	DSRSGSPMA	0.000331	95	0.0004	0
7	GGRDSRSGSPMAR	112319	NA	DSRSGSPMA	0.000192	95	SRSGSPMAR	0.000231	94.98	DSRSGSPMA	0.001731	72.16	DSRSGSPMA	0.001331	87.79	DSRSGSPMA	0.00053	87.87	DSRSGSPMA	0.000661	92.81	DSRSGSPMA	0.000961	94.58	DSRSGSPMA	0.000764	89.65	0.0008	0
8	GRDSRSGSPMARR	112319	NA	DSRSGSPMA	0.000252	95	SRSGSPMAR	0.000727	84.33	DSRSGSPMA	0.001609	73.36	DSRSGSPMA	0.001694	84.37	RSGSPMARR	0.000851	81.78	RSGSPMARR	0.001661	82.45	RSGSPMARR	0.001563	90.73	DSRSGSPMA	0.000781	89.41	0.0011	0
1	TGTEKLIETYFSK	112354	NA	EKLIETYFS	0.001343	73.37	TEKLIETYF	0.000336	92.4	EKLIETYFS	0.013281	37.27	EKLIETYFS	0.003322	72.49	EKLIETYFS	0.002846	62.05	EKLIETYFS	0.001261	86.06	EKLIETYFS	0.004137	77.99	EKLIETYFS	0.002127	74.28	0.0036	0
2	GTEKLIETYFSKN	112354	NA	EKLIETYFS	0.0015	71.12	LIETYFSKN	0.000497	88.75	EKLIETYFS	0.009776	42.12	LIETYFSKN	0.004056	68.39	EKLIETYFS	0.002927	61.54	KLIETYFSK	0.002284	77.7	LIETYFSKN	0.007835	66.09	EKLIETYFS	0.002476	71.5	0.0039	0
3	TEKLIETYFSKNY	112354	NA	LIETYFSKN	0.001952	65.77	IETYFSKNY	0.005457	49.84	EKLIETYFS	0.001939	70.11	IETYFSKNY	0.012451	44.57	LIETYFSKN	0.001991	68.23	IETYFSKNY	0.023289	35.94	IETYFSKNY	0.017344	49.22	IETYFSKNY	0.270725	4.52	0.0419	1
4	EKLIETYFSKNYQ	112354	NA	IETYFSKNY	0.005551	44.94	IETYFSKNY	0.017169	29.77	IETYFSKNY	0.005561	51.8	IETYFSKNY	0.036274	25.36	IETYFSKNY	0.005672	49.69	IETYFSKNY	0.144159	12.04	IETYFSKNY	0.055014	26.09	IETYFSKNY	0.648386	1.03	0.1147	1
5	KLIETYFSKNYQD	112354	NA	IETYFSKNY	0.005579	44.85	IETYFSKNY	0.013698	33.4	IETYFSKNY	0.006006	50.34	IETYFSKNY	0.024036	31.9	ETYFSKNYQ	0.016264	32.84	IETYFSKNY	0.128297	13.22	IETYFSKNY	0.048154	28.57	IETYFSKNY	0.621925	1.14	0.108	1
6	LIETYFSKNYQDY	112354	NA	YFSKNYQDY	0.002182	63.52	IETYFSKNY	0.003058	60.92	TYFSKNYQD	0.005003	53.62	TYFSKNYQD	0.010309	48.5	ETYFSKNYQ	0.007204	45.56	IETYFSKNY	0.018635	39.78	YFSKNYQDY	0.026172	40.54	IETYFSKNY	0.19842	6.35	0.0339	0
7	IETYFSKNYQDYE	112354	NA	YFSKNYQDY	0.003793	52.32	FSKNYQDYE	0.003073	60.82	TYFSKNYQD	0.007726	46.04	TYFSKNYQD	0.012763	44.06	YFSKNYQDY	0.017587	31.74	YFSKNYQDY	0.015433	43.16	YFSKNYQDY	0.075618	20.83	YFSKNYQDY	0.006479	52.81	0.0178	0
8	ETYFSKNYQDYEY	112354	NA	YFSKNYQDY	0.003809	52.23	FSKNYQDYE	0.005899	48.37	FSKNYQDYE	0.008002	45.48	YFSKNYQDY	0.005981	59.97	YFSKNYQDY	0.016688	32.48	YFSKNYQDY	0.010966	49.39	YFSKNYQDY	0.061911	24.04	YFSKNYQDY	0.003354	65.58	0.0146	0
9	TYFSKNYQDYEYL	112354	NA	YFSKNYQDY	0.001225	75.07	FSKNYQDYE	0.00266	63.54	FSKNYQDYE	0.00243	66.34	YFSKNYQDY	0.001662	84.64	FSKNYQDYE	0.003219	59.77	YFSKNYQDY	0.00338	71.21	YFSKNYQDY	0.010939	59.31	SKNYQDYEY	0.004007	62.28	0.0037	0
1	VVHFFKNIVTPRT	112393	NA	FKNIVTPRT	0.040126	17.9	FFKNIVTPR	0.061902	14.07	FKNIVTPRT	0.489601	2.64	FKNIVTPRT	0.107107	12.1	FKNIVTPRT	0.088878	13.74	VHFFKNIVT	0.084167	17.81	FFKNIVTPR	0.251621	5.9	VHFFKNIVT	0.663219	0.97	0.2233	2
2	VHFFKNIVTPRTP	112393	NA	FKNIVTPRT	0.385325	3.74	FFKNIVTPR	0.063295	13.87	FKNIVTPRT	0.907163	0.16	FKNIVTPRT	0.264262	5.18	FKNIVTPRT	0.470594	3.14	FFKNIVTPR	0.054435	23.32	FFKNIVTPR	0.278536	5.03	FKNIVTPRT	0.05181	18.53	0.3094	3
3	HFFKNIVTPRTPP	112393	NA	FKNIVTPRT	0.444371	3.17	FFKNIVTPR	0.028463	22.63	FKNIVTPRT	0.909479	0.15	FKNIVTPRT	0.235618	5.89	FKNIVTPRT	0.467566	3.17	FFKNIVTPR	0.030225	31.73	FFKNIVTPR	0.178031	9.41	FKNIVTPRT	0.052895	18.26	0.2933	3
4	FFKNIVTPRTPPP	112393	NA	FKNIVTPRT	0.156748	7.98	NIVTPRTPP	0.002462	64.84	FKNIVTPRT	0.654779	1.28	FKNIVTPRT	0.077281	15.47	FKNIVTPRT	0.16711	9.02	FKNIVTPRT	0.006929	58.13	FKNIVTPRT	0.030638	37.36	FKNIVTPRT	0.013581	38.75	0.1387	1
5	FKNIVTPRTPPPS	112393	NA	FKNIVTPRT	0.001289	74.14	VTPRTPPPS	0.003435	58.76	IVTPRTPPP	0.015483	35.09	IVTPRTPPP	0.002264	79.61	VTPRTPPPS	0.00521	51.31	VTPRTPPPS	0.008862	53.5	VTPRTPPPS	0.009399	62.49	VTPRTPPPS	0.002648	70.14	0.0061	0
6	KNIVTPRTPPPSQ	112393	NA	VTPRTPPPS	0.001232	74.96	VTPRTPPPS	0.012026	35.57	IVTPRTPPP	0.016462	34.21	VTPRTPPPS	0.003004	74.43	VTPRTPPPS	0.025237	26.99	VTPRTPPPS	0.052915	23.7	VTPRTPPPS	0.026889	39.97	VTPRTPPPS	0.015205	36.68	0.0191	0
7	NIVTPRTPPPSQG	112393	NA	VTPRTPPPS	0.000588	87.71	VTPRTPPPS	0.006578	46.34	VTPRTPPPS	0.004102	57.11	VTPRTPPPS	0.001311	87.99	VTPRTPPPS	0.013549	35.51	VTPRTPPPS	0.029395	32.15	VTPRTPPPS	0.012667	56.22	VTPRTPPPS	0.008556	47.21	0.0096	0
8	IVTPRTPPPSQGK	112393	NA	VTPRTPPPS	0.000288	95	VTPRTPPPS	0.001797	70.48	VTPRTPPPS	0.001168	78.37	VTPRTPPPS	0.000491	95	VTPRTPPPS	0.003529	58.29	VTPRTPPPS	0.009552	52.11	VTPRTPPPS	0.005447	73.18	VTPRTPPPS	0.002454	71.68	0.0031	0
1	MIAATYNFAVLKL	112603	NA	IAATYNFAV	0.00068	85.48	ATYNFAVLK	0.001927	69.29	IAATYNFAV	0.000788	83.89	IAATYNFAV	0.034117	26.28	ATYNFAVLK	0.000401	90.75	IAATYNFAV	0.00188	80.59	IAATYNFAV	0.010431	60.26	IAATYNFAV	0.016225	35.54	0.0083	0
2	IAATYNFAVLKLM	112603	NA	YNFAVLKLM	0.002609	59.71	ATYNFAVLK	0.000978	80.12	YNFAVLKLM	0.000457	90.09	YNFAVLKLM	0.02157	33.87	YNFAVLKLM	0.000828	82.17	ATYNFAVLK	0.001171	87	ATYNFAVLK	0.005007	74.62	TYNFAVLKL	0.005835	54.74	0.0048	0
3	AATYNFAVLKLMG	112603	NA	YNFAVLKLM	0.019185	25.92	ATYNFAVLK	0.000825	82.68	YNFAVLKLM	0.001732	72.15	YNFAVLKLM	0.046465	21.83	YNFAVLKLM	0.005633	49.8	YNFAVLKLM	0.002176	78.44	YNFAVLKLM	0.007625	66.67	TYNFAVLKL	0.009609	45.07	0.0117	0
4	ATYNFAVLKLMGR	112603	NA	YNFAVLKLM	0.025354	22.6	FAVLKLMGR	0.003251	59.72	YNFAVLKLM	0.002772	64.01	YNFAVLKLM	0.041112	23.55	NFAVLKLMG	0.024594	27.33	NFAVLKLMG	0.010714	49.81	FAVLKLMGR	0.01869	47.65	TYNFAVLKL	0.005635	55.44	0.0165	0
5	TYNFAVLKLMGRG	112603	NA	FAVLKLMGR	0.01666	27.71	FAVLKLMGR	0.010745	37.53	FAVLKLMGR	0.008153	45.17	YNFAVLKLM	0.01689	38.51	FAVLKLMGR	0.077533	14.93	FAVLKLMGR	0.040134	27.49	FAVLKLMGR	0.078985	20.15	FAVLKLMGR	0.005604	55.57	0.0318	0
6	YNFAVLKLMGRGT	112603	NA	FAVLKLMGR	0.010189	34.75	FAVLKLMGR	0.005552	49.51	FAVLKLMGR	0.004123	57.02	FAVLKLMGR	0.002038	81.45	FAVLKLMGR	0.043503	20.66	FAVLKLMGR	0.024576	35.04	FAVLKLMGR	0.048241	28.54	VLKLMGRGT	0.005193	57.19	0.0179	0
7	NFAVLKLMGRGTK	112603	NA	VLKLMGRGT	0.131009	9.01	LKLMGRGTK	0.005866	48.47	FAVLKLMGR	0.002657	64.69	VLKLMGRGT	0.002383	78.76	LKLMGRGTK	0.0459	20.09	LKLMGRGTK	0.053779	23.49	FAVLKLMGR	0.035405	34.47	VLKLMGRGT	0.029549	25.98	0.0383	0
8	FAVLKLMGRGTKF	112603	NA	VLKLMGRGT	0.056104	14.94	LKLMGRGTK	0.014836	32.09	LKLMGRGTK	0.000946	81.41	VLKLMGRGT	0.001366	87.46	LKLMGRGTK	0.119117	11.4	LKLMGRGTK	0.13741	12.54	LKLMGRGTK	0.053149	26.73	VLKLMGRGT	0.012897	39.68	0.0495	0
1	AVRQIFGDYKTTI	112756	NA	VRQIFGDYK	0.000947	79.91	IFGDYKTTI	0.543479	1.8	IFGDYKTTI	0.001468	74.74	IFGDYKTTI	0.001631	84.91	IFGDYKTTI	0.002603	63.59	IFGDYKTTI	0.017147	41.27	IFGDYKTTI	0.042763	30.78	RQIFGDYKT	0.006823	51.78	0.0771	1
2	VRQIFGDYKTTIC	112756	NA	FGDYKTTIC	0.001032	78.43	IFGDYKTTI	0.680431	1.08	FGDYKTTIC	0.002445	66.22	FGDYKTTIC	0.006815	57.36	IFGDYKTTI	0.003426	58.78	IFGDYKTTI	0.02063	38	IFGDYKTTI	0.051461	27.33	FGDYKTTIC	0.010743	43.04	0.0971	1
3	RQIFGDYKTTICG	112756	NA	FGDYKTTIC	0.008008	38.55	IFGDYKTTI	0.673551	1.11	FGDYKTTIC	0.014297	36.22	FGDYKTTIC	0.021281	34.12	IFGDYKTTI	0.004284	54.75	IFGDYKTTI	0.02247	36.55	IFGDYKTTI	0.049036	28.23	FGDYKTTIC	0.078619	13.87	0.1089	1
4	QIFGDYKTTICGK	112756	NA	FGDYKTTIC	0.007762	39.06	IFGDYKTTI	0.382953	3.05	FGDYKTTIC	0.012659	38	FGDYKTTIC	0.014636	41.28	FGDYKTTIC	0.002463	64.47	IFGDYKTTI	0.009336	52.54	IFGDYKTTI	0.018983	47.33	FGDYKTTIC	0.06587	15.71	0.0643	1
5	IFGDYKTTICGKG	112756	NA	YKTTICGKG	0.00453	48.74	IFGDYKTTI	0.001636	72.15	YKTTICGKG	0.015253	35.31	YKTTICGKG	0.029979	28.27	YKTTICGKG	0.004014	55.97	FGDYKTTIC	0.001715	81.99	FGDYKTTIC	0.003696	79.73	FGDYKTTIC	0.010874	42.82	0.009	0
6	FGDYKTTICGKGL	112756	NA	YKTTICGKG	0.009018	36.65	YKTTICGKG	0.000281	93.75	YKTTICGKG	0.039974	22.77	YKTTICGKG	0.047606	21.49	YKTTICGKG	0.011934	37.39	YKTTICGKG	0.000631	93.19	YKTTICGKG	0.002881	83.51	YKTTICGKG	0.000492	94.05	0.0141	0
7	GDYKTTICGKGLS	112756	NA	YKTTICGKG	0.0101	34.88	TTICGKGLS	0.000459	89.51	YKTTICGKG	0.048931	20.6	YKTTICGKG	0.047678	21.47	YKTTICGKG	0.016876	32.32	TTICGKGLS	0.001349	85.14	YKTTICGKG	0.003562	80.31	YKTTICGKG	0.000602	92.25	0.0162	0
8	DYKTTICGKGLSA	112756	NA	YKTTICGKG	0.002531	60.33	TTICGKGLS	0.00168	71.69	YKTTICGKG	0.006333	49.39	YKTTICGKG	0.014018	42.09	TTICGKGLS	0.007299	45.32	TTICGKGLS	0.007404	56.88	TTICGKGLS	0.003034	82.79	TTICGKGLS	0.000508	93.79	0.0054	0
9	YKTTICGKGLSAT	112756	NA	TICGKGLSA	0.001507	71.02	TTICGKGLS	0.001046	79.19	TICGKGLSA	0.00034	92.73	TICGKGLSA	0.000946	91.7	TTICGKGLS	0.003865	56.68	TTICGKGLS	0.005749	61.59	TTICGKGLS	0.002479	85.47	TICGKGLSA	0.000582	92.58	0.0021	0
10	KTTICGKGLSATV	112756	NA	TICGKGLSA	0.001295	74.05	ICGKGLSAT	0.000439	89.9	TICGKGLSA	0.000398	91.42	TICGKGLSA	0.000963	91.52	ICGKGLSAT	0.001604	71.91	ICGKGLSAT	0.003894	68.73	ICGKGLSAT	0.002332	86.3	ICGKGLSAT	0.000903	87.64	0.0015	0
1	GSGKDSHHPARTA	112782	NA	KDSHHPART	0.000441	91.34	GKDSHHPAR	0.001993	68.74	KDSHHPART	0.0004	91.37	KDSHHPART	0.00136	87.51	KDSHHPART	0.001134	77.57	GKDSHHPAR	0.002814	74.26	GKDSHHPAR	0.00243	85.75	DSHHPARTA	0.000783	89.38	0.0014	0
2	SGKDSHHPARTAH	112782	NA	DSHHPARTA	0.000646	86.3	GKDSHHPAR	0.000534	88.02	DSHHPARTA	0.000472	89.79	DSHHPARTA	0.002156	80.45	KDSHHPART	0.001132	77.6	DSHHPARTA	0.001838	80.95	DSHHPARTA	0.00227	86.65	DSHHPARTA	0.001677	78.39	0.0013	0
3	GKDSHHPARTAHY	112782	NA	DSHHPARTA	0.000572	88.09	HHPARTAHY	0.00056	87.51	HHPARTAHY	0.000945	81.43	HHPARTAHY	0.006192	59.31	HHPARTAHY	0.000998	79.42	HHPARTAHY	0.001796	81.3	HHPARTAHY	0.002742	84.16	DSHHPARTA	0.001852	76.74	0.002	0
4	KDSHHPARTAHYG	112782	NA	HHPARTAHY	0.000946	79.93	HHPARTAHY	0.001751	70.95	HHPARTAHY	0.004923	53.88	HHPARTAHY	0.018788	36.49	HHPARTAHY	0.002633	63.4	HHPARTAHY	0.004195	67.41	HHPARTAHY	0.005879	71.77	HHPARTAHY	0.004061	62.02	0.0054	0
5	DSHHPARTAHYGS	112782	NA	HHPARTAHY	0.000542	88.82	HHPARTAHY	0.000835	82.52	HHPARTAHY	0.002091	68.92	HHPARTAHY	0.006624	57.95	HHPARTAHY	0.001405	74.1	HHPARTAHY	0.00189	80.5	HHPARTAHY	0.002867	83.57	HHPARTAHY	0.002156	74.05	0.0023	0
6	SHHPARTAHYGSL	112782	NA	ARTAHYGSL	0.000396	92.5	HHPARTAHY	0.000238	94.8	HHPARTAHY	0.000426	90.79	ARTAHYGSL	0.003849	69.42	PARTAHYGS	0.000514	88.21	HHPARTAHY	0.000943	89.39	PARTAHYGS	0.001776	89.44	ARTAHYGSL	0.000468	94.44	0.0011	0
7	HHPARTAHYGSLP	112782	NA	ARTAHYGSL	0.000762	83.72	ARTAHYGSL	0.000189	95	ARTAHYGSL	0.00041	91.15	ARTAHYGSL	0.011212	46.78	ARTAHYGSL	0.000686	84.61	ARTAHYGSL	0.000859	90.33	ARTAHYGSL	0.002946	83.2	ARTAHYGSL	0.000792	89.25	0.0022	0
8	HPARTAHYGSLPQ	112782	NA	ARTAHYGSL	0.000917	80.52	TAHYGSLPQ	0.000323	92.72	TAHYGSLPQ	0.000915	81.9	ARTAHYGSL	0.007702	54.67	RTAHYGSLP	0.001236	76.18	TAHYGSLPQ	0.001945	80.03	ARTAHYGSL	0.003199	82.02	TAHYGSLPQ	0.006709	52.12	0.0029	0
1	ASGGTFSSFAINW	112914	NA	GGTFSSFAI	0.000519	89.37	GGTFSSFAI	7.1e-05	95	GTFSSFAIN	0.000109	95	GGTFSSFAI	0.002712	76.41	GTFSSFAIN	0.000126	95	GGTFSSFAI	0.000903	89.81	GTFSSFAIN	0.000554	95	GGTFSSFAI	0.003017	67.74	0.001	0
2	SGGTFSSFAINWV	112914	NA	FSSFAINWV	0.002373	61.77	FSSFAINWV	0.000366	91.67	FSSFAINWV	0.006433	49.11	FSSFAINWV	0.050111	20.78	FSSFAINWV	0.000761	83.32	FSSFAINWV	0.001026	88.52	FSSFAINWV	0.006226	70.64	FSSFAINWV	0.014483	37.56	0.0102	0
3	GGTFSSFAINWVR	112914	NA	FSSFAINWV	0.024912	22.79	FSSFAINWV	0.001177	77.45	FSSFAINWV	0.076353	16	FSSFAINWV	0.177332	7.83	FSSFAINWV	0.007898	44.03	FSSFAINWV	0.007458	56.74	FSSFAINWV	0.031983	36.48	FSSFAINWV	0.105776	11.02	0.0541	0
4	GTFSSFAINWVRQ	112914	NA	FSSFAINWV	0.018555	26.34	FSSFAINWV	0.000931	80.91	FSSFAINWV	0.053146	19.7	FSSFAINWV	0.112367	11.66	FSSFAINWV	0.005576	49.97	FSSFAINWV	0.005433	62.66	FSSFAINWV	0.024223	42.21	FSSFAINWV	0.078377	13.9	0.0373	0
5	TFSSFAINWVRQA	112914	NA	FAINWVRQA	0.008612	37.37	FAINWVRQA	0.003441	58.73	FAINWVRQA	0.028088	27.01	FAINWVRQA	0.033434	26.57	FAINWVRQA	0.014106	34.94	FAINWVRQA	0.00772	56.05	FAINWVRQA	0.079987	19.96	FSSFAINWV	0.015128	36.77	0.0238	0
6	FSSFAINWVRQAP	112914	NA	FAINWVRQA	0.0353	19.14	FAINWVRQA	0.015017	31.89	FAINWVRQA	0.206475	7.73	FAINWVRQA	0.066062	17.24	FAINWVRQA	0.145838	9.93	FAINWVRQA	0.050435	24.35	FAINWVRQA	0.285781	4.83	FAINWVRQA	0.013785	38.47	0.1023	1
7	SSFAINWVRQAPG	112914	NA	FAINWVRQA	0.054565	15.18	FAINWVRQA	0.021934	26.2	FAINWVRQA	0.26696	6.05	FAINWVRQA	0.079187	15.18	FAINWVRQA	0.213545	7.48	FAINWVRQA	0.084134	17.82	FAINWVRQA	0.371941	2.98	FAINWVRQA	0.025847	28.02	0.1398	1
8	SFAINWVRQAPGQ	112914	NA	FAINWVRQA	0.018698	26.24	FAINWVRQA	0.013205	34.02	FAINWVRQA	0.097896	13.73	FAINWVRQA	0.04011	23.89	INWVRQAPG	0.111268	11.92	INWVRQAPG	0.053844	23.47	FAINWVRQA	0.193539	8.44	INWVRQAPG	0.029968	25.78	0.0698	0
1	APKRGSGKDSHHA	114265	NA	RGSGKDSHH	0.000115	95	KRGSGKDSH	0.000584	87.04	KRGSGKDSH	0.00023	95	KRGSGKDSH	0.000412	95	KRGSGKDSH	0.000746	83.58	KRGSGKDSH	0.002075	79.13	KRGSGKDSH	0.001841	89.07	GSGKDSHHA	0.000307	95	0.0008	0
2	PKRGSGKDSHHAA	114265	NA	GSGKDSHHA	0.000236	95	SGKDSHHAA	0.001309	75.69	GSGKDSHHA	0.000376	91.91	GSGKDSHHA	0.000636	95	GSGKDSHHA	0.001704	70.81	GSGKDSHHA	0.002796	74.36	GSGKDSHHA	0.003574	80.26	GSGKDSHHA	0.001193	83.73	0.0015	0
3	KRGSGKDSHHAAR	114265	NA	GSGKDSHHA	0.000212	95	SGKDSHHAA	0.003836	56.65	SGKDSHHAA	0.000568	87.91	GSGKDSHHA	0.000468	95	GSGKDSHHA	0.001686	71.01	GSGKDSHHA	0.003661	69.75	SGKDSHHAA	0.004372	77.06	GSGKDSHHA	0.000905	87.62	0.002	0
4	RGSGKDSHHAART	114265	NA	KDSHHAART	0.000203	95	GKDSHHAAR	0.003565	58.07	SGKDSHHAA	0.000365	92.16	KDSHHAART	0.001562	85.56	GKDSHHAAR	0.000694	84.47	GKDSHHAAR	0.004417	66.44	GKDSHHAAR	0.003478	80.71	KDSHHAART	0.000499	93.94	0.0018	0
5	GSGKDSHHAARTA	114265	NA	KDSHHAART	0.00065	86.21	GKDSHHAAR	0.002043	68.32	KDSHHAART	0.00039	91.6	KDSHHAART	0.002575	77.39	KDSHHAART	0.001338	74.84	GKDSHHAAR	0.003876	68.81	KDSHHAART	0.003569	80.28	KDSHHAART	0.000899	87.7	0.0019	0
6	SGKDSHHAARTAH	114265	NA	DSHHAARTA	0.000867	81.55	GKDSHHAAR	0.000881	81.74	DSHHAARTA	0.00044	90.47	DSHHAARTA	0.003144	73.57	KDSHHAART	0.001509	72.96	DSHHAARTA	0.003102	72.71	DSHHAARTA	0.003586	80.2	DSHHAARTA	0.002063	74.79	0.0019	0
7	GKDSHHAARTAHY	114265	NA	DSHHAARTA	0.000882	81.24	HHAARTAHY	0.000922	81.06	HHAARTAHY	0.002007	69.56	HHAARTAHY	0.014473	41.49	SHHAARTAH	0.002953	61.38	SHHAARTAH	0.004663	65.36	SHHAARTAH	0.004943	74.83	DSHHAARTA	0.001902	76.27	0.0041	0
1	DSIGRFFGGDRGA	114308	NA	IGRFFGGDR	0.002289	62.54	IGRFFGGDR	0.002351	65.73	GRFFGGDRG	0.000733	84.75	IGRFFGGDR	0.001423	86.91	IGRFFGGDR	0.001203	76.63	IGRFFGGDR	0.018484	39.93	IGRFFGGDR	0.003208	81.97	IGRFFGGDR	0.059088	16.91	0.0111	0
2	SIGRFFGGDRGAP	114308	NA	GRFFGGDRG	0.00109	77.42	IGRFFGGDR	0.001701	71.47	GRFFGGDRG	0.000807	83.59	GRFFGGDRG	0.000936	91.81	FFGGDRGAP	0.006361	47.71	IGRFFGGDR	0.005739	61.62	FFGGDRGAP	0.002747	84.14	IGRFFGGDR	0.019056	32.79	0.0048	0
3	IGRFFGGDRGAPK	114308	NA	FGGDRGAPK	0.001514	70.92	FGGDRGAPK	0.032065	21.06	FGGDRGAPK	0.019284	32	FGGDRGAPK	0.002536	77.67	FFGGDRGAP	0.077454	14.94	FFGGDRGAP	0.004839	64.68	FFGGDRGAP	0.021008	45.21	GRFFGGDRG	0.001838	76.87	0.0201	0
4	GRFFGGDRGAPKR	114308	NA	FGGDRGAPK	0.005454	45.27	FGGDRGAPK	0.102972	9.92	FGGDRGAPK	0.086372	14.88	FGGDRGAPK	0.009666	49.83	FFGGDRGAP	0.102144	12.59	FFGGDRGAP	0.008331	54.57	FGGDRGAPK	0.045306	29.7	FGGDRGAPK	0.0016	79.11	0.0452	0
5	RFFGGDRGAPKRG	114308	NA	FGGDRGAPK	0.003858	51.98	FGGDRGAPK	0.070984	12.86	FGGDRGAPK	0.050838	20.18	FGGDRGAPK	0.006207	59.26	FFGGDRGAP	0.018944	30.73	FGGDRGAPK	0.004784	64.87	FGGDRGAPK	0.034839	34.78	FGGDRGAPK	0.001101	84.82	0.0239	0
6	FFGGDRGAPKRGS	114308	NA	FGGDRGAPK	0.000996	79.06	FGGDRGAPK	0.018448	28.68	FGGDRGAPK	0.008659	44.14	FGGDRGAPK	0.001189	89.17	FGGDRGAPK	0.001439	73.73	FGGDRGAPK	0.001645	82.59	FGGDRGAPK	0.009867	61.48	FGGDRGAPK	0.000526	93.5	0.0053	0
7	FGGDRGAPKRGSG	114308	NA	DRGAPKRGS	9.2e-05	95	DRGAPKRGS	0.001184	77.35	DRGAPKRGS	0.000287	93.92	DRGAPKRGS	0.000233	95	DRGAPKRGS	0.002185	66.61	DRGAPKRGS	0.003173	72.32	DRGAPKRGS	0.002719	84.27	DRGAPKRGS	0.000251	95	0.0013	0
8	GGDRGAPKRGSGK	114308	NA	DRGAPKRGS	0.000109	95	DRGAPKRGS	0.001244	76.56	DRGAPKRGS	0.00036	92.27	DRGAPKRGS	0.000233	95	DRGAPKRGS	0.003217	59.78	DRGAPKRGS	0.004593	65.67	DRGAPKRGS	0.003614	80.07	DRGAPKRGS	0.000283	95	0.0017	0
9	GDRGAPKRGSGKD	114308	NA	DRGAPKRGS	5.5e-05	95	DRGAPKRGS	0.000535	88	DRGAPKRGS	0.000115	95	RGAPKRGSG	0.000141	95	DRGAPKRGS	0.001222	76.37	DRGAPKRGS	0.00177	81.52	DRGAPKRGS	0.001461	91.38	DRGAPKRGS	0.000181	95	0.0007	0
1	GKGRGLSLSRFSW	114366	NA	RGLSLSRFS	0.000511	89.57	GRGLSLSRF	0.000334	92.45	RGLSLSRFS	0.000243	94.91	RGLSLSRFS	0.000743	93.9	RGLSLSRFS	0.001141	77.47	GLSLSRFSW	0.00167	82.38	GLSLSRFSW	0.000852	95	GLSLSRFSW	0.000833	88.66	0.0008	0
2	KGRGLSLSRFSWG	114366	NA	GLSLSRFSW	0.000882	81.24	GLSLSRFSW	0.000893	81.54	RGLSLSRFS	0.000225	95	LSLSRFSWG	0.001322	87.88	GLSLSRFSW	0.003957	56.24	GLSLSRFSW	0.004429	66.38	GLSLSRFSW	0.002745	84.15	GLSLSRFSW	0.00222	73.54	0.0021	0
3	GRGLSLSRFSWGA	114366	NA	LSLSRFSWG	0.0007	85	LSLSRFSWG	0.00089	81.59	LSLSRFSWG	0.000464	89.94	LSLSRFSWG	0.002406	78.59	GLSLSRFSW	0.001499	73.07	LSLSRFSWG	0.002912	73.73	LSLSRFSWG	0.003408	81.04	LSLSRFSWG	0.00312	67.08	0.0019	0
4	RGLSLSRFSWGAE	114366	NA	LSLSRFSWG	0.000487	90.15	LSLSRFSWG	0.000449	89.7	LSLSRFSWG	0.000456	90.11	LSLSRFSWG	0.001559	85.59	LSLSRFSWG	0.000572	86.96	LSLSRFSWG	0.00214	78.69	LSLSRFSWG	0.002636	84.66	LSLSRFSWG	0.003094	67.25	0.0014	0
5	GLSLSRFSWGAEG	114366	NA	LSLSRFSWG	0.000287	95	LSRFSWGAE	0.000475	89.19	LSRFSWGAE	0.000257	94.59	SRFSWGAEG	0.000814	93.13	LSRFSWGAE	0.000626	85.8	LSLSRFSWG	0.001195	86.75	LSLSRFSWG	0.001513	91.05	LSRFSWGAE	0.004502	59.91	0.0012	0
6	LSLSRFSWGAEGQ	114366	NA	SRFSWGAEG	0.000311	94.69	LSRFSWGAE	0.000435	89.98	SRFSWGAEG	0.000383	91.76	SRFSWGAEG	0.001432	86.82	RFSWGAEGQ	0.000796	82.72	RFSWGAEGQ	0.000979	89.01	LSRFSWGAE	0.001199	93.06	LSRFSWGAE	0.003334	65.71	0.0011	0
7	SLSRFSWGAEGQR	114366	NA	SRFSWGAEG	0.000519	89.37	FSWGAEGQR	0.00094	80.76	RFSWGAEGQ	0.001051	79.82	SRFSWGAEG	0.002418	78.51	RFSWGAEGQ	0.001706	70.79	RFSWGAEGQ	0.001946	80.03	FSWGAEGQR	0.003874	79.03	LSRFSWGAE	0.002589	70.61	0.0019	0
8	LSRFSWGAEGQRP	114366	NA	FSWGAEGQR	0.00085	81.9	FSWGAEGQR	0.004204	54.79	FSWGAEGQR	0.00256	65.34	FSWGAEGQR	0.003938	68.97	FSWGAEGQR	0.004571	53.68	FSWGAEGQR	0.004004	68.25	FSWGAEGQR	0.009589	62.08	RFSWGAEGQ	0.001363	81.7	0.0039	0
1	GTLSKIFKLGGRD	114376	NA	LSKIFKLGG	0.001535	70.62	LSKIFKLGG	0.021057	26.76	LSKIFKLGG	0.004499	55.36	LSKIFKLGG	0.001303	88.07	LSKIFKLGG	0.737789	1.2	LSKIFKLGG	0.274685	6.64	LSKIFKLGG	0.077504	20.45	LSKIFKLGG	0.015955	35.83	0.1418	1
2	TLSKIFKLGGRDS	114376	NA	IFKLGGRDS	0.018918	26.1	LSKIFKLGG	0.003815	56.76	IFKLGGRDS	0.001319	76.51	IFKLGGRDS	0.001298	88.11	LSKIFKLGG	0.208265	7.64	LSKIFKLGG	0.05438	23.34	LSKIFKLGG	0.01641	50.46	IFKLGGRDS	0.00886	46.56	0.0392	0
3	LSKIFKLGGRDSR	114376	NA	IFKLGGRDS	0.211545	6.39	FKLGGRDSR	0.026196	23.75	IFKLGGRDS	0.009018	43.46	IFKLGGRDS	0.002662	76.77	IFKLGGRDS	0.021055	29.3	IFKLGGRDS	0.034611	29.72	FKLGGRDSR	0.038412	32.81	IFKLGGRDS	0.057838	17.17	0.0502	0
1	HAARTAHYGSLPQ	114388	NA	ARTAHYGSL	0.000786	83.22	AARTAHYGS	0.000399	90.86	TAHYGSLPQ	0.000711	85.12	ARTAHYGSL	0.006044	59.77	RTAHYGSLP	0.001146	77.4	TAHYGSLPQ	0.001805	81.23	ARTAHYGSL	0.002822	83.79	TAHYGSLPQ	0.005226	57.06	0.0024	0
2	AARTAHYGSLPQK	114388	NA	TAHYGSLPQ	0.000864	81.61	TAHYGSLPQ	0.000684	85.06	TAHYGSLPQ	0.002978	62.79	TAHYGSLPQ	0.003304	72.6	TAHYGSLPQ	0.001923	68.79	TAHYGSLPQ	0.005728	61.66	TAHYGSLPQ	0.003453	80.83	TAHYGSLPQ	0.061621	16.45	0.0101	0
3	ARTAHYGSLPQKS	114388	NA	TAHYGSLPQ	0.001143	76.5	TAHYGSLPQ	0.000929	80.94	TAHYGSLPQ	0.003736	58.72	HYGSLPQKS	0.005749	60.9	TAHYGSLPQ	0.001594	72.02	TAHYGSLPQ	0.004699	65.2	TAHYGSLPQ	0.00362	80.04	TAHYGSLPQ	0.050186	18.92	0.009	0
4	RTAHYGSLPQKSQ	114388	NA	HYGSLPQKS	0.004956	47	HYGSLPQKS	0.000971	80.23	HYGSLPQKS	0.009026	43.45	HYGSLPQKS	0.010954	47.26	YGSLPQKSQ	0.019678	30.22	TAHYGSLPQ	0.002282	77.71	HYGSLPQKS	0.005923	71.63	TAHYGSLPQ	0.014042	38.12	0.0085	0
5	TAHYGSLPQKSQG	114388	NA	YGSLPQKSQ	0.015484	28.68	YGSLPQKSQ	0.00096	80.42	YGSLPQKSQ	0.026499	27.77	HYGSLPQKS	0.007602	54.91	YGSLPQKSQ	0.132357	10.62	YGSLPQKSQ	0.004692	65.23	YGSLPQKSQ	0.015515	51.79	YGSLPQKSQ	0.003227	66.39	0.0258	0
6	AHYGSLPQKSQGH	114388	NA	YGSLPQKSQ	0.010052	34.95	YGSLPQKSQ	0.000558	87.55	YGSLPQKSQ	0.015349	35.22	YGSLPQKSQ	0.003011	74.38	YGSLPQKSQ	0.096911	12.99	YGSLPQKSQ	0.003683	69.65	YGSLPQKSQ	0.012383	56.73	YGSLPQKSQ	0.002165	73.98	0.018	0
7	HYGSLPQKSQGHR	114388	NA	YGSLPQKSQ	0.002666	59.31	SLPQKSQGH	0.00035	92.06	YGSLPQKSQ	0.002601	65.03	YGSLPQKSQ	0.000571	95	YGSLPQKSQ	0.028408	25.54	YGSLPQKSQ	0.002382	77.03	YGSLPQKSQ	0.005931	71.6	SLPQKSQGH	0.001707	78.11	0.0056	0
1	PQDENPVVHFFKN	114519	NA	ENPVVHFFK	0.000266	95	ENPVVHFFK	0.000906	81.33	ENPVVHFFK	0.000151	95	DENPVVHFF	0.002668	76.73	ENPVVHFFK	0.001859	69.33	ENPVVHFFK	0.001858	80.78	ENPVVHFFK	0.005198	74	ENPVVHFFK	0.000432	95	0.0017	0
2	QDENPVVHFFKNI	114519	NA	PVVHFFKNI	0.000345	93.81	ENPVVHFFK	0.000344	92.21	NPVVHFFKN	9.8e-05	95	PVVHFFKNI	0.002982	74.56	ENPVVHFFK	0.000955	80	ENPVVHFFK	0.001276	85.9	PVVHFFKNI	0.004639	76	PVVHFFKNI	0.002325	72.71	0.0016	0
3	DENPVVHFFKNIV	114519	NA	VVHFFKNIV	0.001291	74.11	VVHFFKNIV	0.020588	27.07	VVHFFKNIV	0.000676	85.8	VVHFFKNIV	0.014923	40.91	VVHFFKNIV	0.036384	22.63	VVHFFKNIV	0.235936	7.79	VVHFFKNIV	0.127858	13.36	VVHFFKNIV	0.070791	14.92	0.0636	0
4	ENPVVHFFKNIVT	114519	NA	VVHFFKNIV	0.009526	35.8	VVHFFKNIV	0.045018	17.28	VHFFKNIVT	0.011442	39.57	VHFFKNIVT	0.053116	19.99	VVHFFKNIV	0.154155	9.54	VVHFFKNIV	0.613089	1.66	VVHFFKNIV	0.335994	3.63	VHFFKNIVT	0.664818	0.97	0.2359	3
5	NPVVHFFKNIVTP	114519	NA	VHFFKNIVT	0.056368	14.91	VVHFFKNIV	0.039139	18.77	VHFFKNIVT	0.143692	10.5	VHFFKNIVT	0.159188	8.64	VVHFFKNIV	0.144697	9.98	VVHFFKNIV	0.622602	1.58	VVHFFKNIV	0.339242	3.57	VHFFKNIVT	0.945967	0.07	0.3064	3
6	PVVHFFKNIVTPR	114519	NA	VHFFKNIVT	0.054029	15.26	FFKNIVTPR	0.032916	20.76	VHFFKNIVT	0.138406	10.79	VHFFKNIVT	0.115253	11.42	VHFFKNIVT	0.058913	17.56	VVHFFKNIV	0.423311	3.73	VVHFFKNIV	0.220092	7.18	VHFFKNIVT	0.942072	0.08	0.2481	2
7	VVHFFKNIVTPRT	114519	NA	FKNIVTPRT	0.040126	17.9	FFKNIVTPR	0.061902	14.07	FKNIVTPRT	0.489601	2.64	FKNIVTPRT	0.107107	12.1	FKNIVTPRT	0.088878	13.74	VHFFKNIVT	0.084167	17.81	FFKNIVTPR	0.251621	5.9	VHFFKNIVT	0.663219	0.97	0.2233	2
8	VHFFKNIVTPRTP	114519	NA	FKNIVTPRT	0.385325	3.74	FFKNIVTPR	0.063295	13.87	FKNIVTPRT	0.907163	0.16	FKNIVTPRT	0.264262	5.18	FKNIVTPRT	0.470594	3.14	FFKNIVTPR	0.054435	23.32	FFKNIVTPR	0.278536	5.03	FKNIVTPRT	0.05181	18.53	0.3094	3
1	PRHRDTGILDSIG	114525	NA	RDTGILDSI	0.000604	87.32	RHRDTGILD	0.002207	66.94	RHRDTGILD	0.001363	75.97	HRDTGILDS	0.001384	87.28	RHRDTGILD	0.00052	88.08	RHRDTGILD	0.000508	94.74	RHRDTGILD	0.002687	84.42	RHRDTGILD	0.000428	95	0.0012	0
2	RHRDTGILDSIGR	114525	NA	RDTGILDSI	0.000686	85.34	TGILDSIGR	0.000613	86.46	DTGILDSIG	0.002991	62.71	RDTGILDSI	0.000781	93.48	TGILDSIGR	0.001103	77.99	TGILDSIGR	0.001087	87.88	DTGILDSIG	0.001119	93.57	TGILDSIGR	0.000772	89.54	0.0011	0
3	HRDTGILDSIGRF	114525	NA	TGILDSIGR	0.000997	79.04	GILDSIGRF	0.007349	44.28	DTGILDSIG	0.001722	72.24	TGILDSIGR	0.001715	84.19	TGILDSIGR	0.001947	68.59	TGILDSIGR	0.004223	67.29	GILDSIGRF	0.0029	83.42	TGILDSIGR	0.001605	79.07	0.0028	0
4	RDTGILDSIGRFF	114525	NA	ILDSIGRFF	0.000917	80.52	GILDSIGRF	0.023267	25.39	GILDSIGRF	0.000797	83.75	ILDSIGRFF	0.041616	23.38	TGILDSIGR	0.00088	81.28	TGILDSIGR	0.004378	66.61	ILDSIGRFF	0.009082	63.17	ILDSIGRFF	0.003599	64.25	0.0106	0
5	DTGILDSIGRFFG	114525	NA	ILDSIGRFF	0.002778	58.53	GILDSIGRF	0.019172	28.11	ILDSIGRFF	0.002249	67.72	ILDSIGRFF	0.125146	10.67	LDSIGRFFG	0.030991	24.5	LDSIGRFFG	0.022463	36.56	ILDSIGRFF	0.034107	35.2	ILDSIGRFF	0.025339	28.32	0.0328	0
6	TGILDSIGRFFGG	114525	NA	ILDSIGRFF	0.002888	57.76	LDSIGRFFG	0.018513	28.63	LDSIGRFFG	0.003631	59.19	ILDSIGRFF	0.067994	16.9	LDSIGRFFG	0.38926	4.03	LDSIGRFFG	0.125603	13.43	LDSIGRFFG	0.057226	25.39	ILDSIGRFF	0.02516	28.42	0.0863	1
7	GILDSIGRFFGGD	114525	NA	LDSIGRFFG	0.001943	65.87	LDSIGRFFG	0.015167	31.73	LDSIGRFFG	0.002695	64.47	ILDSIGRFF	0.02145	33.97	LDSIGRFFG	0.368754	4.31	LDSIGRFFG	0.124917	13.49	LDSIGRFFG	0.045229	29.73	LDSIGRFFG	0.012113	40.82	0.074	1
8	ILDSIGRFFGGDR	114525	NA	LDSIGRFFG	0.000473	90.52	LDSIGRFFG	0.003414	58.87	LDSIGRFFG	0.000431	90.68	IGRFFGGDR	0.000854	92.69	LDSIGRFFG	0.086528	13.96	LDSIGRFFG	0.031997	30.89	LDSIGRFFG	0.010788	59.58	IGRFFGGDR	0.011631	41.58	0.0183	0
1	RDTGILDSIGRFF	114566	NA	ILDSIGRFF	0.000917	80.52	GILDSIGRF	0.023267	25.39	GILDSIGRF	0.000797	83.75	ILDSIGRFF	0.041616	23.38	TGILDSIGR	0.00088	81.28	TGILDSIGR	0.004378	66.61	ILDSIGRFF	0.009082	63.17	ILDSIGRFF	0.003599	64.25	0.0106	0
2	DTGILDSIGRFFG	114566	NA	ILDSIGRFF	0.002778	58.53	GILDSIGRF	0.019172	28.11	ILDSIGRFF	0.002249	67.72	ILDSIGRFF	0.125146	10.67	LDSIGRFFG	0.030991	24.5	LDSIGRFFG	0.022463	36.56	ILDSIGRFF	0.034107	35.2	ILDSIGRFF	0.025339	28.32	0.0328	0
3	TGILDSIGRFFGG	114566	NA	ILDSIGRFF	0.002888	57.76	LDSIGRFFG	0.018513	28.63	LDSIGRFFG	0.003631	59.19	ILDSIGRFF	0.067994	16.9	LDSIGRFFG	0.38926	4.03	LDSIGRFFG	0.125603	13.43	LDSIGRFFG	0.057226	25.39	ILDSIGRFF	0.02516	28.42	0.0863	1
4	GILDSIGRFFGGD	114566	NA	LDSIGRFFG	0.001943	65.87	LDSIGRFFG	0.015167	31.73	LDSIGRFFG	0.002695	64.47	ILDSIGRFF	0.02145	33.97	LDSIGRFFG	0.368754	4.31	LDSIGRFFG	0.124917	13.49	LDSIGRFFG	0.045229	29.73	LDSIGRFFG	0.012113	40.82	0.074	1
5	ILDSIGRFFGGDR	114566	NA	LDSIGRFFG	0.000473	90.52	LDSIGRFFG	0.003414	58.87	LDSIGRFFG	0.000431	90.68	IGRFFGGDR	0.000854	92.69	LDSIGRFFG	0.086528	13.96	LDSIGRFFG	0.031997	30.89	LDSIGRFFG	0.010788	59.58	IGRFFGGDR	0.011631	41.58	0.0183	0
6	LDSIGRFFGGDRG	114566	NA	IGRFFGGDR	0.001269	74.43	IGRFFGGDR	0.002005	68.64	IGRFFGGDR	0.000342	92.68	IGRFFGGDR	0.001051	90.56	IGRFFGGDR	0.000818	82.35	IGRFFGGDR	0.012362	47.14	IGRFFGGDR	0.002145	87.36	IGRFFGGDR	0.048405	19.36	0.0085	0
7	DSIGRFFGGDRGA	114566	NA	IGRFFGGDR	0.002289	62.54	IGRFFGGDR	0.002351	65.73	GRFFGGDRG	0.000733	84.75	IGRFFGGDR	0.001423	86.91	IGRFFGGDR	0.001203	76.63	IGRFFGGDR	0.018484	39.93	IGRFFGGDR	0.003208	81.97	IGRFFGGDR	0.059088	16.91	0.0111	0
8	SIGRFFGGDRGAP	114566	NA	GRFFGGDRG	0.00109	77.42	IGRFFGGDR	0.001701	71.47	GRFFGGDRG	0.000807	83.59	GRFFGGDRG	0.000936	91.81	FFGGDRGAP	0.006361	47.71	IGRFFGGDR	0.005739	61.62	FFGGDRGAP	0.002747	84.14	IGRFFGGDR	0.019056	32.79	0.0048	0
1	ENPVVHFFKNIVT	114806	NA	VVHFFKNIV	0.009526	35.8	VVHFFKNIV	0.045018	17.28	VHFFKNIVT	0.011442	39.57	VHFFKNIVT	0.053116	19.99	VVHFFKNIV	0.154155	9.54	VVHFFKNIV	0.613089	1.66	VVHFFKNIV	0.335994	3.63	VHFFKNIVT	0.664818	0.97	0.2359	3
2	NPVVHFFKNIVTP	114806	NA	VHFFKNIVT	0.056368	14.91	VVHFFKNIV	0.039139	18.77	VHFFKNIVT	0.143692	10.5	VHFFKNIVT	0.159188	8.64	VVHFFKNIV	0.144697	9.98	VVHFFKNIV	0.622602	1.58	VVHFFKNIV	0.339242	3.57	VHFFKNIVT	0.945967	0.07	0.3064	3
1	QDENPVVHFFKNI	114925	NA	PVVHFFKNI	0.000345	93.81	ENPVVHFFK	0.000344	92.21	NPVVHFFKN	9.8e-05	95	PVVHFFKNI	0.002982	74.56	ENPVVHFFK	0.000955	80	ENPVVHFFK	0.001276	85.9	PVVHFFKNI	0.004639	76	PVVHFFKNI	0.002325	72.71	0.0016	0
2	DENPVVHFFKNIV	114925	NA	VVHFFKNIV	0.001291	74.11	VVHFFKNIV	0.020588	27.07	VVHFFKNIV	0.000676	85.8	VVHFFKNIV	0.014923	40.91	VVHFFKNIV	0.036384	22.63	VVHFFKNIV	0.235936	7.79	VVHFFKNIV	0.127858	13.36	VVHFFKNIV	0.070791	14.92	0.0636	0
3	ENPVVHFFKNIVT	114925	NA	VVHFFKNIV	0.009526	35.8	VVHFFKNIV	0.045018	17.28	VHFFKNIVT	0.011442	39.57	VHFFKNIVT	0.053116	19.99	VVHFFKNIV	0.154155	9.54	VVHFFKNIV	0.613089	1.66	VVHFFKNIV	0.335994	3.63	VHFFKNIVT	0.664818	0.97	0.2359	3
4	NPVVHFFKNIVTP	114925	NA	VHFFKNIVT	0.056368	14.91	VVHFFKNIV	0.039139	18.77	VHFFKNIVT	0.143692	10.5	VHFFKNIVT	0.159188	8.64	VVHFFKNIV	0.144697	9.98	VVHFFKNIV	0.622602	1.58	VVHFFKNIV	0.339242	3.57	VHFFKNIVT	0.945967	0.07	0.3064	3
5	PVVHFFKNIVTPR	114925	NA	VHFFKNIVT	0.054029	15.26	FFKNIVTPR	0.032916	20.76	VHFFKNIVT	0.138406	10.79	VHFFKNIVT	0.115253	11.42	VHFFKNIVT	0.058913	17.56	VVHFFKNIV	0.423311	3.73	VVHFFKNIV	0.220092	7.18	VHFFKNIVT	0.942072	0.08	0.2481	2
6	VVHFFKNIVTPRT	114925	NA	FKNIVTPRT	0.040126	17.9	FFKNIVTPR	0.061902	14.07	FKNIVTPRT	0.489601	2.64	FKNIVTPRT	0.107107	12.1	FKNIVTPRT	0.088878	13.74	VHFFKNIVT	0.084167	17.81	FFKNIVTPR	0.251621	5.9	VHFFKNIVT	0.663219	0.97	0.2233	2
7	VHFFKNIVTPRTP	114925	NA	FKNIVTPRT	0.385325	3.74	FFKNIVTPR	0.063295	13.87	FKNIVTPRT	0.907163	0.16	FKNIVTPRT	0.264262	5.18	FKNIVTPRT	0.470594	3.14	FFKNIVTPR	0.054435	23.32	FFKNIVTPR	0.278536	5.03	FKNIVTPRT	0.05181	18.53	0.3094	3
1	HKGFKGVDAQGTL	115061	NA	FKGVDAQGT	0.516143	2.55	FKGVDAQGT	0.001139	77.95	FKGVDAQGT	0.323797	4.83	FKGVDAQGT	0.472823	2.33	FKGVDAQGT	0.075057	15.23	FKGVDAQGT	0.008167	54.91	FKGVDAQGT	0.035384	34.48	FKGVDAQGT	0.022402	30.2	0.1819	3
2	KGFKGVDAQGTLS	115061	NA	FKGVDAQGT	0.491587	2.76	KGVDAQGTL	0.001661	71.89	FKGVDAQGT	0.256975	6.29	FKGVDAQGT	0.334433	3.89	FKGVDAQGT	0.054886	18.26	FKGVDAQGT	0.006455	59.37	FKGVDAQGT	0.026325	40.42	FKGVDAQGT	0.017618	34.1	0.1487	2
1	KNIVTPRTPPPSQ	115622	NA	VTPRTPPPS	0.001232	74.96	VTPRTPPPS	0.012026	35.57	IVTPRTPPP	0.016462	34.21	VTPRTPPPS	0.003004	74.43	VTPRTPPPS	0.025237	26.99	VTPRTPPPS	0.052915	23.7	VTPRTPPPS	0.026889	39.97	VTPRTPPPS	0.015205	36.68	0.0191	0
2	NIVTPRTPPPSQG	115622	NA	VTPRTPPPS	0.000588	87.71	VTPRTPPPS	0.006578	46.34	VTPRTPPPS	0.004102	57.11	VTPRTPPPS	0.001311	87.99	VTPRTPPPS	0.013549	35.51	VTPRTPPPS	0.029395	32.15	VTPRTPPPS	0.012667	56.22	VTPRTPPPS	0.008556	47.21	0.0096	0
3	IVTPRTPPPSQGK	115622	NA	VTPRTPPPS	0.000288	95	VTPRTPPPS	0.001797	70.48	VTPRTPPPS	0.001168	78.37	VTPRTPPPS	0.000491	95	VTPRTPPPS	0.003529	58.29	VTPRTPPPS	0.009552	52.11	VTPRTPPPS	0.005447	73.18	VTPRTPPPS	0.002454	71.68	0.0031	0
4	VTPRTPPPSQGKG	115622	NA	RTPPPSQGK	0.000198	95	RTPPPSQGK	0.00033	92.55	PRTPPPSQG	0.000353	92.43	RTPPPSQGK	0.000477	95	RTPPPSQGK	0.000236	94.9	VTPRTPPPS	0.000312	95	RTPPPSQGK	0.000282	95	VTPRTPPPS	0.000138	95	0.0003	0
5	TPRTPPPSQGKGR	115622	NA	RTPPPSQGK	0.0002	95	RTPPPSQGK	0.000279	93.8	PRTPPPSQG	0.000192	95	RTPPPSQGK	0.000455	95	RTPPPSQGK	0.000219	95	RTPPPSQGK	0.000124	95	RTPPPSQGK	0.000178	95	RTPPPSQGK	5.7e-05	95	0.0002	0
6	PRTPPPSQGKGRG	115622	NA	RTPPPSQGK	9.8e-05	95	RTPPPSQGK	0.000205	95	RTPPPSQGK	3.3e-05	95	RTPPPSQGK	0.000134	95	RTPPPSQGK	0.000133	95	PPPSQGKGR	0.000103	95	RTPPPSQGK	0.000135	95	PPPSQGKGR	5e-05	95	0.0001	0
7	RTPPPSQGKGRGL	115622	NA	PSQGKGRGL	0.000228	95	PPSQGKGRG	8.4e-05	95	PSQGKGRGL	4.6e-05	95	PSQGKGRGL	0.000936	91.81	PSQGKGRGL	0.000115	95	PPSQGKGRG	0.000172	95	PPSQGKGRG	0.000162	95	PSQGKGRGL	0.000194	95	0.0002	0
1	PSQGKGRGLSLSR	115636	NA	QGKGRGLSL	0.000798	82.98	GKGRGLSLS	0.000197	95	QGKGRGLSL	0.000139	95	QGKGRGLSL	0.001228	88.79	GKGRGLSLS	0.00025	94.55	SQGKGRGLS	0.000974	89.07	SQGKGRGLS	0.001451	91.45	QGKGRGLSL	0.000302	95	0.0007	0
2	SQGKGRGLSLSRF	115636	NA	QGKGRGLSL	0.000356	93.53	GRGLSLSRF	0.000253	94.44	KGRGLSLSR	0.000116	95	GRGLSLSRF	0.000584	95	KGRGLSLSR	0.000253	94.47	KGRGLSLSR	0.000642	93.05	KGRGLSLSR	0.000761	95	GRGLSLSRF	0.000435	94.98	0.0004	0
3	QGKGRGLSLSRFS	115636	NA	GRGLSLSRF	0.000487	90.15	GRGLSLSRF	0.000623	86.26	RGLSLSRFS	0.000285	93.96	GRGLSLSRF	0.000968	91.46	RGLSLSRFS	0.00046	89.38	GRGLSLSRF	0.000881	90.05	GRGLSLSRF	0.000706	95	GRGLSLSRF	0.000828	88.73	0.0007	0
4	GKGRGLSLSRFSW	115636	NA	RGLSLSRFS	0.000511	89.57	GRGLSLSRF	0.000334	92.45	RGLSLSRFS	0.000243	94.91	RGLSLSRFS	0.000743	93.9	RGLSLSRFS	0.001141	77.47	GLSLSRFSW	0.00167	82.38	GLSLSRFSW	0.000852	95	GLSLSRFSW	0.000833	88.66	0.0008	0
5	KGRGLSLSRFSWG	115636	NA	GLSLSRFSW	0.000882	81.24	GLSLSRFSW	0.000893	81.54	RGLSLSRFS	0.000225	95	LSLSRFSWG	0.001322	87.88	GLSLSRFSW	0.003957	56.24	GLSLSRFSW	0.004429	66.38	GLSLSRFSW	0.002745	84.15	GLSLSRFSW	0.00222	73.54	0.0021	0
6	GRGLSLSRFSWGA	115636	NA	LSLSRFSWG	0.0007	85	LSLSRFSWG	0.00089	81.59	LSLSRFSWG	0.000464	89.94	LSLSRFSWG	0.002406	78.59	GLSLSRFSW	0.001499	73.07	LSLSRFSWG	0.002912	73.73	LSLSRFSWG	0.003408	81.04	LSLSRFSWG	0.00312	67.08	0.0019	0
7	RGLSLSRFSWGAE	115636	NA	LSLSRFSWG	0.000487	90.15	LSLSRFSWG	0.000449	89.7	LSLSRFSWG	0.000456	90.11	LSLSRFSWG	0.001559	85.59	LSLSRFSWG	0.000572	86.96	LSLSRFSWG	0.00214	78.69	LSLSRFSWG	0.002636	84.66	LSLSRFSWG	0.003094	67.25	0.0014	0
1	QRPGFGYGGRASD	115641	NA	FGYGGRASD	0.000715	84.69	FGYGGRASD	0.002421	65.14	FGYGGRASD	0.002311	67.24	FGYGGRASD	0.005598	61.52	FGYGGRASD	0.028652	25.44	FGYGGRASD	0.003081	72.82	FGYGGRASD	0.01195	57.5	GFGYGGRAS	0.010255	43.87	0.0081	0
2	RPGFGYGGRASDY	115641	NA	FGYGGRASD	0.001213	75.28	FGYGGRASD	0.005082	51.31	FGYGGRASD	0.0053	52.65	FGYGGRASD	0.007979	53.98	FGYGGRASD	0.122558	11.17	FGYGGRASD	0.008377	54.48	FGYGGRASD	0.030023	37.78	GFGYGGRAS	0.006057	54.07	0.0233	0
3	PGFGYGGRASDYK	115641	NA	FGYGGRASD	0.000992	79.13	FGYGGRASD	0.004306	54.39	FGYGGRASD	0.004607	54.91	FGYGGRASD	0.006775	57.48	FGYGGRASD	0.108163	12.14	FGYGGRASD	0.007253	57.28	FGYGGRASD	0.0278	39.32	GFGYGGRAS	0.0018	77.23	0.0202	0
4	GFGYGGRASDYKS	115641	NA	FGYGGRASD	0.000424	91.78	FGYGGRASD	0.002719	63.15	FGYGGRASD	0.00186	70.89	FGYGGRASD	0.00394	68.96	FGYGGRASD	0.020828	29.45	FGYGGRASD	0.002711	74.82	FGYGGRASD	0.01444	53.38	YGGRASDYK	0.000681	90.96	0.006	0
5	FGYGGRASDYKSA	115641	NA	YGGRASDYK	0.000245	95	YGGRASDYK	0.000671	85.32	YGGRASDYK	0.000636	86.58	GRASDYKSA	0.00087	92.52	YGGRASDYK	0.002577	63.75	YGGRASDYK	0.001366	84.97	YGGRASDYK	0.005413	73.29	YGGRASDYK	0.00049	94.08	0.0015	0
6	GYGGRASDYKSAH	115641	NA	GRASDYKSA	0.000226	95	RASDYKSAH	0.002703	63.26	GGRASDYKS	0.000398	91.42	GRASDYKSA	0.001049	90.58	YGGRASDYK	0.00124	76.13	YGGRASDYK	0.001218	86.51	YGGRASDYK	0.00431	77.3	GGRASDYKS	0.000428	95	0.0014	0
7	YGGRASDYKSAHK	115641	NA	RASDYKSAH	0.000391	92.63	RASDYKSAH	0.008816	40.98	RASDYKSAH	0.000325	93.06	ASDYKSAHK	0.001186	89.2	RASDYKSAH	0.001167	77.12	RASDYKSAH	0.002536	75.97	RASDYKSAH	0.007367	67.39	ASDYKSAHK	0.002649	70.13	0.0031	0
1	SLPQKSHGRTQDE	115648	NA	PQKSHGRTQ	0.000211	95	QKSHGRTQD	0.000567	87.37	QKSHGRTQD	0.000518	88.89	PQKSHGRTQ	0.000809	93.18	QKSHGRTQD	0.00121	76.54	QKSHGRTQD	0.005235	63.33	QKSHGRTQD	0.008972	63.41	QKSHGRTQD	0.000354	95	0.0022	0
2	LPQKSHGRTQDEN	115648	NA	PQKSHGRTQ	0.000139	95	QKSHGRTQD	0.000436	89.96	QKSHGRTQD	0.000454	90.16	KSHGRTQDE	0.00069	94.47	QKSHGRTQD	0.000846	81.87	QKSHGRTQD	0.005209	63.42	QKSHGRTQD	0.008093	65.38	QKSHGRTQD	0.0003	95	0.002	0
3	PQKSHGRTQDENP	115648	NA	KSHGRTQDE	0.000111	95	QKSHGRTQD	0.000327	92.62	QKSHGRTQD	0.000389	91.62	KSHGRTQDE	0.000484	95	QKSHGRTQD	0.0005	88.51	QKSHGRTQD	0.003059	72.94	QKSHGRTQD	0.004592	76.18	KSHGRTQDE	0.000316	95	0.0012	0
4	QKSHGRTQDENPV	115648	NA	GRTQDENPV	0.000361	93.4	GRTQDENPV	0.002513	64.51	GRTQDENPV	0.000364	92.18	GRTQDENPV	0.001004	91.07	GRTQDENPV	0.00022	95	GRTQDENPV	0.000464	95	GRTQDENPV	0.0008	95	GRTQDENPV	0.000782	89.39	0.0008	0
5	KSHGRTQDENPVV	115648	NA	GRTQDENPV	0.001318	73.72	RTQDENPVV	0.00859	41.43	GRTQDENPV	0.001671	72.75	GRTQDENPV	0.001627	84.94	RTQDENPVV	0.000516	88.17	GRTQDENPV	0.001562	83.3	RTQDENPVV	0.00346	80.79	GRTQDENPV	0.00257	70.76	0.0027	0
6	SHGRTQDENPVVH	115648	NA	RTQDENPVV	0.001477	71.45	RTQDENPVV	0.010215	38.39	RTQDENPVV	0.002509	65.73	RTQDENPVV	0.001986	81.89	RTQDENPVV	0.001149	77.36	RTQDENPVV	0.002043	79.35	RTQDENPVV	0.005881	71.76	GRTQDENPV	0.001858	76.69	0.0034	0
7	HGRTQDENPVVHF	115648	NA	RTQDENPVV	0.000681	85.46	RTQDENPVV	0.007033	45.11	RTQDENPVV	0.001754	71.93	RTQDENPVV	0.00152	85.97	RTQDENPVV	0.000809	82.5	RTQDENPVV	0.00203	79.44	QDENPVVHF	0.007577	66.81	RTQDENPVV	0.00099	86.39	0.0028	0
1	PKSGHDTVSWYQQ	115891	NA	GHDTVSWYQ	0.000148	95	SGHDTVSWY	0.000823	82.72	GHDTVSWYQ	0.000681	85.7	GHDTVSWYQ	0.002849	75.44	GHDTVSWYQ	0.000308	93.09	GHDTVSWYQ	0.000704	92.27	SGHDTVSWY	0.001099	93.7	GHDTVSWYQ	0.000602	92.25	0.0009	0
2	KSGHDTVSWYQQA	115891	NA	DTVSWYQQA	0.000262	95	SGHDTVSWY	0.000347	92.13	GHDTVSWYQ	0.00046	90.02	GHDTVSWYQ	0.002057	81.29	GHDTVSWYQ	0.000304	93.19	GHDTVSWYQ	0.000604	93.53	DTVSWYQQA	0.00136	92.03	HDTVSWYQQ	0.000707	90.54	0.0008	0
3	SGHDTVSWYQQAL	115891	NA	DTVSWYQQA	0.00037	93.17	TVSWYQQAL	0.000334	92.45	HDTVSWYQQ	0.000226	95	TVSWYQQAL	0.000993	91.19	DTVSWYQQA	0.000247	94.62	TVSWYQQAL	0.001578	83.16	DTVSWYQQA	0.001791	89.36	TVSWYQQAL	0.003527	64.6	0.0011	0
4	GHDTVSWYQQALG	115891	NA	TVSWYQQAL	0.000708	84.83	VSWYQQALG	0.001835	70.08	VSWYQQALG	0.000988	80.75	VSWYQQALG	0.00238	78.78	VSWYQQALG	0.000822	82.28	VSWYQQALG	0.007687	56.14	VSWYQQALG	0.00451	76.51	VSWYQQALG	0.065943	15.69	0.0106	0
5	HDTVSWYQQALGQ	115891	NA	VSWYQQALG	0.001375	72.91	VSWYQQALG	0.004255	54.59	VSWYQQALG	0.003454	59.97	VSWYQQALG	0.005529	61.8	VSWYQQALG	0.004006	56	VSWYQQALG	0.033594	30.17	VSWYQQALG	0.013586	54.65	VSWYQQALG	0.254096	4.86	0.04	1
6	DTVSWYQQALGQG	115891	NA	WYQQALGQG	0.00234	62.07	VSWYQQALG	0.003186	60.08	WYQQALGQG	0.006463	49.03	VSWYQQALG	0.00503	63.82	VSWYQQALG	0.004203	55.06	VSWYQQALG	0.028905	32.42	VSWYQQALG	0.011942	57.52	VSWYQQALG	0.224498	5.56	0.0358	0
1	ATASTMDHARHGF	116079	NA	STMDHARHG	0.000428	91.68	STMDHARHG	0.005777	48.75	STMDHARHG	0.00474	54.48	STMDHARHG	0.000963	91.52	ASTMDHARH	0.001344	74.77	TMDHARHGF	0.004571	65.76	STMDHARHG	0.005709	72.33	STMDHARHG	0.000726	90.23	0.003	0
2	TASTMDHARHGFL	116079	NA	STMDHARHG	0.000408	92.19	STMDHARHG	0.004602	53.21	STMDHARHG	0.002342	67.01	MDHARHGFL	0.002355	78.96	MDHARHGFL	0.000877	81.34	TMDHARHGF	0.015788	42.76	TMDHARHGF	0.00656	69.62	MDHARHGFL	0.000801	89.12	0.0042	0
3	ASTMDHARHGFLP	116079	NA	MDHARHGFL	0.00109	77.42	STMDHARHG	0.004329	54.29	STMDHARHG	0.000676	85.8	MDHARHGFL	0.009894	49.35	MDHARHGFL	0.004078	55.66	TMDHARHGF	0.014376	44.43	MDHARHGFL	0.010881	59.42	MDHARHGFL	0.002513	71.21	0.006	0
4	STMDHARHGFLPR	116079	NA	MDHARHGFL	0.000979	79.36	MDHARHGFL	0.001662	71.88	MDHARHGFL	0.000254	94.66	MDHARHGFL	0.006192	59.31	MDHARHGFL	0.004066	55.72	TMDHARHGF	0.006555	59.11	MDHARHGFL	0.010035	61.12	MDHARHGFL	0.002693	69.82	0.0041	0
5	TMDHARHGFLPRH	116079	NA	MDHARHGFL	0.000459	90.88	MDHARHGFL	0.000642	85.89	HARHGFLPR	0.000186	95	MDHARHGFL	0.001707	84.26	MDHARHGFL	0.001125	77.69	HARHGFLPR	0.003153	72.43	HARHGFLPR	0.007522	66.96	HARHGFLPR	0.001559	79.5	0.002	0
6	MDHARHGFLPRHR	116079	NA	HARHGFLPR	0.000304	94.87	HARHGFLPR	0.00024	94.75	ARHGFLPRH	0.000419	90.95	RHGFLPRHR	0.000825	93.01	RHGFLPRHR	0.001611	71.84	RHGFLPRHR	0.004292	66.99	HARHGFLPR	0.006445	69.93	HARHGFLPR	0.001169	84.01	0.0019	0
7	DHARHGFLPRHRD	116079	NA	RHGFLPRHR	0.000622	86.88	HGFLPRHRD	0.001183	77.37	RHGFLPRHR	0.000672	85.88	RHGFLPRHR	0.001644	84.8	HGFLPRHRD	0.007451	44.96	RHGFLPRHR	0.009093	53.04	HARHGFLPR	0.007207	67.83	RHGFLPRHR	0.0019	76.29	0.0037	0
8	HARHGFLPRHRDT	116079	NA	RHGFLPRHR	0.000732	84.34	HGFLPRHRD	0.002034	68.39	HGFLPRHRD	0.000983	80.83	RHGFLPRHR	0.001016	90.94	HGFLPRHRD	0.023143	28.11	HGFLPRHRD	0.011316	48.81	HGFLPRHRD	0.011093	59.04	RHGFLPRHR	0.001361	81.73	0.0065	0
9	ARHGFLPRHRDTG	116079	NA	FLPRHRDTG	0.000653	86.14	FLPRHRDTG	0.002658	63.55	FLPRHRDTG	0.002348	66.96	FLPRHRDTG	0.000585	95	FLPRHRDTG	0.121935	11.21	FLPRHRDTG	0.074626	19.27	FLPRHRDTG	0.122656	13.9	HGFLPRHRD	0.001038	85.69	0.0408	0
10	RHGFLPRHRDTGI	116079	NA	FLPRHRDTG	0.001318	73.72	FLPRHRDTG	0.006095	47.77	FLPRHRDTG	0.006071	50.13	FLPRHRDTG	0.000768	93.63	FLPRHRDTG	0.350095	4.57	FLPRHRDTG	0.185849	9.77	FLPRHRDTG	0.285797	4.83	FLPRHRDTG	0.001793	77.3	0.1047	2
11	HGFLPRHRDTGIL	116079	NA	FLPRHRDTG	0.000775	83.45	FLPRHRDTG	0.002692	63.33	FLPRHRDTG	0.002993	62.7	FLPRHRDTG	0.000626	95	FLPRHRDTG	0.210194	7.58	FLPRHRDTG	0.112664	14.54	FLPRHRDTG	0.181373	9.19	FLPRHRDTG	0.001024	85.9	0.064	0
1	HKGFKGVDAQGTL	116104	NA	FKGVDAQGT	0.516143	2.55	FKGVDAQGT	0.001139	77.95	FKGVDAQGT	0.323797	4.83	FKGVDAQGT	0.472823	2.33	FKGVDAQGT	0.075057	15.23	FKGVDAQGT	0.008167	54.91	FKGVDAQGT	0.035384	34.48	FKGVDAQGT	0.022402	30.2	0.1819	3
2	KGFKGVDAQGTLS	116104	NA	FKGVDAQGT	0.491587	2.76	KGVDAQGTL	0.001661	71.89	FKGVDAQGT	0.256975	6.29	FKGVDAQGT	0.334433	3.89	FKGVDAQGT	0.054886	18.26	FKGVDAQGT	0.006455	59.37	FKGVDAQGT	0.026325	40.42	FKGVDAQGT	0.017618	34.1	0.1487	2
3	GFKGVDAQGTLSK	116104	NA	FKGVDAQGT	0.169592	7.57	VDAQGTLSK	0.002869	62.16	FKGVDAQGT	0.060496	18.32	FKGVDAQGT	0.094245	13.38	FKGVDAQGT	0.010426	39.51	VDAQGTLSK	0.004682	65.28	FKGVDAQGT	0.005636	72.57	FKGVDAQGT	0.004705	59.11	0.0441	0
1	PVVHFFKNIVTPR	116154	NA	VHFFKNIVT	0.054029	15.26	FFKNIVTPR	0.032916	20.76	VHFFKNIVT	0.138406	10.79	VHFFKNIVT	0.115253	11.42	VHFFKNIVT	0.058913	17.56	VVHFFKNIV	0.423311	3.73	VVHFFKNIV	0.220092	7.18	VHFFKNIVT	0.942072	0.08	0.2481	2
2	VVHFFKNIVTPRT	116154	NA	FKNIVTPRT	0.040126	17.9	FFKNIVTPR	0.061902	14.07	FKNIVTPRT	0.489601	2.64	FKNIVTPRT	0.107107	12.1	FKNIVTPRT	0.088878	13.74	VHFFKNIVT	0.084167	17.81	FFKNIVTPR	0.251621	5.9	VHFFKNIVT	0.663219	0.97	0.2233	2
3	VHFFKNIVTPRTP	116154	NA	FKNIVTPRT	0.385325	3.74	FFKNIVTPR	0.063295	13.87	FKNIVTPRT	0.907163	0.16	FKNIVTPRT	0.264262	5.18	FKNIVTPRT	0.470594	3.14	FFKNIVTPR	0.054435	23.32	FFKNIVTPR	0.278536	5.03	FKNIVTPRT	0.05181	18.53	0.3094	3
1	TQDENPVVHFFKN	116170	NA	ENPVVHFFK	0.000254	95	ENPVVHFFK	0.000721	84.43	ENPVVHFFK	0.000128	95	DENPVVHFF	0.002303	79.33	ENPVVHFFK	0.001684	71.03	ENPVVHFFK	0.001603	82.95	ENPVVHFFK	0.004925	74.89	ENPVVHFFK	0.000412	95	0.0015	0
2	QDENPVVHFFKNI	116170	NA	PVVHFFKNI	0.000345	93.81	ENPVVHFFK	0.000344	92.21	NPVVHFFKN	9.8e-05	95	PVVHFFKNI	0.002982	74.56	ENPVVHFFK	0.000955	80	ENPVVHFFK	0.001276	85.9	PVVHFFKNI	0.004639	76	PVVHFFKNI	0.002325	72.71	0.0016	0
3	DENPVVHFFKNIV	116170	NA	VVHFFKNIV	0.001291	74.11	VVHFFKNIV	0.020588	27.07	VVHFFKNIV	0.000676	85.8	VVHFFKNIV	0.014923	40.91	VVHFFKNIV	0.036384	22.63	VVHFFKNIV	0.235936	7.79	VVHFFKNIV	0.127858	13.36	VVHFFKNIV	0.070791	14.92	0.0636	0
4	ENPVVHFFKNIVT	116170	NA	VVHFFKNIV	0.009526	35.8	VVHFFKNIV	0.045018	17.28	VHFFKNIVT	0.011442	39.57	VHFFKNIVT	0.053116	19.99	VVHFFKNIV	0.154155	9.54	VVHFFKNIV	0.613089	1.66	VVHFFKNIV	0.335994	3.63	VHFFKNIVT	0.664818	0.97	0.2359	3
5	NPVVHFFKNIVTP	116170	NA	VHFFKNIVT	0.056368	14.91	VVHFFKNIV	0.039139	18.77	VHFFKNIVT	0.143692	10.5	VHFFKNIVT	0.159188	8.64	VVHFFKNIV	0.144697	9.98	VVHFFKNIV	0.622602	1.58	VVHFFKNIV	0.339242	3.57	VHFFKNIVT	0.945967	0.07	0.3064	3
6	PVVHFFKNIVTPR	116170	NA	VHFFKNIVT	0.054029	15.26	FFKNIVTPR	0.032916	20.76	VHFFKNIVT	0.138406	10.79	VHFFKNIVT	0.115253	11.42	VHFFKNIVT	0.058913	17.56	VVHFFKNIV	0.423311	3.73	VVHFFKNIV	0.220092	7.18	VHFFKNIVT	0.942072	0.08	0.2481	2
7	VVHFFKNIVTPRT	116170	NA	FKNIVTPRT	0.040126	17.9	FFKNIVTPR	0.061902	14.07	FKNIVTPRT	0.489601	2.64	FKNIVTPRT	0.107107	12.1	FKNIVTPRT	0.088878	13.74	VHFFKNIVT	0.084167	17.81	FFKNIVTPR	0.251621	5.9	VHFFKNIVT	0.663219	0.97	0.2233	2
8	VHFFKNIVTPRTP	116170	NA	FKNIVTPRT	0.385325	3.74	FFKNIVTPR	0.063295	13.87	FKNIVTPRT	0.907163	0.16	FKNIVTPRT	0.264262	5.18	FKNIVTPRT	0.470594	3.14	FFKNIVTPR	0.054435	23.32	FFKNIVTPR	0.278536	5.03	FKNIVTPRT	0.05181	18.53	0.3094	3
1	ASDYKSAHKGFKG	116924	NA	YKSAHKGFK	0.008779	37.06	YKSAHKGFK	0.023936	24.98	YKSAHKGFK	0.012354	38.38	YKSAHKGFK	0.008507	52.67	YKSAHKGFK	0.622426	1.85	YKSAHKGFK	0.11485	14.33	YKSAHKGFK	0.319634	3.97	YKSAHKGFK	0.001783	77.39	0.139	2
2	SDYKSAHKGFKGV	116924	NA	YKSAHKGFK	0.006797	41.28	YKSAHKGFK	0.017099	29.83	YKSAHKGFK	0.006973	47.72	YKSAHKGFK	0.005785	60.76	YKSAHKGFK	0.506736	2.8	YKSAHKGFK	0.084662	17.74	YKSAHKGFK	0.259137	5.65	KSAHKGFKG	0.001969	75.64	0.1111	1
3	DYKSAHKGFKGVD	116924	NA	YKSAHKGFK	0.003684	52.89	YKSAHKGFK	0.006745	45.87	YKSAHKGFK	0.001617	73.28	KSAHKGFKG	0.002641	76.92	YKSAHKGFK	0.184964	8.38	YKSAHKGFK	0.031945	30.91	YKSAHKGFK	0.102989	16.22	KSAHKGFKG	0.001253	83.01	0.042	0
4	YKSAHKGFKGVDA	116924	NA	HKGFKGVDA	0.000843	82.05	AHKGFKGVD	0.00026	94.26	HKGFKGVDA	0.000641	86.48	HKGFKGVDA	0.00448	66.29	YKSAHKGFK	0.002078	67.5	AHKGFKGVD	0.00221	78.21	AHKGFKGVD	0.003799	79.33	HKGFKGVDA	0.006096	53.96	0.0026	0
5	KSAHKGFKGVDAQ	116924	NA	HKGFKGVDA	0.003487	53.93	AHKGFKGVD	0.000388	91.13	HKGFKGVDA	0.003973	57.68	HKGFKGVDA	0.013645	42.68	HKGFKGVDA	0.001454	73.56	HKGFKGVDA	0.002705	74.85	HKGFKGVDA	0.004444	76.77	HKGFKGVDA	0.022376	30.22	0.0066	0
6	SAHKGFKGVDAQG	116924	NA	HKGFKGVDA	0.002135	63.95	HKGFKGVDA	0.000225	95	HKGFKGVDA	0.002488	65.89	HKGFKGVDA	0.00586	60.45	HKGFKGVDA	0.001038	78.87	HKGFKGVDA	0.001718	81.97	HKGFKGVDA	0.002732	84.21	HKGFKGVDA	0.01367	38.63	0.0037	0
7	AHKGFKGVDAQGT	116924	NA	FKGVDAQGT	0.159753	7.88	FKGVDAQGT	0.000451	89.66	FKGVDAQGT	0.115795	12.29	FKGVDAQGT	0.361645	3.5	FKGVDAQGT	0.013973	35.08	FKGVDAQGT	0.00307	72.88	FKGVDAQGT	0.011402	58.48	HKGFKGVDA	0.007437	49.94	0.0842	1
1	AVRQIFGDYKTTI	116928	NA	VRQIFGDYK	0.000947	79.91	IFGDYKTTI	0.543479	1.8	IFGDYKTTI	0.001468	74.74	IFGDYKTTI	0.001631	84.91	IFGDYKTTI	0.002603	63.59	IFGDYKTTI	0.017147	41.27	IFGDYKTTI	0.042763	30.78	RQIFGDYKT	0.006823	51.78	0.0771	1
2	VRQIFGDYKTTIC	116928	NA	FGDYKTTIC	0.001032	78.43	IFGDYKTTI	0.680431	1.08	FGDYKTTIC	0.002445	66.22	FGDYKTTIC	0.006815	57.36	IFGDYKTTI	0.003426	58.78	IFGDYKTTI	0.02063	38	IFGDYKTTI	0.051461	27.33	FGDYKTTIC	0.010743	43.04	0.0971	1
3	RQIFGDYKTTICG	116928	NA	FGDYKTTIC	0.008008	38.55	IFGDYKTTI	0.673551	1.11	FGDYKTTIC	0.014297	36.22	FGDYKTTIC	0.021281	34.12	IFGDYKTTI	0.004284	54.75	IFGDYKTTI	0.02247	36.55	IFGDYKTTI	0.049036	28.23	FGDYKTTIC	0.078619	13.87	0.1089	1
4	QIFGDYKTTICGK	116928	NA	FGDYKTTIC	0.007762	39.06	IFGDYKTTI	0.382953	3.05	FGDYKTTIC	0.012659	38	FGDYKTTIC	0.014636	41.28	FGDYKTTIC	0.002463	64.47	IFGDYKTTI	0.009336	52.54	IFGDYKTTI	0.018983	47.33	FGDYKTTIC	0.06587	15.71	0.0643	1
5	IFGDYKTTICGKG	116928	NA	YKTTICGKG	0.00453	48.74	IFGDYKTTI	0.001636	72.15	YKTTICGKG	0.015253	35.31	YKTTICGKG	0.029979	28.27	YKTTICGKG	0.004014	55.97	FGDYKTTIC	0.001715	81.99	FGDYKTTIC	0.003696	79.73	FGDYKTTIC	0.010874	42.82	0.009	0
6	FGDYKTTICGKGL	116928	NA	YKTTICGKG	0.009018	36.65	YKTTICGKG	0.000281	93.75	YKTTICGKG	0.039974	22.77	YKTTICGKG	0.047606	21.49	YKTTICGKG	0.011934	37.39	YKTTICGKG	0.000631	93.19	YKTTICGKG	0.002881	83.51	YKTTICGKG	0.000492	94.05	0.0141	0
7	GDYKTTICGKGLS	116928	NA	YKTTICGKG	0.0101	34.88	TTICGKGLS	0.000459	89.51	YKTTICGKG	0.048931	20.6	YKTTICGKG	0.047678	21.47	YKTTICGKG	0.016876	32.32	TTICGKGLS	0.001349	85.14	YKTTICGKG	0.003562	80.31	YKTTICGKG	0.000602	92.25	0.0162	0
8	DYKTTICGKGLSA	116928	NA	YKTTICGKG	0.002531	60.33	TTICGKGLS	0.00168	71.69	YKTTICGKG	0.006333	49.39	YKTTICGKG	0.014018	42.09	TTICGKGLS	0.007299	45.32	TTICGKGLS	0.007404	56.88	TTICGKGLS	0.003034	82.79	TTICGKGLS	0.000508	93.79	0.0054	0
1	FKGVDAQGTLSKI	116976	NA	VDAQGTLSK	0.001932	66	VDAQGTLSK	0.007614	43.61	VDAQGTLSK	0.009607	42.41	VDAQGTLSK	0.002876	75.24	VDAQGTLSK	0.002873	61.88	VDAQGTLSK	0.016042	42.47	VDAQGTLSK	0.008886	63.59	VDAQGTLSK	0.003569	64.4	0.0067	0
2	KGVDAQGTLSKIF	116976	NA	VDAQGTLSK	0.001424	72.21	VDAQGTLSK	0.006726	45.92	VDAQGTLSK	0.007344	46.87	AQGTLSKIF	0.017832	37.48	VDAQGTLSK	0.002314	65.54	VDAQGTLSK	0.015913	42.62	VDAQGTLSK	0.008274	64.91	VDAQGTLSK	0.003644	64.03	0.0079	0
3	GVDAQGTLSKIFK	116976	NA	AQGTLSKIF	0.001007	78.87	VDAQGTLSK	0.001583	72.7	AQGTLSKIF	0.002135	68.59	AQGTLSKIF	0.06526	17.38	VDAQGTLSK	0.00104	78.85	VDAQGTLSK	0.004576	65.74	VDAQGTLSK	0.004062	78.28	VDAQGTLSK	0.002316	72.78	0.0102	0
4	VDAQGTLSKIFKL	116976	NA	AQGTLSKIF	0.000449	91.13	QGTLSKIFK	0.000452	89.64	AQGTLSKIF	0.000818	83.42	AQGTLSKIF	0.024539	31.57	QGTLSKIFK	0.000616	86.01	QGTLSKIFK	0.001354	85.08	QGTLSKIFK	0.002395	85.95	AQGTLSKIF	0.000803	89.09	0.0039	0
5	DAQGTLSKIFKLG	116976	NA	GTLSKIFKL	0.00072	84.59	GTLSKIFKL	0.000553	87.65	GTLSKIFKL	0.000416	91.01	GTLSKIFKL	0.018887	36.39	QGTLSKIFK	0.000827	82.19	GTLSKIFKL	0.003335	71.45	GTLSKIFKL	0.002962	83.13	GTLSKIFKL	0.00108	85.09	0.0036	0
6	AQGTLSKIFKLGG	116976	NA	GTLSKIFKL	0.000855	81.8	LSKIFKLGG	0.006316	47.1	LSKIFKLGG	0.000859	82.77	GTLSKIFKL	0.009173	51.02	LSKIFKLGG	0.167215	9.01	LSKIFKLGG	0.040125	27.49	LSKIFKLGG	0.016807	49.89	LSKIFKLGG	0.002712	69.7	0.0305	0
7	QGTLSKIFKLGGR	116976	NA	LSKIFKLGG	0.001689	68.74	LSKIFKLGG	0.025216	24.28	LSKIFKLGG	0.005096	53.31	GTLSKIFKL	0.003549	71.11	LSKIFKLGG	0.784124	0.93	LSKIFKLGG	0.311318	5.75	LSKIFKLGG	0.095264	17.36	LSKIFKLGG	0.017629	34.09	0.1555	1
1	HHPARTAHYGSLP	116995	NA	ARTAHYGSL	0.000762	83.72	ARTAHYGSL	0.000189	95	ARTAHYGSL	0.00041	91.15	ARTAHYGSL	0.011212	46.78	ARTAHYGSL	0.000686	84.61	ARTAHYGSL	0.000859	90.33	ARTAHYGSL	0.002946	83.2	ARTAHYGSL	0.000792	89.25	0.0022	0
2	HPARTAHYGSLPQ	116995	NA	ARTAHYGSL	0.000917	80.52	TAHYGSLPQ	0.000323	92.72	TAHYGSLPQ	0.000915	81.9	ARTAHYGSL	0.007702	54.67	RTAHYGSLP	0.001236	76.18	TAHYGSLPQ	0.001945	80.03	ARTAHYGSL	0.003199	82.02	TAHYGSLPQ	0.006709	52.12	0.0029	0
3	PARTAHYGSLPQK	116995	NA	TAHYGSLPQ	0.00105	78.12	TAHYGSLPQ	0.000797	83.15	TAHYGSLPQ	0.003631	59.19	TAHYGSLPQ	0.004153	67.91	TAHYGSLPQ	0.002269	65.92	TAHYGSLPQ	0.006988	57.97	TAHYGSLPQ	0.004024	78.44	TAHYGSLPQ	0.073905	14.49	0.0121	0
4	ARTAHYGSLPQKS	116995	NA	TAHYGSLPQ	0.001143	76.5	TAHYGSLPQ	0.000929	80.94	TAHYGSLPQ	0.003736	58.72	HYGSLPQKS	0.005749	60.9	TAHYGSLPQ	0.001594	72.02	TAHYGSLPQ	0.004699	65.2	TAHYGSLPQ	0.00362	80.04	TAHYGSLPQ	0.050186	18.92	0.009	0
5	RTAHYGSLPQKSH	116995	NA	HYGSLPQKS	0.004008	51.19	HYGSLPQKS	0.000876	81.83	HYGSLPQKS	0.007626	46.26	HYGSLPQKS	0.010187	48.74	YGSLPQKSH	0.006664	46.88	TAHYGSLPQ	0.001993	79.7	HYGSLPQKS	0.005014	74.6	TAHYGSLPQ	0.013242	39.21	0.0062	0
6	TAHYGSLPQKSHG	116995	NA	YGSLPQKSH	0.009096	36.52	YGSLPQKSH	0.000718	84.48	YGSLPQKSH	0.012761	37.88	HYGSLPQKS	0.006869	57.19	YGSLPQKSH	0.039241	21.76	YGSLPQKSH	0.002407	76.85	YGSLPQKSH	0.00951	62.25	YGSLPQKSH	0.001839	76.86	0.0103	0
7	AHYGSLPQKSHGR	116995	NA	YGSLPQKSH	0.00691	40.99	YGSLPQKSH	0.000801	83.09	YGSLPQKSH	0.007761	45.97	HYGSLPQKS	0.002849	75.44	YGSLPQKSH	0.035872	22.79	YGSLPQKSH	0.004092	67.86	YGSLPQKSH	0.008466	64.49	YGSLPQKSH	0.001866	76.61	0.0086	0
1	YDTTESKLRREFE	117692	NA	TESKLRREF	0.000223	95	DTTESKLRR	0.007032	45.11	TTESKLRRE	0.000249	94.77	TTESKLRRE	0.001864	82.93	TESKLRREF	0.00175	70.31	TESKLRREF	0.032001	30.89	TESKLRREF	0.012422	56.66	TESKLRREF	0.000457	94.62	0.007	0
2	DTTESKLRREFEV	117692	NA	TESKLRREF	0.000211	95	ESKLRREFE	0.000795	83.19	ESKLRREFE	0.000126	95	TTESKLRRE	0.00051	95	ESKLRREFE	0.002301	65.65	TESKLRREF	0.028165	32.82	TESKLRREF	0.008586	64.24	SKLRREFEV	0.00086	88.27	0.0052	0
3	TTESKLRREFEVY	117692	NA	SKLRREFEV	0.000358	93.48	ESKLRREFE	0.000425	90.22	SKLRREFEV	0.000245	94.86	SKLRREFEV	0.000265	95	ESKLRREFE	0.001582	72.15	TESKLRREF	0.00636	59.62	TESKLRREF	0.003808	79.29	SKLRREFEV	0.002654	70.09	0.002	0
4	TESKLRREFEVYG	117692	NA	LRREFEVYG	0.000898	80.91	LRREFEVYG	0.001242	76.58	LRREFEVYG	0.003374	60.43	LRREFEVYG	0.00136	87.51	SKLRREFEV	0.001328	74.95	LRREFEVYG	0.003283	71.73	LRREFEVYG	0.004313	77.29	LRREFEVYG	0.004658	59.29	0.0026	0
5	ESKLRREFEVYGP	117692	NA	LRREFEVYG	0.008299	37.96	LRREFEVYG	0.005013	51.58	LRREFEVYG	0.023331	29.44	LRREFEVYG	0.00439	66.73	LRREFEVYG	0.003939	56.33	LRREFEVYG	0.011426	48.62	LRREFEVYG	0.008908	63.54	LRREFEVYG	0.022775	29.94	0.011	0
6	SKLRREFEVYGPI	117692	NA	LRREFEVYG	0.004965	46.96	LRREFEVYG	0.002371	65.56	LRREFEVYG	0.010341	41.2	LRREFEVYG	0.002215	79.96	LRREFEVYG	0.002061	67.65	LRREFEVYG	0.008261	54.72	LRREFEVYG	0.006176	70.8	LRREFEVYG	0.012042	40.93	0.0061	0
7	KLRREFEVYGPIK	117692	NA	LRREFEVYG	0.001923	66.1	LRREFEVYG	0.001408	74.51	LRREFEVYG	0.003284	60.97	REFEVYGPI	0.001506	86.1	REFEVYGPI	0.002061	67.65	LRREFEVYG	0.004572	65.76	REFEVYGPI	0.006241	70.59	LRREFEVYG	0.005172	57.27	0.0033	0
8	LRREFEVYGPIKR	117692	NA	FEVYGPIKR	0.020023	25.39	FEVYGPIKR	0.015833	31.01	FEVYGPIKR	0.013744	36.77	FEVYGPIKR	0.042927	22.94	FEVYGPIKR	0.051272	18.95	FEVYGPIKR	0.141861	12.21	FEVYGPIKR	0.236659	6.48	FEVYGPIKR	0.207354	6.05	0.0912	0
9	RREFEVYGPIKRI	117692	NA	FEVYGPIKR	0.04561	16.71	FEVYGPIKR	0.036999	19.41	FEVYGPIKR	0.035421	24.13	FEVYGPIKR	0.083933	14.56	FEVYGPIKR	0.132353	10.62	FEVYGPIKR	0.32122	5.52	FEVYGPIKR	0.482998	1.54	FEVYGPIKR	0.365232	3.09	0.188	2
10	REFEVYGPIKRIH	117692	NA	FEVYGPIKR	0.035597	19.05	FEVYGPIKR	0.025949	23.88	FEVYGPIKR	0.025945	28.04	FEVYGPIKR	0.056739	19.15	FEVYGPIKR	0.096098	13.06	FEVYGPIKR	0.259915	7.04	FEVYGPIKR	0.396659	2.58	FEVYGPIKR	0.308438	3.86	0.1507	2
11	EFEVYGPIKRIHM	117692	NA	FEVYGPIKR	0.010919	33.69	FEVYGPIKR	0.009957	38.84	FEVYGPIKR	0.006659	48.51	YGPIKRIHM	0.02313	32.59	YGPIKRIHM	0.346484	4.63	FEVYGPIKR	0.079131	18.56	FEVYGPIKR	0.161944	10.47	FEVYGPIKR	0.084083	13.21	0.0903	1
12	FEVYGPIKRIHMV	117692	NA	YGPIKRIHM	0.009063	36.57	YGPIKRIHM	0.010419	38.04	YGPIKRIHM	0.008072	45.33	YGPIKRIHM	0.026738	30.1	YGPIKRIHM	0.709422	1.35	YGPIKRIHM	0.102603	15.54	YGPIKRIHM	0.273779	5.18	YGPIKRIHM	0.00313	67.02	0.1429	1
13	EVYGPIKRIHMVY	117692	NA	YGPIKRIHM	0.009298	36.18	YGPIKRIHM	0.009496	39.68	YGPIKRIHM	0.00726	47.05	YGPIKRIHM	0.019286	35.99	YGPIKRIHM	0.691239	1.44	YGPIKRIHM	0.108801	14.9	YGPIKRIHM	0.27599	5.11	YGPIKRIHM	0.003033	67.64	0.1406	1
1	YEHERDMHSAYKH	117693	NA	ERDMHSAYK	0.000384	92.81	HERDMHSAY	0.012582	34.8	YEHERDMHS	0.001053	79.79	RDMHSAYKH	0.000616	95	RDMHSAYKH	0.001853	69.38	RDMHSAYKH	0.001885	80.55	HERDMHSAY	0.003477	80.71	ERDMHSAYK	0.000621	91.94	0.0028	0
2	EHERDMHSAYKHA	117693	NA	ERDMHSAYK	0.000575	88.02	HERDMHSAY	0.005337	50.3	RDMHSAYKH	0.000499	89.26	RDMHSAYKH	0.001128	89.76	RDMHSAYKH	0.00302	60.95	RDMHSAYKH	0.002126	78.78	RDMHSAYKH	0.003891	78.96	RDMHSAYKH	0.001008	86.13	0.0022	0
3	HERDMHSAYKHAD	117693	NA	MHSAYKHAD	0.000857	81.76	MHSAYKHAD	0.016474	30.41	MHSAYKHAD	0.002849	63.55	MHSAYKHAD	0.005719	61.02	MHSAYKHAD	0.050494	19.11	MHSAYKHAD	0.024992	34.77	MHSAYKHAD	0.035429	34.46	MHSAYKHAD	0.002912	68.41	0.0175	0
1	PEPAKSAPAPKKG	118550	NA	AKSAPAPKK	0.001037	78.34	AKSAPAPKK	0.003377	59.06	AKSAPAPKK	0.004327	56.12	AKSAPAPKK	0.005145	63.35	AKSAPAPKK	0.002882	61.82	AKSAPAPKK	0.005513	62.39	AKSAPAPKK	0.005097	74.33	AKSAPAPKK	0.001512	79.94	0.0036	0
2	EPAKSAPAPKKGS	118550	NA	AKSAPAPKK	0.000747	84.03	AKSAPAPKK	0.002394	65.37	AKSAPAPKK	0.002258	67.65	AKSAPAPKK	0.00323	73.05	AKSAPAPKK	0.002047	67.76	AKSAPAPKK	0.004028	68.14	AKSAPAPKK	0.003095	82.5	AKSAPAPKK	0.001133	84.44	0.0024	0
3	PAKSAPAPKKGSK	118550	NA	AKSAPAPKK	0.000414	92.04	SAPAPKKGS	0.002034	68.39	AKSAPAPKK	0.000828	83.26	AKSAPAPKK	0.001314	87.96	SAPAPKKGS	0.002899	61.72	SAPAPKKGS	0.007639	56.26	SAPAPKKGS	0.00336	81.26	AKSAPAPKK	0.000755	89.78	0.0024	0
4	AKSAPAPKKGSKK	118550	NA	SAPAPKKGS	0.000193	95	SAPAPKKGS	0.001124	78.15	SAPAPKKGS	0.000341	92.7	KSAPAPKKG	0.000389	95	SAPAPKKGS	0.002636	63.38	SAPAPKKGS	0.007596	56.38	SAPAPKKGS	0.002969	83.1	SAPAPKKGS	0.000437	94.95	0.002	0
5	KSAPAPKKGSKKA	118550	NA	PAPKKGSKK	9.2e-05	95	SAPAPKKGS	0.00061	86.52	SAPAPKKGS	0.000193	95	PAPKKGSKK	0.000121	95	PAPKKGSKK	0.001544	72.57	SAPAPKKGS	0.003923	68.6	PAPKKGSKK	0.002146	87.35	PAPKKGSKK	0.000348	95	0.0011	0
6	SAPAPKKGSKKAV	118550	NA	PAPKKGSKK	6.3e-05	95	PKKGSKKAV	0.000488	88.93	PAPKKGSKK	4.6e-05	95	PKKGSKKAV	0.000117	95	PAPKKGSKK	0.000563	87.16	PAPKKGSKK	0.001759	81.62	PKKGSKKAV	0.002107	87.57	PAPKKGSKK	0.000194	95	0.0007	0
1	VFLCLQYRLRGKL	118650	NA	FLCLQYRLR	0.00113	76.72	LCLQYRLRG	0.002582	64.05	LCLQYRLRG	0.00058	87.68	FLCLQYRLR	0.000235	95	LCLQYRLRG	0.025766	26.74	LCLQYRLRG	0.024859	34.86	LCLQYRLRG	0.011567	58.19	LCLQYRLRG	0.000857	88.31	0.0084	0
2	FLCLQYRLRGKLR	118650	NA	LQYRLRGKL	0.000141	95	LCLQYRLRG	0.001303	75.77	LCLQYRLRG	0.000289	93.87	LQYRLRGKL	0.000181	95	LCLQYRLRG	0.007216	45.53	LQYRLRGKL	0.032292	30.76	LQYRLRGKL	0.016392	50.49	LQYRLRGKL	0.001074	85.17	0.0074	0
3	LCLQYRLRGKLRA	118650	NA	YRLRGKLRA	0.000608	87.22	YRLRGKLRA	0.001307	75.72	YRLRGKLRA	0.001681	72.65	YRLRGKLRA	0.000855	92.68	YRLRGKLRA	0.149375	9.76	LQYRLRGKL	0.068521	20.34	YRLRGKLRA	0.159339	10.65	LQYRLRGKL	0.001252	83.02	0.0479	0
4	CLQYRLRGKLRAE	118650	NA	YRLRGKLRA	0.002276	62.66	YRLRGKLRA	0.003734	57.19	YRLRGKLRA	0.005691	51.37	YRLRGKLRA	0.001405	87.08	YRLRGKLRA	0.505996	2.8	YRLRGKLRA	0.172188	10.44	YRLRGKLRA	0.407152	2.43	YRLRGKLRA	0.00131	82.33	0.1375	2
1	DKVNFFRMVISNP	119442	NA	VNFFRMVIS	0.003068	56.51	VNFFRMVIS	0.001058	79.03	FFRMVISNP	0.013202	37.36	VNFFRMVIS	0.004443	66.47	VNFFRMVIS	0.003143	60.18	VNFFRMVIS	0.011699	48.17	VNFFRMVIS	0.00514	74.19	VNFFRMVIS	0.045685	20.04	0.0109	0
2	KVNFFRMVISNPA	119442	NA	FRMVISNPA	0.418916	3.39	FRMVISNPA	0.001699	71.49	FRMVISNPA	0.656446	1.27	FRMVISNPA	0.785572	0.52	FRMVISNPA	0.164397	9.12	FRMVISNPA	0.011797	48	FRMVISNPA	0.095212	17.37	FRMVISNPA	0.080911	13.59	0.2769	3
3	VNFFRMVISNPAA	119442	NA	FRMVISNPA	0.908985	0.36	FRMVISNPA	0.006787	45.76	FRMVISNPA	0.928105	0.11	FRMVISNPA	0.902593	0.18	FRMVISNPA	0.632257	1.78	FRMVISNPA	0.068272	20.38	FRMVISNPA	0.326343	3.83	FRMVISNPA	0.396679	2.77	0.5213	6
4	NFFRMVISNPAAT	119442	NA	FRMVISNPA	0.898658	0.41	FRMVISNPA	0.006052	47.9	FRMVISNPA	0.917352	0.13	FRMVISNPA	0.842818	0.34	FRMVISNPA	0.597733	2.03	FRMVISNPA	0.060055	22.03	FRMVISNPA	0.30674	4.28	FRMVISNPA	0.359185	3.17	0.4986	6
5	FFRMVISNPAATH	119442	NA	FRMVISNPA	0.555932	2.26	VISNPAATH	0.030018	21.94	FRMVISNPA	0.630701	1.45	FRMVISNPA	0.444932	2.59	FRMVISNPA	0.205088	7.74	VISNPAATH	0.024051	35.41	VISNPAATH	0.146282	11.68	FRMVISNPA	0.113445	10.42	0.2688	3
6	FRMVISNPAATHQ	119442	NA	MVISNPAAT	0.050076	15.88	VISNPAATH	0.131183	8.29	VISNPAATH	0.150556	10.11	MVISNPAAT	0.065113	17.41	VISNPAATH	0.02597	26.65	VISNPAATH	0.061874	21.65	VISNPAATH	0.224546	6.99	VISNPAATH	0.019275	32.6	0.0911	0
7	RMVISNPAATHQD	119442	NA	VISNPAATH	0.04499	16.83	VISNPAATH	0.166863	6.87	VISNPAATH	0.163335	9.5	MVISNPAAT	0.03945	24.13	VISNPAATH	0.03009	24.84	VISNPAATH	0.082166	18.11	VISNPAATH	0.24624	6.1	VISNPAATH	0.021664	30.72	0.0993	0
8	MVISNPAATHQDI	119442	NA	VISNPAATH	0.005121	46.41	VISNPAATH	0.02994	21.97	VISNPAATH	0.020279	31.32	VISNPAATH	0.004094	68.2	VISNPAATH	0.004524	53.86	VISNPAATH	0.016114	42.39	VISNPAATH	0.081516	19.68	VISNPAATH	0.003267	66.14	0.0206	0
9	VISNPAATHQDID	119442	NA	ISNPAATHQ	0.000362	93.38	SNPAATHQD	0.000613	86.46	SNPAATHQD	0.001567	73.77	SNPAATHQD	0.00123	88.77	SNPAATHQD	0.000754	83.44	VISNPAATH	0.001086	87.89	VISNPAATH	0.003024	82.84	PAATHQDID	0.000358	95	0.0011	0
1	AAHLPAEFTPAVH	119732	NA	HLPAEFTPA	0.00123	74.99	LPAEFTPAV	0.000262	94.22	LPAEFTPAV	0.00176	71.87	HLPAEFTPA	0.002684	76.61	HLPAEFTPA	0.000318	92.84	HLPAEFTPA	0.000443	95	HLPAEFTPA	0.00153	90.94	HLPAEFTPA	0.000645	91.55	0.0011	0
2	AHLPAEFTPAVHA	119732	NA	AEFTPAVHA	0.001972	65.54	LPAEFTPAV	0.00028	93.77	AEFTPAVHA	0.002677	64.57	AEFTPAVHA	0.069213	16.71	PAEFTPAVH	0.00045	89.59	AEFTPAVHA	0.000842	90.54	AEFTPAVHA	0.001958	88.41	AEFTPAVHA	0.00101	86.1	0.0098	0
3	HLPAEFTPAVHAS	119732	NA	AEFTPAVHA	0.010173	34.77	AEFTPAVHA	0.00042	90.34	AEFTPAVHA	0.011969	38.86	AEFTPAVHA	0.120275	11.01	AEFTPAVHA	0.001071	78.42	AEFTPAVHA	0.002051	79.3	AEFTPAVHA	0.004153	77.92	AEFTPAVHA	0.002114	74.39	0.019	0
4	LPAEFTPAVHASL	119732	NA	FTPAVHASL	0.017709	26.91	FTPAVHASL	0.004828	52.32	FTPAVHASL	0.012192	38.58	FTPAVHASL	0.197971	7.01	FTPAVHASL	0.06803	16.14	FTPAVHASL	0.011437	48.61	FTPAVHASL	0.054999	26.09	FTPAVHASL	0.002228	73.48	0.0462	0
5	PAEFTPAVHASLD	119732	NA	FTPAVHASL	0.098398	10.77	FTPAVHASL	0.01554	31.33	FTPAVHASL	0.059849	18.43	FTPAVHASL	0.353643	3.61	FTPAVHASL	0.315467	5.14	FTPAVHASL	0.051037	24.19	FTPAVHASL	0.189549	8.67	FTPAVHASL	0.012552	40.16	0.137	1
6	AEFTPAVHASLDK	119732	NA	FTPAVHASL	0.092314	11.2	FTPAVHASL	0.012489	34.92	FTPAVHASL	0.044507	21.61	FTPAVHASL	0.266022	5.14	FTPAVHASL	0.303293	5.36	FTPAVHASL	0.046089	25.55	FTPAVHASL	0.167257	10.1	FTPAVHASL	0.01044	43.56	0.1178	0
7	EFTPAVHASLDKF	119732	NA	FTPAVHASL	0.018665	26.27	FTPAVHASL	0.003309	59.42	FTPAVHASL	0.004585	54.98	FTPAVHASL	0.062352	17.92	FTPAVHASL	0.05517	18.2	FTPAVHASL	0.011346	48.76	FTPAVHASL	0.040666	31.72	PAVHASLDK	0.003464	64.9	0.0249	0
1	AAVGTSAAPVPSD	119734	NA	AVGTSAAPV	0.005451	45.28	VGTSAAPVP	0.000896	81.49	VGTSAAPVP	0.003865	58.16	AVGTSAAPV	0.122517	10.85	AVGTSAAPV	0.000698	84.4	AVGTSAAPV	0.001446	84.28	AVGTSAAPV	0.007199	67.85	AVGTSAAPV	0.001761	77.6	0.018	0
2	AVGTSAAPVPSDN	119734	NA	GTSAAPVPS	0.001091	77.4	TSAAPVPSD	0.000932	80.89	TSAAPVPSD	0.004863	54.08	GTSAAPVPS	0.003396	72.04	TSAAPVPSD	0.000709	84.21	TSAAPVPSD	0.000646	93	GTSAAPVPS	0.001855	89	TSAAPVPSD	0.00054	93.27	0.0018	0
3	VGTSAAPVPSDNH	119734	NA	GTSAAPVPS	0.000562	88.33	TSAAPVPSD	0.000999	79.81	TSAAPVPSD	0.004168	56.82	TSAAPVPSD	0.001817	83.33	TSAAPVPSD	0.000518	88.12	TSAAPVPSD	0.000505	94.77	TSAAPVPSD	0.000799	95	TSAAPVPSD	0.000445	94.82	0.0012	0
1	AEPPPPPPEPARI	119736	NA	PPPPEPARI	5.7e-05	95	PPPPPPEPA	1.3e-05	95	PPPPPPEPA	5.5e-05	95	PPPPEPARI	6.5e-05	95	PPPPPPEPA	1.4e-05	95	PPPPPPEPA	1.8e-05	95	PPPPPPEPA	3.9e-05	95	PPPPEPARI	2.6e-05	95	0	0
1	AQVIILNHPGQIS	119755	NA	IILNHPGQI	0.230303	5.96	IILNHPGQI	0.328039	3.64	IILNHPGQI	0.129935	11.32	IILNHPGQI	0.270996	5.02	VIILNHPGQ	0.617294	1.89	IILNHPGQI	0.482796	2.93	IILNHPGQI	0.589551	0.71	ILNHPGQIS	0.25853	4.77	0.3634	5
2	QVIILNHPGQISA	119755	NA	IILNHPGQI	0.216827	6.27	IILNHPGQI	0.281171	4.28	ILNHPGQIS	0.162985	9.51	IILNHPGQI	0.228182	6.09	VIILNHPGQ	0.248692	6.51	ILNHPGQIS	0.591953	1.83	IILNHPGQI	0.584772	0.74	ILNHPGQIS	0.59917	1.27	0.3642	4
3	VIILNHPGQISAG	119755	NA	IILNHPGQI	0.074147	12.77	IILNHPGQI	0.096813	10.4	ILNHPGQIS	0.089304	14.58	IILNHPGQI	0.072672	16.18	ILNHPGQIS	0.032669	23.87	ILNHPGQIS	0.485018	2.91	IILNHPGQI	0.377438	2.89	ILNHPGQIS	0.530212	1.67	0.2198	3
1	ASVDLKNTGREEF	119764	NA	VDLKNTGRE	0.000339	93.97	LKNTGREEF	0.033217	20.66	VDLKNTGRE	0.001619	73.26	LKNTGREEF	0.004976	64.04	VDLKNTGRE	0.013819	35.23	LKNTGREEF	0.028671	32.55	LKNTGREEF	0.034167	35.16	VDLKNTGRE	0.002789	69.2	0.0149	0
1	ASVDLKNTGREEF	119765	NA	VDLKNTGRE	0.000339	93.97	LKNTGREEF	0.033217	20.66	VDLKNTGRE	0.001619	73.26	LKNTGREEF	0.004976	64.04	VDLKNTGRE	0.013819	35.23	LKNTGREEF	0.028671	32.55	LKNTGREEF	0.034167	35.16	VDLKNTGRE	0.002789	69.2	0.0149	0
2	SVDLKNTGREEFL	119765	NA	LKNTGREEF	0.000339	93.97	LKNTGREEF	0.087819	11.15	LKNTGREEF	0.000924	81.76	LKNTGREEF	0.008145	53.57	LKNTGREEF	0.013111	35.97	LKNTGREEF	0.060952	21.84	LKNTGREEF	0.065325	23.13	LKNTGREEF	0.004124	61.71	0.0301	0
1	ASVDLKNTGREEF	119766	NA	VDLKNTGRE	0.000339	93.97	LKNTGREEF	0.033217	20.66	VDLKNTGRE	0.001619	73.26	LKNTGREEF	0.004976	64.04	VDLKNTGRE	0.013819	35.23	LKNTGREEF	0.028671	32.55	LKNTGREEF	0.034167	35.16	VDLKNTGRE	0.002789	69.2	0.0149	0
2	SVDLKNTGREEFL	119766	NA	LKNTGREEF	0.000339	93.97	LKNTGREEF	0.087819	11.15	LKNTGREEF	0.000924	81.76	LKNTGREEF	0.008145	53.57	LKNTGREEF	0.013111	35.97	LKNTGREEF	0.060952	21.84	LKNTGREEF	0.065325	23.13	LKNTGREEF	0.004124	61.71	0.0301	0
3	VDLKNTGREEFLT	119766	NA	LKNTGREEF	0.000293	95	LKNTGREEF	0.056121	15.01	LKNTGREEF	0.000535	88.55	LKNTGREEF	0.004882	64.42	LKNTGREEF	0.007698	44.44	LKNTGREEF	0.046908	25.32	LKNTGREEF	0.041952	31.14	LKNTGREEF	0.002804	69.11	0.0201	0
4	DLKNTGREEFLTA	119766	NA	KNTGREEFL	0.000233	95	LKNTGREEF	0.012618	34.76	LKNTGREEF	0.000204	95	LKNTGREEF	0.001418	86.95	LKNTGREEF	0.001198	76.7	LKNTGREEF	0.014098	44.79	LKNTGREEF	0.010761	59.63	LKNTGREEF	0.001031	85.79	0.0052	0
1	AVVDKAAEAGGAE	119780	NA	DKAAEAGGA	0.001979	65.46	VVDKAAEAG	0.002094	67.89	VDKAAEAGG	0.006429	49.12	DKAAEAGGA	0.004143	67.96	VVDKAAEAG	0.005727	49.53	VVDKAAEAG	0.011435	48.61	VVDKAAEAG	0.00889	63.58	VVDKAAEAG	0.003732	63.61	0.0056	0
2	VVDKAAEAGGAEE	119780	NA	DKAAEAGGA	0.001337	73.45	VDKAAEAGG	0.000632	86.09	DKAAEAGGA	0.002016	69.5	DKAAEAGGA	0.002933	74.86	DKAAEAGGA	0.000826	82.21	VDKAAEAGG	0.00071	92.2	VDKAAEAGG	0.001314	92.32	VDKAAEAGG	0.000699	90.67	0.0013	0
3	VDKAAEAGGAEEQ	119780	NA	DKAAEAGGA	0.000724	84.5	KAAEAGGAE	0.000333	92.48	DKAAEAGGA	0.001061	79.69	DKAAEAGGA	0.001722	84.13	KAAEAGGAE	0.000431	90	DKAAEAGGA	0.000295	95	DKAAEAGGA	0.000664	95	AAEAGGAEE	0.000449	94.75	0.0007	0
4	DKAAEAGGAEEQY	119780	NA	AEAGGAEEQ	0.000436	91.47	AEAGGAEEQ	0.00024	94.75	AEAGGAEEQ	0.000943	81.46	AEAGGAEEQ	0.001154	89.51	AEAGGAEEQ	0.000273	93.97	AEAGGAEEQ	0.000344	95	AEAGGAEEQ	0.000548	95	AAEAGGAEE	0.000358	95	0.0005	0
5	KAAEAGGAEEQYG	119780	NA	AEAGGAEEQ	0.000296	95	EAGGAEEQY	0.000176	95	AEAGGAEEQ	0.000572	87.83	AEAGGAEEQ	0.001069	90.37	AEAGGAEEQ	0.000216	95	AEAGGAEEQ	0.000277	95	AEAGGAEEQ	0.000421	95	EAGGAEEQY	0.000418	95	0.0004	0
1	DEWVKPKDMLGPK	119792	NA	WVKPKDMLG	0.008134	38.29	EWVKPKDML	0.002796	62.64	WVKPKDMLG	0.02786	27.12	WVKPKDMLG	0.013937	42.22	WVKPKDMLG	0.006722	46.74	VKPKDMLGP	0.006703	58.72	VKPKDMLGP	0.005877	71.78	VKPKDMLGP	0.001796	77.27	0.0092	0
1	DGVIKVFNDMKVR	119797	NA	IKVFNDMKV	0.119151	9.54	IKVFNDMKV	0.078394	12.04	IKVFNDMKV	0.324347	4.82	IKVFNDMKV	0.295917	4.53	IKVFNDMKV	0.050975	19.01	IKVFNDMKV	0.508709	2.64	IKVFNDMKV	0.338958	3.57	IKVFNDMKV	0.966915	0.03	0.3354	5
2	GVIKVFNDMKVRK	119797	NA	IKVFNDMKV	0.117645	9.62	VFNDMKVRK	0.773879	0.69	IKVFNDMKV	0.319027	4.91	IKVFNDMKV	0.252796	5.46	IKVFNDMKV	0.05612	18.02	IKVFNDMKV	0.542218	2.3	IKVFNDMKV	0.352202	3.33	IKVFNDMKV	0.969469	0.02	0.4229	5
1	DPPLIALDKDAPL	119807	NA	IALDKDAPL	0.007909	38.75	IALDKDAPL	0.535414	1.86	IALDKDAPL	0.333381	4.66	IALDKDAPL	0.06443	17.54	LIALDKDAP	0.150304	9.72	LIALDKDAP	0.071691	19.77	IALDKDAPL	0.103396	16.16	IALDKDAPL	0.050373	18.87	0.1646	2
2	PPLIALDKDAPLR	119807	NA	IALDKDAPL	0.065168	13.77	IALDKDAPL	0.847976	0.43	IALDKDAPL	0.794426	0.55	IALDKDAPL	0.148077	9.24	LIALDKDAP	0.168127	8.98	IALDKDAPL	0.151836	11.57	IALDKDAPL	0.263553	5.5	IALDKDAPL	0.241112	5.15	0.335	2
1	DVASVQQQRQEQS	119816	NA	VASVQQQRQ	0.000737	84.24	VASVQQQRQ	0.008017	42.66	VASVQQQRQ	0.007341	46.87	VASVQQQRQ	0.002601	77.2	SVQQQRQEQ	0.010908	38.79	SVQQQRQEQ	0.022802	36.3	VASVQQQRQ	0.012558	56.42	VASVQQQRQ	0.005918	54.49	0.0089	0
2	VASVQQQRQEQSY	119816	NA	VQQQRQEQS	0.001627	69.45	VQQQRQEQS	0.00798	42.74	VQQQRQEQS	0.007841	45.8	VQQQRQEQS	0.000703	94.33	SVQQQRQEQ	0.008638	42.57	VQQQRQEQS	0.018594	39.82	VQQQRQEQS	0.007274	67.64	VQQQRQEQS	0.004387	60.44	0.0071	0
1	DVGVYRAVTPQGR	119817	NA	YRAVTPQGR	0.211847	6.39	YRAVTPQGR	0.049487	16.28	VYRAVTPQG	0.713433	0.95	YRAVTPQGR	0.356779	3.57	YRAVTPQGR	0.21058	7.57	YRAVTPQGR	0.113196	14.49	YRAVTPQGR	0.255611	5.77	VGVYRAVTP	0.137354	8.87	0.256	2
2	VGVYRAVTPQGRP	119817	NA	YRAVTPQGR	0.54396	2.34	YRAVTPQGR	0.110735	9.44	VYRAVTPQG	0.763831	0.68	YRAVTPQGR	0.550627	1.72	YRAVTPQGR	0.503972	2.82	YRAVTPQGR	0.260345	7.03	YRAVTPQGR	0.572063	0.82	YRAVTPQGR	0.148308	8.28	0.4317	5
3	GVYRAVTPQGRPD	119817	NA	YRAVTPQGR	0.533127	2.42	YRAVTPQGR	0.098056	10.29	YRAVTPQGR	0.623415	1.5	YRAVTPQGR	0.497006	2.12	YRAVTPQGR	0.445221	3.38	YRAVTPQGR	0.22454	8.2	YRAVTPQGR	0.54911	0.97	YRAVTPQGR	0.106447	10.96	0.3846	5
1	EPGEPEFKYIGNM	119840	NA	PEFKYIGNM	7.8e-05	95	GEPEFKYIG	0.001221	76.86	GEPEFKYIG	0.000147	95	PEFKYIGNM	0.000225	95	GEPEFKYIG	0.0006	86.36	GEPEFKYIG	0.001965	79.89	GEPEFKYIG	0.001684	89.96	GEPEFKYIG	0.000288	95	0.0008	0
2	PGEPEFKYIGNMH	119840	NA	PEFKYIGNM	0.000186	95	GEPEFKYIG	0.000398	90.88	EFKYIGNMH	0.000168	95	EFKYIGNMH	0.00074	93.93	PEFKYIGNM	0.000397	90.85	GEPEFKYIG	0.00115	87.22	PEFKYIGNM	0.001677	90	EFKYIGNMH	0.001977	75.56	0.0008	0
3	GEPEFKYIGNMHG	119840	NA	FKYIGNMHG	0.238804	5.81	FKYIGNMHG	0.004213	54.75	FKYIGNMHG	0.878486	0.26	FKYIGNMHG	0.32958	3.96	FKYIGNMHG	0.550675	2.4	FKYIGNMHG	0.03503	29.53	FKYIGNMHG	0.138383	12.36	FKYIGNMHG	0.115973	10.22	0.2864	3
4	EPEFKYIGNMHGN	119840	NA	FKYIGNMHG	0.736262	1.18	FKYIGNMHG	0.015763	31.09	FKYIGNMHG	0.972156	0.02	FKYIGNMHG	0.472333	2.33	FKYIGNMHG	0.890187	0.45	FKYIGNMHG	0.197947	9.24	FKYIGNMHG	0.41933	2.27	FKYIGNMHG	0.398302	2.76	0.5128	6
5	PEFKYIGNMHGNE	119840	NA	FKYIGNMHG	0.696021	1.41	FKYIGNMHG	0.014801	32.12	FKYIGNMHG	0.964327	0.03	FKYIGNMHG	0.36804	3.43	FKYIGNMHG	0.868704	0.55	FKYIGNMHG	0.171655	10.46	FKYIGNMHG	0.378677	2.87	FKYIGNMHG	0.352005	3.26	0.4768	6
1	EPNAIVSDGKYHV	119841	NA	IVSDGKYHV	0.002898	57.69	IVSDGKYHV	0.950549	0.09	IVSDGKYHV	0.01346	37.06	IVSDGKYHV	0.008487	52.72	IVSDGKYHV	0.056028	18.04	IVSDGKYHV	0.257405	7.11	IVSDGKYHV	0.319287	3.97	IVSDGKYHV	0.031943	24.88	0.205	2
2	PNAIVSDGKYHVV	119841	NA	IVSDGKYHV	0.011935	32.34	IVSDGKYHV	0.977333	0.01	IVSDGKYHV	0.043882	21.75	IVSDGKYHV	0.019733	35.58	IVSDGKYHV	0.200535	7.88	IVSDGKYHV	0.574889	1.98	IVSDGKYHV	0.59804	0.66	IVSDGKYHV	0.119507	9.95	0.3182	3
3	NAIVSDGKYHVVR	119841	NA	IVSDGKYHV	0.012102	32.13	IVSDGKYHV	0.974629	0.02	IVSDGKYHV	0.039655	22.86	IVSDGKYHV	0.019407	35.88	IVSDGKYHV	0.185973	8.34	IVSDGKYHV	0.557938	2.14	IVSDGKYHV	0.563737	0.88	IVSDGKYHV	0.104711	11.12	0.3073	3
1	ESNAIINDGKYHV	119847	NA	IINDGKYHV	0.001103	77.2	IINDGKYHV	0.922089	0.18	IINDGKYHV	0.009873	41.95	IINDGKYHV	0.005957	60.06	IINDGKYHV	0.029614	25.02	IINDGKYHV	0.150715	11.64	IINDGKYHV	0.233804	6.6	IINDGKYHV	0.019079	32.77	0.1715	1
2	SNAIINDGKYHVV	119847	NA	IINDGKYHV	0.005027	46.74	IINDGKYHV	0.969421	0.04	IINDGKYHV	0.032409	25.25	IINDGKYHV	0.022366	33.2	IINDGKYHV	0.124391	11.05	IINDGKYHV	0.420669	3.77	IINDGKYHV	0.489083	1.49	IINDGKYHV	0.076714	14.11	0.2675	3
3	NAIINDGKYHVVR	119847	NA	IINDGKYHV	0.006225	42.82	IINDGKYHV	0.967506	0.04	IINDGKYHV	0.031114	25.78	INDGKYHVV	0.031266	27.6	IINDGKYHV	0.12915	10.79	IINDGKYHV	0.44001	3.49	IINDGKYHV	0.493252	1.45	IINDGKYHV	0.076462	14.15	0.2719	3
1	FITADHLIEKLRT	119862	NA	TADHLIEKL	0.000409	92.16	ITADHLIEK	0.184911	6.29	ITADHLIEK	0.000605	87.19	TADHLIEKL	0.000973	91.41	DHLIEKLRT	0.003695	57.49	ITADHLIEK	0.006479	59.31	ITADHLIEK	0.008075	65.43	ITADHLIEK	0.001461	80.54	0.0258	0
1	FLSFPTTKTYFPH	119866	NA	FLSFPTTKT	0.000413	92.06	SFPTTKTYF	0.000324	92.7	FLSFPTTKT	0.000431	90.68	LSFPTTKTY	0.002358	78.94	SFPTTKTYF	0.00044	89.81	SFPTTKTYF	0.00149	83.91	LSFPTTKTY	0.001733	89.68	FLSFPTTKT	0.000469	94.43	0.001	0
2	LSFPTTKTYFPHF	119866	NA	PTTKTYFPH	0.000139	95	SFPTTKTYF	9.6e-05	95	FPTTKTYFP	0.000197	95	TTKTYFPHF	0.001298	88.11	PTTKTYFPH	0.000232	95	PTTKTYFPH	0.001058	88.19	PTTKTYFPH	0.001687	89.94	TTKTYFPHF	0.000329	95	0.0006	0
1	FSETGAGKHVPRA	119876	NA	SETGAGKHV	0.000441	91.34	TGAGKHVPR	0.001385	74.75	GAGKHVPRA	0.000151	95	SETGAGKHV	0.000739	93.94	ETGAGKHVP	0.000799	82.67	TGAGKHVPR	0.001836	80.96	ETGAGKHVP	0.002241	86.82	TGAGKHVPR	0.000288	95	0.001	0
1	FSETGAGKHVPRA	119877	NA	SETGAGKHV	0.000441	91.34	TGAGKHVPR	0.001385	74.75	GAGKHVPRA	0.000151	95	SETGAGKHV	0.000739	93.94	ETGAGKHVP	0.000799	82.67	TGAGKHVPR	0.001836	80.96	ETGAGKHVP	0.002241	86.82	TGAGKHVPR	0.000288	95	0.001	0
2	SETGAGKHVPRAV	119877	NA	AGKHVPRAV	0.000387	92.73	TGAGKHVPR	0.001342	75.25	GAGKHVPRA	0.000418	90.97	AGKHVPRAV	0.00201	81.69	GAGKHVPRA	0.001203	76.63	GAGKHVPRA	0.002956	73.5	GAGKHVPRA	0.003184	82.09	AGKHVPRAV	0.000703	90.6	0.0015	0
3	ETGAGKHVPRAVF	119877	NA	AGKHVPRAV	0.000773	83.49	GKHVPRAVF	0.000751	83.93	GAGKHVPRA	0.000385	91.71	AGKHVPRAV	0.004857	64.52	GAGKHVPRA	0.001176	77	GKHVPRAVF	0.005347	62.95	GKHVPRAVF	0.00493	74.87	AGKHVPRAV	0.001177	83.92	0.0024	0
1	GHLYREDQTSPAP	119896	NA	YREDQTSPA	0.102492	10.51	YREDQTSPA	0.163443	6.99	YREDQTSPA	0.96132	0.04	YREDQTSPA	0.062615	17.87	YREDQTSPA	0.083763	14.25	YREDQTSPA	0.012907	46.36	YREDQTSPA	0.078982	20.15	YREDQTSPA	0.009212	45.84	0.1843	1
2	HLYREDQTSPAPG	119896	NA	YREDQTSPA	0.086939	11.63	YREDQTSPA	0.133532	8.17	YREDQTSPA	0.952773	0.06	YREDQTSPA	0.042157	23.2	YREDQTSPA	0.069496	15.93	YREDQTSPA	0.006876	58.27	YREDQTSPA	0.061302	24.21	YREDQTSPA	0.007039	51.13	0.17	1
1	GKVNVDEVGGEAL	119901	NA	VDEVGGEAL	0.002897	57.7	VNVDEVGGE	0.227812	5.22	VNVDEVGGE	0.059971	18.41	VDEVGGEAL	0.017573	37.76	VNVDEVGGE	0.004582	53.64	VNVDEVGGE	0.006117	60.34	VNVDEVGGE	0.017394	49.16	VNVDEVGGE	0.002718	69.66	0.0424	0
2	KVNVDEVGGEALG	119901	NA	VDEVGGEAL	0.025683	22.46	VNVDEVGGE	0.077658	12.12	VNVDEVGGE	0.013245	37.31	VDEVGGEAL	0.045676	22.06	VNVDEVGGE	0.001303	75.27	VDEVGGEAL	0.002604	75.5	VNVDEVGGE	0.008245	64.97	VDEVGGEAL	0.014322	37.76	0.0236	0
3	VNVDEVGGEALGR	119901	NA	VDEVGGEAL	0.016206	28.07	VDEVGGEAL	0.001012	79.64	VDEVGGEAL	0.002229	67.87	VDEVGGEAL	0.021056	34.34	VDEVGGEAL	0.000366	91.63	VDEVGGEAL	0.001228	86.4	VDEVGGEAL	0.001988	88.24	VDEVGGEAL	0.009563	45.16	0.0067	0
4	NVDEVGGEALGRL	119901	NA	VDEVGGEAL	0.002357	61.92	EVGGEALGR	0.001053	79.1	EVGGEALGR	0.000803	83.65	VDEVGGEAL	0.005229	63.01	EVGGEALGR	0.000347	92.11	EVGGEALGR	0.000675	92.64	EVGGEALGR	0.00108	93.82	VDEVGGEAL	0.00121	83.52	0.0016	0
1	GKVNVDEVGGEAL	119902	NA	VDEVGGEAL	0.002897	57.7	VNVDEVGGE	0.227812	5.22	VNVDEVGGE	0.059971	18.41	VDEVGGEAL	0.017573	37.76	VNVDEVGGE	0.004582	53.64	VNVDEVGGE	0.006117	60.34	VNVDEVGGE	0.017394	49.16	VNVDEVGGE	0.002718	69.66	0.0424	0
2	KVNVDEVGGEALG	119902	NA	VDEVGGEAL	0.025683	22.46	VNVDEVGGE	0.077658	12.12	VNVDEVGGE	0.013245	37.31	VDEVGGEAL	0.045676	22.06	VNVDEVGGE	0.001303	75.27	VDEVGGEAL	0.002604	75.5	VNVDEVGGE	0.008245	64.97	VDEVGGEAL	0.014322	37.76	0.0236	0
3	VNVDEVGGEALGR	119902	NA	VDEVGGEAL	0.016206	28.07	VDEVGGEAL	0.001012	79.64	VDEVGGEAL	0.002229	67.87	VDEVGGEAL	0.021056	34.34	VDEVGGEAL	0.000366	91.63	VDEVGGEAL	0.001228	86.4	VDEVGGEAL	0.001988	88.24	VDEVGGEAL	0.009563	45.16	0.0067	0
4	NVDEVGGEALGRL	119902	NA	VDEVGGEAL	0.002357	61.92	EVGGEALGR	0.001053	79.1	EVGGEALGR	0.000803	83.65	VDEVGGEAL	0.005229	63.01	EVGGEALGR	0.000347	92.11	EVGGEALGR	0.000675	92.64	EVGGEALGR	0.00108	93.82	VDEVGGEAL	0.00121	83.52	0.0016	0
5	VDEVGGEALGRLL	119902	NA	VGGEALGRL	0.000933	80.19	VGGEALGRL	0.001196	77.19	VGGEALGRL	0.000671	85.9	VGGEALGRL	0.002058	81.28	EVGGEALGR	0.000256	94.4	VGGEALGRL	0.000628	93.23	VGGEALGRL	0.000954	94.63	VGGEALGRL	0.000765	89.64	0.0009	0
1	GNRIAQWQSFQLE	119909	NA	IAQWQSFQL	0.099094	10.73	IAQWQSFQL	0.019547	27.83	IAQWQSFQL	0.039169	22.99	IAQWQSFQL	0.346111	3.72	IAQWQSFQL	0.024325	27.48	IAQWQSFQL	0.391814	4.22	IAQWQSFQL	0.174102	9.66	IAQWQSFQL	0.970055	0.02	0.258	3
2	NRIAQWQSFQLEG	119909	NA	IAQWQSFQL	0.085958	11.71	IAQWQSFQL	0.015029	31.88	IAQWQSFQL	0.026482	27.78	IAQWQSFQL	0.27372	4.96	IAQWQSFQL	0.019632	30.25	IAQWQSFQL	0.366181	4.66	IAQWQSFQL	0.141285	12.1	IAQWQSFQL	0.967592	0.03	0.237	3
1	GWSSHPPPSPCRE	119921	NA	SSHPPPSPC	0.000172	95	WSSHPPPSP	7.9e-05	95	WSSHPPPSP	0.000325	93.06	WSSHPPPSP	0.000639	95	WSSHPPPSP	9.3e-05	95	WSSHPPPSP	0.000217	95	WSSHPPPSP	0.000429	95	WSSHPPPSP	0.000124	95	0.0003	0
2	WSSHPPPSPCREQ	119921	NA	SSHPPPSPC	6.5e-05	95	SHPPPSPCR	3.7e-05	95	SHPPPSPCR	1.9e-05	95	SSHPPPSPC	0.000213	95	SHPPPSPCR	2.4e-05	95	PPPSPCREQ	4.4e-05	95	SSHPPPSPC	6.5e-05	95	SHPPPSPCR	3.2e-05	95	0.0001	0
3	SSHPPPSPCREQE	119921	NA	SSHPPPSPC	3.7e-05	95	SHPPPSPCR	3e-05	95	PPPSPCREQ	1.7e-05	95	PPPSPCREQ	5.7e-05	95	PPPSPCREQ	2.9e-05	95	PPPSPCREQ	4.7e-05	95	PPPSPCREQ	5.3e-05	95	PPPSPCREQ	3.2e-05	95	0	0
4	SHPPPSPCREQEI	119921	NA	PSPCREQEI	0.000106	95	PSPCREQEI	6.7e-05	95	PSPCREQEI	5.6e-05	95	PSPCREQEI	0.000552	95	PSPCREQEI	5.8e-05	95	PSPCREQEI	8.7e-05	95	PSPCREQEI	0.000159	95	PSPCREQEI	0.000278	95	0.0002	0
5	HPPPSPCREQEIR	119921	NA	PSPCREQEI	0.000241	95	PSPCREQEI	0.000177	95	PSPCREQEI	0.000178	95	PSPCREQEI	0.001344	87.67	PSPCREQEI	0.000134	95	PSPCREQEI	0.000197	95	PSPCREQEI	0.000286	95	PSPCREQEI	0.001042	85.64	0.0004	0
1	HGSKYLATASTMD	119927	NA	YLATASTMD	0.014714	29.36	YLATASTMD	0.001034	79.35	YLATASTMD	0.130013	11.31	YLATASTMD	0.405132	3	YLATASTMD	0.011154	38.43	YLATASTMD	0.002561	75.8	YLATASTMD	0.009778	61.67	YLATASTMD	0.00333	65.73	0.0722	1
2	GSKYLATASTMDH	119927	NA	YLATASTMD	0.06995	13.21	YLATASTMD	0.002487	64.68	YLATASTMD	0.476168	2.77	YLATASTMD	0.68498	0.92	YLATASTMD	0.046701	19.91	YLATASTMD	0.006539	59.15	YLATASTMD	0.02762	39.45	YLATASTMD	0.009899	44.53	0.1655	2
3	SKYLATASTMDHA	119927	NA	YLATASTMD	0.05244	15.51	LATASTMDH	0.004301	54.41	YLATASTMD	0.414258	3.47	YLATASTMD	0.605445	1.36	YLATASTMD	0.032376	23.97	YLATASTMD	0.006624	58.93	YLATASTMD	0.020746	45.49	YLATASTMD	0.008517	47.3	0.1431	2
1	IREADIDGDGQVN	119953	NA	ADIDGDGQV	0.000378	92.96	ADIDGDGQV	0.006583	46.32	ADIDGDGQV	0.002563	65.32	ADIDGDGQV	0.001236	88.71	ADIDGDGQV	0.000286	93.64	ADIDGDGQV	0.000892	89.93	ADIDGDGQV	0.004419	76.87	ADIDGDGQV	0.001054	85.46	0.0022	0
1	ISKQEYDESGPSI	119958	NA	EYDESGPSI	0.000609	87.2	QEYDESGPS	0.004942	51.86	QEYDESGPS	0.010799	40.49	QEYDESGPS	0.00091	92.09	QEYDESGPS	0.000706	84.26	QEYDESGPS	0.000774	91.39	QEYDESGPS	0.003466	80.76	QEYDESGPS	0.000543	93.22	0.0028	0
2	SKQEYDESGPSIV	119958	NA	YDESGPSIV	0.01171	32.62	QEYDESGPS	0.004008	55.75	YDESGPSIV	0.012809	37.83	YDESGPSIV	0.161532	8.51	YDESGPSIV	0.001191	76.79	YDESGPSIV	0.001538	83.5	YDESGPSIV	0.005916	71.65	QEYDESGPS	0.000856	88.32	0.0249	0
3	KQEYDESGPSIVH	119958	NA	YDESGPSIV	0.071064	13.08	YDESGPSIV	0.002517	64.48	YDESGPSIV	0.036326	23.84	YDESGPSIV	0.326227	4	YDESGPSIV	0.003353	59.13	YDESGPSIV	0.002963	73.46	YDESGPSIV	0.014635	53.09	YDESGPSIV	0.001195	83.7	0.0573	1
4	QEYDESGPSIVHR	119958	NA	YDESGPSIV	0.051195	15.71	YDESGPSIV	0.001033	79.36	YDESGPSIV	0.024628	28.72	YDESGPSIV	0.187056	7.43	YDESGPSIV	0.002106	67.27	YDESGPSIV	0.002039	79.38	YDESGPSIV	0.009445	62.39	YDESGPSIV	0.000736	90.07	0.0348	0
1	ISWYDNEFGYSNR	119963	NA	YDNEFGYSN	0.019562	25.68	SWYDNEFGY	0.00191	69.44	YDNEFGYSN	0.018299	32.71	WYDNEFGYS	0.0053	62.73	WYDNEFGYS	0.001226	76.32	WYDNEFGYS	0.001705	82.08	WYDNEFGYS	0.007124	68.06	ISWYDNEFG	0.002326	72.7	0.0072	0
2	SWYDNEFGYSNRV	119963	NA	YDNEFGYSN	0.016204	28.08	WYDNEFGYS	0.00041	90.59	YDNEFGYSN	0.013709	36.8	NEFGYSNRV	0.005315	62.66	WYDNEFGYS	0.000611	86.12	WYDNEFGYS	0.000734	91.9	WYDNEFGYS	0.002691	84.4	YDNEFGYSN	0.000651	91.45	0.005	0
3	WYDNEFGYSNRVV	119963	NA	YDNEFGYSN	0.002572	59.97	EFGYSNRVV	0.000157	95	YDNEFGYSN	0.002262	67.62	NEFGYSNRV	0.006396	58.67	NEFGYSNRV	0.000215	95	EFGYSNRVV	0.000597	93.62	EFGYSNRVV	0.001495	91.17	EFGYSNRVV	0.00476	58.89	0.0023	0
4	YDNEFGYSNRVVD	119963	NA	NEFGYSNRV	0.003296	54.94	FGYSNRVVD	0.011353	36.58	FGYSNRVVD	0.007153	47.3	FGYSNRVVD	0.026516	30.25	FGYSNRVVD	0.131714	10.66	FGYSNRVVD	0.015089	43.55	FGYSNRVVD	0.056262	25.69	EFGYSNRVV	0.029319	26.1	0.0351	0
5	DNEFGYSNRVVDL	119963	NA	FGYSNRVVD	0.004463	49.03	FGYSNRVVD	0.019555	27.82	FGYSNRVVD	0.013322	37.22	FGYSNRVVD	0.034123	26.27	FGYSNRVVD	0.354811	4.5	FGYSNRVVD	0.030475	31.61	FGYSNRVVD	0.127448	13.41	EFGYSNRVV	0.020935	31.26	0.0756	1
1	ITSIVKDSSAARN	119966	NA	IVKDSSAAR	0.023616	23.41	IVKDSSAAR	0.972922	0.03	IVKDSSAAR	0.37156	4.07	IVKDSSAAR	0.037323	24.93	IVKDSSAAR	0.035475	22.92	IVKDSSAAR	0.246325	7.44	IVKDSSAAR	0.310243	4.19	IVKDSSAAR	0.080916	13.59	0.2598	3
2	TSIVKDSSAARNG	119966	NA	IVKDSSAAR	0.025588	22.5	IVKDSSAAR	0.968201	0.04	IVKDSSAAR	0.361306	4.22	VKDSSAARN	0.048447	21.25	IVKDSSAAR	0.034005	23.41	IVKDSSAAR	0.261431	6.99	IVKDSSAAR	0.318049	4	IVKDSSAAR	0.079721	13.74	0.2621	3
1	IVTPRTPPPSQGK	119972	NA	VTPRTPPPS	0.000288	95	VTPRTPPPS	0.001797	70.48	VTPRTPPPS	0.001168	78.37	VTPRTPPPS	0.000491	95	VTPRTPPPS	0.003529	58.29	VTPRTPPPS	0.009552	52.11	VTPRTPPPS	0.005447	73.18	VTPRTPPPS	0.002454	71.68	0.0031	0
2	VTPRTPPPSQGKG	119972	NA	RTPPPSQGK	0.000198	95	RTPPPSQGK	0.00033	92.55	PRTPPPSQG	0.000353	92.43	RTPPPSQGK	0.000477	95	RTPPPSQGK	0.000236	94.9	VTPRTPPPS	0.000312	95	RTPPPSQGK	0.000282	95	VTPRTPPPS	0.000138	95	0.0003	0
3	TPRTPPPSQGKGR	119972	NA	RTPPPSQGK	0.0002	95	RTPPPSQGK	0.000279	93.8	PRTPPPSQG	0.000192	95	RTPPPSQGK	0.000455	95	RTPPPSQGK	0.000219	95	RTPPPSQGK	0.000124	95	RTPPPSQGK	0.000178	95	RTPPPSQGK	5.7e-05	95	0.0002	0
4	PRTPPPSQGKGRG	119972	NA	RTPPPSQGK	9.8e-05	95	RTPPPSQGK	0.000205	95	RTPPPSQGK	3.3e-05	95	RTPPPSQGK	0.000134	95	RTPPPSQGK	0.000133	95	PPPSQGKGR	0.000103	95	RTPPPSQGK	0.000135	95	PPPSQGKGR	5e-05	95	0.0001	0
1	IVTPRTPPPSQGK	119973	NA	VTPRTPPPS	0.000288	95	VTPRTPPPS	0.001797	70.48	VTPRTPPPS	0.001168	78.37	VTPRTPPPS	0.000491	95	VTPRTPPPS	0.003529	58.29	VTPRTPPPS	0.009552	52.11	VTPRTPPPS	0.005447	73.18	VTPRTPPPS	0.002454	71.68	0.0031	0
2	VTPRTPPPSQGKG	119973	NA	RTPPPSQGK	0.000198	95	RTPPPSQGK	0.00033	92.55	PRTPPPSQG	0.000353	92.43	RTPPPSQGK	0.000477	95	RTPPPSQGK	0.000236	94.9	VTPRTPPPS	0.000312	95	RTPPPSQGK	0.000282	95	VTPRTPPPS	0.000138	95	0.0003	0
3	TPRTPPPSQGKGR	119973	NA	RTPPPSQGK	0.0002	95	RTPPPSQGK	0.000279	93.8	PRTPPPSQG	0.000192	95	RTPPPSQGK	0.000455	95	RTPPPSQGK	0.000219	95	RTPPPSQGK	0.000124	95	RTPPPSQGK	0.000178	95	RTPPPSQGK	5.7e-05	95	0.0002	0
4	PRTPPPSQGKGRG	119973	NA	RTPPPSQGK	9.8e-05	95	RTPPPSQGK	0.000205	95	RTPPPSQGK	3.3e-05	95	RTPPPSQGK	0.000134	95	RTPPPSQGK	0.000133	95	PPPSQGKGR	0.000103	95	RTPPPSQGK	0.000135	95	PPPSQGKGR	5e-05	95	0.0001	0
5	RTPPPSQGKGRGL	119973	NA	PSQGKGRGL	0.000228	95	PPSQGKGRG	8.4e-05	95	PSQGKGRGL	4.6e-05	95	PSQGKGRGL	0.000936	91.81	PSQGKGRGL	0.000115	95	PPSQGKGRG	0.000172	95	PPSQGKGRG	0.000162	95	PSQGKGRGL	0.000194	95	0.0002	0
6	TPPPSQGKGRGLS	119973	NA	PSQGKGRGL	0.000587	87.73	SQGKGRGLS	0.000199	95	PSQGKGRGL	9.9e-05	95	PSQGKGRGL	0.001576	85.43	SQGKGRGLS	0.000496	88.6	SQGKGRGLS	0.001779	81.45	SQGKGRGLS	0.001698	89.88	PSQGKGRGL	0.000416	95	0.0009	0
1	KVKKIYLDEKRLL	120008	NA	KIYLDEKRL	0.002933	57.45	IYLDEKRLL	0.897426	0.26	IYLDEKRLL	0.004296	56.25	IYLDEKRLL	0.00864	52.34	IYLDEKRLL	0.023746	27.78	IYLDEKRLL	0.142794	12.14	IYLDEKRLL	0.175891	9.55	IYLDEKRLL	0.018756	33.05	0.1593	1
2	VKKIYLDEKRLLA	120008	NA	IYLDEKRLL	0.007698	39.19	IYLDEKRLL	0.965592	0.05	IYLDEKRLL	0.032258	25.31	IYLDEKRLL	0.014436	41.54	YLDEKRLLA	0.757266	1.07	IYLDEKRLL	0.495554	2.79	IYLDEKRLL	0.490923	1.47	IYLDEKRLL	0.062896	16.21	0.3533	4
1	KVKKIYLDEKRLL	120009	NA	KIYLDEKRL	0.002933	57.45	IYLDEKRLL	0.897426	0.26	IYLDEKRLL	0.004296	56.25	IYLDEKRLL	0.00864	52.34	IYLDEKRLL	0.023746	27.78	IYLDEKRLL	0.142794	12.14	IYLDEKRLL	0.175891	9.55	IYLDEKRLL	0.018756	33.05	0.1593	1
2	VKKIYLDEKRLLA	120009	NA	IYLDEKRLL	0.007698	39.19	IYLDEKRLL	0.965592	0.05	IYLDEKRLL	0.032258	25.31	IYLDEKRLL	0.014436	41.54	YLDEKRLLA	0.757266	1.07	IYLDEKRLL	0.495554	2.79	IYLDEKRLL	0.490923	1.47	IYLDEKRLL	0.062896	16.21	0.3533	4
3	KKIYLDEKRLLAG	120009	NA	YLDEKRLLA	0.020334	25.19	IYLDEKRLL	0.965992	0.05	YLDEKRLLA	0.091524	14.34	IYLDEKRLL	0.01465	41.26	YLDEKRLLA	0.959487	0.12	IYLDEKRLL	0.539697	2.32	IYLDEKRLL	0.619912	0.55	IYLDEKRLL	0.062594	16.27	0.4093	4
1	KVKKIYLDEKRLL	120010	NA	KIYLDEKRL	0.002933	57.45	IYLDEKRLL	0.897426	0.26	IYLDEKRLL	0.004296	56.25	IYLDEKRLL	0.00864	52.34	IYLDEKRLL	0.023746	27.78	IYLDEKRLL	0.142794	12.14	IYLDEKRLL	0.175891	9.55	IYLDEKRLL	0.018756	33.05	0.1593	1
2	VKKIYLDEKRLLA	120010	NA	IYLDEKRLL	0.007698	39.19	IYLDEKRLL	0.965592	0.05	IYLDEKRLL	0.032258	25.31	IYLDEKRLL	0.014436	41.54	YLDEKRLLA	0.757266	1.07	IYLDEKRLL	0.495554	2.79	IYLDEKRLL	0.490923	1.47	IYLDEKRLL	0.062896	16.21	0.3533	4
3	KKIYLDEKRLLAG	120010	NA	YLDEKRLLA	0.020334	25.19	IYLDEKRLL	0.965992	0.05	YLDEKRLLA	0.091524	14.34	IYLDEKRLL	0.01465	41.26	YLDEKRLLA	0.959487	0.12	IYLDEKRLL	0.539697	2.32	IYLDEKRLL	0.619912	0.55	IYLDEKRLL	0.062594	16.27	0.4093	4
4	KIYLDEKRLLAGD	120010	NA	YLDEKRLLA	0.014584	29.48	IYLDEKRLL	0.920068	0.19	YLDEKRLLA	0.067928	17.15	YLDEKRLLA	0.006803	57.39	YLDEKRLLA	0.945103	0.2	IYLDEKRLL	0.267658	6.83	YLDEKRLLA	0.451632	1.88	IYLDEKRLL	0.020098	31.9	0.3367	3
1	KVVPEMTEILKKK	120011	NA	VVPEMTEIL	0.044018	17.01	VVPEMTEIL	0.052785	15.63	VVPEMTEIL	0.03245	25.23	VVPEMTEIL	0.010856	47.44	VVPEMTEIL	0.002525	64.08	VVPEMTEIL	0.0117	48.17	VVPEMTEIL	0.020241	46.02	VVPEMTEIL	0.020595	31.52	0.0244	0
1	LDFLKAVDTNRAS	120017	NA	LKAVDTNRA	0.116572	9.68	LKAVDTNRA	0.03443	20.25	LKAVDTNRA	0.889852	0.22	LKAVDTNRA	0.204668	6.79	LKAVDTNRA	0.160641	9.28	LKAVDTNRA	0.096192	16.24	LKAVDTNRA	0.127164	13.44	LKAVDTNRA	0.188669	6.68	0.2273	1
1	LERIQIQEAAKKK	120023	NA	IQIQEAAKK	0.119507	9.53	IQIQEAAKK	0.140738	7.85	IQIQEAAKK	0.08256	15.3	IQIQEAAKK	0.018184	37.1	IQIQEAAKK	0.061202	17.18	IQIQEAAKK	0.336086	5.23	IQIQEAAKK	0.212466	7.51	IQIQEAAKK	0.097201	11.81	0.1335	0
2	ERIQIQEAAKKKP	120023	NA	IQIQEAAKK	0.173195	7.45	IQIQEAAKK	0.166485	6.88	IQIQEAAKK	0.109005	12.8	IQIQEAAKK	0.0208	34.58	IQIQEAAKK	0.08167	14.48	IQIQEAAKK	0.404766	4.01	IQIQEAAKK	0.253814	5.83	IQIQEAAKK	0.121051	9.85	0.1663	1
3	RIQIQEAAKKKPG	120023	NA	IQIQEAAKK	0.051852	15.6	IQIQEAAKK	0.061767	14.1	IQIQEAAKK	0.020707	31.03	IQIQEAAKK	0.006979	56.84	IQEAAKKKP	0.239407	6.75	IQEAAKKKP	0.349307	4.98	IQIQEAAKK	0.165787	10.2	IQIQEAAKK	0.046913	19.73	0.1178	1
1	LLVPTKARFPAFE	120076	NA	LVPTKARFP	0.000758	83.8	LVPTKARFP	0.000495	88.79	LVPTKARFP	0.000627	86.76	LVPTKARFP	0.010302	48.51	LVPTKARFP	0.001853	69.38	VPTKARFPA	0.013246	45.89	LVPTKARFP	0.006021	71.31	LVPTKARFP	0.002669	69.97	0.0045	0
2	LVPTKARFPAFEL	120076	NA	KARFPAFEL	0.001429	72.13	TKARFPAFE	0.000248	94.56	KARFPAFEL	0.000516	88.93	KARFPAFEL	0.0079	54.17	KARFPAFEL	0.001643	71.48	VPTKARFPA	0.004527	65.96	KARFPAFEL	0.002857	83.62	KARFPAFEL	0.006096	53.96	0.0032	0
1	LNETGDEPFQYKN	120079	NA	ETGDEPFQY	0.000219	95	ETGDEPFQY	0.006099	47.76	ETGDEPFQY	0.001372	75.86	ETGDEPFQY	0.001051	90.56	ETGDEPFQY	0.000232	95	ETGDEPFQY	0.000895	89.9	ETGDEPFQY	0.002561	85.01	ETGDEPFQY	0.000323	95	0.0016	0
1	LNTILPDARDPAF	120080	NA	ILPDARDPA	0.001038	78.33	ILPDARDPA	0.950874	0.09	ILPDARDPA	0.083408	15.2	ILPDARDPA	0.001837	83.16	ILPDARDPA	0.182634	8.45	ILPDARDPA	0.22988	8.01	ILPDARDPA	0.213119	7.48	ILPDARDPA	0.0305	25.54	0.2117	1
2	NTILPDARDPAFK	120080	NA	ILPDARDPA	0.001714	68.46	ILPDARDPA	0.959703	0.07	ILPDARDPA	0.112842	12.51	ILPDARDPA	0.002264	79.61	ILPDARDPA	0.257263	6.31	ILPDARDPA	0.301085	5.99	ILPDARDPA	0.265991	5.43	ILPDARDPA	0.036941	22.79	0.2422	1
1	LSALEEYTKKLNT	120086	NA	LEEYTKKLN	0.000522	89.3	LEEYTKKLN	0.005347	50.26	LEEYTKKLN	0.000671	85.9	LEEYTKKLN	0.000837	92.88	LEEYTKKLN	0.032678	23.87	LEEYTKKLN	0.271824	6.72	LEEYTKKLN	0.098446	16.87	LEEYTKKLN	0.029084	26.22	0.0549	0
2	SALEEYTKKLNTQ	120086	NA	LEEYTKKLN	0.000652	86.16	LEEYTKKLN	0.007253	44.53	LEEYTKKLN	0.000829	83.24	EEYTKKLNT	0.001125	89.79	LEEYTKKLN	0.044825	20.34	LEEYTKKLN	0.328997	5.37	LEEYTKKLN	0.129376	13.21	LEEYTKKLN	0.03607	23.13	0.0686	0
1	LSFPTTKTYFPHF	120087	NA	PTTKTYFPH	0.000139	95	SFPTTKTYF	9.6e-05	95	FPTTKTYFP	0.000197	95	TTKTYFPHF	0.001298	88.11	PTTKTYFPH	0.000232	95	PTTKTYFPH	0.001058	88.19	PTTKTYFPH	0.001687	89.94	TTKTYFPHF	0.000329	95	0.0006	0
1	MKLGTWTYDGSVV	120096	NA	LGTWTYDGS	0.000295	95	LGTWTYDGS	0.000833	82.55	LGTWTYDGS	0.000381	91.8	TWTYDGSVV	0.001735	84.02	KLGTWTYDG	0.000375	91.41	LGTWTYDGS	0.003407	71.06	LGTWTYDGS	0.001859	88.97	TWTYDGSVV	0.003809	63.24	0.0016	0
2	KLGTWTYDGSVVA	120096	NA	WTYDGSVVA	0.009656	35.59	WTYDGSVVA	0.031313	21.38	WTYDGSVVA	0.212375	7.52	WTYDGSVVA	0.028845	28.89	WTYDGSVVA	0.003704	57.45	LGTWTYDGS	0.004012	68.21	WTYDGSVVA	0.017075	49.56	TWTYDGSVV	0.015051	36.86	0.0403	0
3	LGTWTYDGSVVAI	120096	NA	WTYDGSVVA	0.047831	16.28	WTYDGSVVA	0.067021	13.37	WTYDGSVVA	0.498244	2.55	WTYDGSVVA	0.042083	23.22	WTYDGSVVA	0.018153	31.31	WTYDGSVVA	0.006209	60.02	WTYDGSVVA	0.039517	32.26	WTYDGSVVA	0.007912	48.72	0.0909	1
4	GTWTYDGSVVAIN	120096	NA	WTYDGSVVA	0.096565	10.89	WTYDGSVVA	0.104167	9.84	WTYDGSVVA	0.65414	1.29	WTYDGSVVA	0.069072	16.73	WTYDGSVVA	0.02498	27.13	WTYDGSVVA	0.008411	54.41	WTYDGSVVA	0.054122	26.39	WTYDGSVVA	0.009268	45.73	0.1276	1
5	TWTYDGSVVAINP	120096	NA	WTYDGSVVA	0.039106	18.15	WTYDGSVVA	0.039561	18.66	WTYDGSVVA	0.326155	4.79	YDGSVVAIN	0.059497	18.53	YDGSVVAIN	0.008023	43.78	WTYDGSVVA	0.002575	75.7	WTYDGSVVA	0.022709	43.59	WTYDGSVVA	0.001948	75.84	0.0624	1
6	WTYDGSVVAINPE	120096	NA	YDGSVVAIN	0.018898	26.11	YDGSVVAIN	0.000774	83.54	YDGSVVAIN	0.068515	17.06	YDGSVVAIN	0.036665	25.2	YDGSVVAIN	0.004292	54.72	YDGSVVAIN	0.000912	89.72	YDGSVVAIN	0.004983	74.7	YDGSVVAIN	0.000444	94.84	0.0169	0
7	TYDGSVVAINPES	120096	NA	YDGSVVAIN	0.008843	36.94	YDGSVVAIN	0.000471	89.27	YDGSVVAIN	0.030289	26.11	YDGSVVAIN	0.017782	37.53	YDGSVVAIN	0.002392	64.92	GSVVAINPE	0.001069	88.07	YDGSVVAIN	0.002862	83.6	GSVVAINPE	0.000569	92.79	0.008	0
8	YDGSVVAINPESD	120096	NA	VVAINPESD	0.003999	51.23	VVAINPESD	0.006284	47.2	VVAINPESD	0.063965	17.75	VVAINPESD	0.040924	23.62	VVAINPESD	0.005486	50.29	VVAINPESD	0.004034	68.12	VVAINPESD	0.017166	49.44	VVAINPESD	0.004	62.31	0.0182	0
1	MSILGMTPGFGDK	120101	NA	ILGMTPGFG	0.065212	13.76	ILGMTPGFG	0.002997	61.32	ILGMTPGFG	0.062453	17.98	LGMTPGFGD	0.032931	26.79	ILGMTPGFG	0.03779	22.18	ILGMTPGFG	0.008998	53.23	ILGMTPGFG	0.00669	69.26	ILGMTPGFG	0.011394	41.96	0.0286	0
2	SILGMTPGFGDKT	120101	NA	ILGMTPGFG	0.022743	23.86	LGMTPGFGD	0.001369	74.92	ILGMTPGFG	0.016382	34.28	LGMTPGFGD	0.025447	30.99	ILGMTPGFG	0.011086	38.53	ILGMTPGFG	0.003819	69.06	ILGMTPGFG	0.003172	82.14	ILGMTPGFG	0.005227	57.05	0.0112	0
3	ILGMTPGFGDKTF	120101	NA	MTPGFGDKT	0.000772	83.51	MTPGFGDKT	0.000206	95	LGMTPGFGD	0.001612	73.33	LGMTPGFGD	0.003537	71.18	LGMTPGFGD	0.000232	95	LGMTPGFGD	0.000512	94.69	LGMTPGFGD	0.000932	94.77	LGMTPGFGD	0.000823	88.8	0.0011	0
1	NQELRADGTVNQI	120112	NA	LRADGTVNQ	0.007112	40.5	LRADGTVNQ	0.720576	0.89	LRADGTVNQ	0.904561	0.17	LRADGTVNQ	0.010011	49.1	LRADGTVNQ	0.046277	20	LRADGTVNQ	0.053873	23.46	LRADGTVNQ	0.150228	11.35	LRADGTVNQ	0.022065	30.44	0.2393	2
2	QELRADGTVNQIE	120112	NA	LRADGTVNQ	0.005917	43.77	LRADGTVNQ	0.686587	1.05	LRADGTVNQ	0.890399	0.22	LRADGTVNQ	0.007852	54.29	LRADGTVNQ	0.035328	22.96	LRADGTVNQ	0.041992	26.84	LRADGTVNQ	0.12056	14.13	LRADGTVNQ	0.017263	34.46	0.2257	2
3	ELRADGTVNQIEG	120112	NA	LRADGTVNQ	0.00179	67.6	LRADGTVNQ	0.357435	3.31	LRADGTVNQ	0.526259	2.3	ADGTVNQIE	0.004373	66.82	LRADGTVNQ	0.007921	43.98	LRADGTVNQ	0.013401	45.69	LRADGTVNQ	0.040805	31.66	LRADGTVNQ	0.004342	60.66	0.1195	2
1	PQRFVVIQNEDLG	120134	NA	FVVIQNEDL	0.905271	0.38	FVVIQNEDL	0.032448	20.92	FVVIQNEDL	0.669947	1.2	FVVIQNEDL	0.760496	0.61	FVVIQNEDL	0.268515	6.04	FVVIQNEDL	0.083467	17.91	FVVIQNEDL	0.263345	5.51	FVVIQNEDL	0.48763	1.96	0.4339	4
2	QRFVVIQNEDLGP	120134	NA	FVVIQNEDL	0.886936	0.46	VVIQNEDLG	0.043607	17.62	FVVIQNEDL	0.597116	1.7	FVVIQNEDL	0.67453	0.97	FVVIQNEDL	0.201663	7.84	FVVIQNEDL	0.082028	18.13	FVVIQNEDL	0.213942	7.45	FVVIQNEDL	0.43188	2.44	0.3915	4
3	RFVVIQNEDLGPA	120134	NA	FVVIQNEDL	0.538543	2.38	VVIQNEDLG	0.034378	20.26	FVVIQNEDL	0.211973	7.54	FVVIQNEDL	0.267426	5.11	FVVIQNEDL	0.030639	24.63	VVIQNEDLG	0.039567	27.69	FVVIQNEDL	0.074412	21.07	FVVIQNEDL	0.169223	7.38	0.1708	1
1	PVDLSKWSGPLSL	120139	NA	LSKWSGPLS	0.005133	46.37	LSKWSGPLS	0.001089	78.62	LSKWSGPLS	0.007546	46.43	LSKWSGPLS	0.007646	54.8	LSKWSGPLS	0.001759	70.21	LSKWSGPLS	0.018632	39.79	LSKWSGPLS	0.011566	58.19	LSKWSGPLS	0.249447	4.96	0.0379	1
1	QEELPSLWNSRVG	120145	NA	LPSLWNSRV	0.001886	66.52	LPSLWNSRV	0.000364	91.72	LPSLWNSRV	0.001588	73.56	LPSLWNSRV	0.001419	86.94	ELPSLWNSR	0.000369	91.56	LPSLWNSRV	0.001183	86.88	LPSLWNSRV	0.003637	79.97	LPSLWNSRV	0.00286	68.75	0.0017	0
2	EELPSLWNSRVGF	120145	NA	LPSLWNSRV	0.000877	81.34	SLWNSRVGF	0.000467	89.35	LPSLWNSRV	0.000661	86.09	PSLWNSRVG	0.001099	90.04	PSLWNSRVG	0.000411	90.5	SLWNSRVGF	0.002223	78.12	SLWNSRVGF	0.005362	73.46	PSLWNSRVG	0.002757	69.41	0.0017	0
1	QTPQHPSFLFQDK	120159	NA	QHPSFLFQD	0.000248	95	QHPSFLFQD	0.000269	94.04	QHPSFLFQD	0.000688	85.57	QHPSFLFQD	0.004174	67.8	QHPSFLFQD	0.000922	80.57	QHPSFLFQD	0.001739	81.79	QHPSFLFQD	0.001894	88.78	QHPSFLFQD	0.000557	92.99	0.0013	0
2	TPQHPSFLFQDKR	120159	NA	QHPSFLFQD	0.000316	94.56	PSFLFQDKR	0.000673	85.28	QHPSFLFQD	0.000554	88.18	QHPSFLFQD	0.002834	75.54	QHPSFLFQD	0.000911	80.75	QHPSFLFQD	0.001459	84.17	QHPSFLFQD	0.00166	90.11	QHPSFLFQD	0.000695	90.74	0.0011	0
3	PQHPSFLFQDKRV	120159	NA	PSFLFQDKR	0.000564	88.29	PSFLFQDKR	0.001346	75.2	PSFLFQDKR	0.000509	89.06	SFLFQDKRV	0.00154	85.77	PSFLFQDKR	0.000817	82.36	PSFLFQDKR	0.001621	82.79	SFLFQDKRV	0.001334	92.2	SFLFQDKRV	0.00391	62.75	0.0015	0
4	QHPSFLFQDKRVS	120159	NA	FLFQDKRVS	0.003265	55.13	FLFQDKRVS	0.00878	41.05	FLFQDKRVS	0.012856	37.77	SFLFQDKRV	0.005302	62.72	FLFQDKRVS	0.663886	1.59	FLFQDKRVS	0.094889	16.39	FLFQDKRVS	0.192235	8.5	SFLFQDKRV	0.018728	33.07	0.125	1
5	HPSFLFQDKRVSW	120159	NA	FLFQDKRVS	0.00928	36.21	LFQDKRVSW	0.240455	4.97	FLFQDKRVS	0.034903	24.32	FLFQDKRVS	0.004007	68.63	FLFQDKRVS	0.87993	0.5	FLFQDKRVS	0.246975	7.42	FLFQDKRVS	0.424479	2.2	SFLFQDKRV	0.011725	41.43	0.2315	3
6	PSFLFQDKRVSWS	120159	NA	FLFQDKRVS	0.006838	41.18	LFQDKRVSW	0.537878	1.84	FLFQDKRVS	0.025326	28.36	FLFQDKRVS	0.002905	75.04	FLFQDKRVS	0.829202	0.71	FLFQDKRVS	0.217167	8.46	FLFQDKRVS	0.382558	2.8	FLFQDKRVS	0.00678	51.9	0.2511	3
7	SFLFQDKRVSWSL	120159	NA	FLFQDKRVS	0.001128	76.76	LFQDKRVSW	0.279629	4.3	FQDKRVSWS	0.0047	54.61	FQDKRVSWS	0.001165	89.4	FLFQDKRVS	0.196365	8.01	FLFQDKRVS	0.025332	34.55	FLFQDKRVS	0.066391	22.86	LFQDKRVSW	0.001501	80.06	0.072	1
1	RHGSKYLATASTM	120170	NA	SKYLATAST	0.003156	55.89	SKYLATAST	0.000258	94.31	SKYLATAST	0.005262	52.77	KYLATASTM	0.006685	57.76	SKYLATAST	0.001566	72.33	SKYLATAST	0.001073	88.03	KYLATASTM	0.001683	89.97	GSKYLATAS	0.002595	70.56	0.0028	0
2	HGSKYLATASTMD	120170	NA	YLATASTMD	0.014714	29.36	YLATASTMD	0.001034	79.35	YLATASTMD	0.130013	11.31	YLATASTMD	0.405132	3	YLATASTMD	0.011154	38.43	YLATASTMD	0.002561	75.8	YLATASTMD	0.009778	61.67	YLATASTMD	0.00333	65.73	0.0722	1
3	GSKYLATASTMDH	120170	NA	YLATASTMD	0.06995	13.21	YLATASTMD	0.002487	64.68	YLATASTMD	0.476168	2.77	YLATASTMD	0.68498	0.92	YLATASTMD	0.046701	19.91	YLATASTMD	0.006539	59.15	YLATASTMD	0.02762	39.45	YLATASTMD	0.009899	44.53	0.1655	2
4	SKYLATASTMDHA	120170	NA	YLATASTMD	0.05244	15.51	LATASTMDH	0.004301	54.41	YLATASTMD	0.414258	3.47	YLATASTMD	0.605445	1.36	YLATASTMD	0.032376	23.97	YLATASTMD	0.006624	58.93	YLATASTMD	0.020746	45.49	YLATASTMD	0.008517	47.3	0.1431	2
5	KYLATASTMDHAR	120170	NA	YLATASTMD	0.013901	30.12	LATASTMDH	0.003564	58.08	YLATASTMD	0.18768	8.43	YLATASTMD	0.319966	4.11	YLATASTMD	0.008702	42.45	LATASTMDH	0.004259	67.13	YLATASTMD	0.007979	65.7	YLATASTMD	0.004087	61.89	0.0688	1
6	YLATASTMDHARH	120170	NA	ATASTMDHA	0.000589	87.68	TASTMDHAR	0.001808	70.36	LATASTMDH	0.006575	48.73	LATASTMDH	0.002157	80.44	TASTMDHAR	0.000741	83.66	TASTMDHAR	0.001242	86.26	LATASTMDH	0.002021	88.06	TASTMDHAR	0.000834	88.64	0.002	0
1	SHGRTQDENPVVH	120201	NA	RTQDENPVV	0.001477	71.45	RTQDENPVV	0.010215	38.39	RTQDENPVV	0.002509	65.73	RTQDENPVV	0.001986	81.89	RTQDENPVV	0.001149	77.36	RTQDENPVV	0.002043	79.35	RTQDENPVV	0.005881	71.76	GRTQDENPV	0.001858	76.69	0.0034	0
2	HGRTQDENPVVHF	120201	NA	RTQDENPVV	0.000681	85.46	RTQDENPVV	0.007033	45.11	RTQDENPVV	0.001754	71.93	RTQDENPVV	0.00152	85.97	RTQDENPVV	0.000809	82.5	RTQDENPVV	0.00203	79.44	QDENPVVHF	0.007577	66.81	RTQDENPVV	0.00099	86.39	0.0028	0
1	SNAIINDGKYHVV	120207	NA	IINDGKYHV	0.005027	46.74	IINDGKYHV	0.969421	0.04	IINDGKYHV	0.032409	25.25	IINDGKYHV	0.022366	33.2	IINDGKYHV	0.124391	11.05	IINDGKYHV	0.420669	3.77	IINDGKYHV	0.489083	1.49	IINDGKYHV	0.076714	14.11	0.2675	3
2	NAIINDGKYHVVR	120207	NA	IINDGKYHV	0.006225	42.82	IINDGKYHV	0.967506	0.04	IINDGKYHV	0.031114	25.78	INDGKYHVV	0.031266	27.6	IINDGKYHV	0.12915	10.79	IINDGKYHV	0.44001	3.49	IINDGKYHV	0.493252	1.45	IINDGKYHV	0.076462	14.15	0.2719	3
1	TNVPRASVPDGFL	120245	NA	PRASVPDGF	0.000981	79.32	PRASVPDGF	0.00067	85.34	PRASVPDGF	0.00074	84.64	PRASVPDGF	0.004425	66.56	NVPRASVPD	0.0005	88.51	PRASVPDGF	0.000754	91.65	PRASVPDGF	0.00153	90.94	PRASVPDGF	0.000548	93.14	0.0013	0
2	NVPRASVPDGFLS	120245	NA	RASVPDGFL	0.001408	72.44	PRASVPDGF	0.000532	88.06	RASVPDGFL	0.000826	83.29	PRASVPDGF	0.003395	72.05	RASVPDGFL	0.00061	86.14	RASVPDGFL	0.000699	92.34	RASVPDGFL	0.001256	92.7	RASVPDGFL	0.000725	90.25	0.0012	0
3	VPRASVPDGFLSE	120245	NA	RASVPDGFL	0.001374	72.92	SVPDGFLSE	0.000818	82.8	RASVPDGFL	0.000567	87.93	PRASVPDGF	0.002098	80.94	RASVPDGFL	0.000562	87.18	RASVPDGFL	0.000831	90.68	SVPDGFLSE	0.001956	88.43	RASVPDGFL	0.00061	92.12	0.0011	0
4	PRASVPDGFLSEL	120245	NA	ASVPDGFLS	0.000455	90.98	SVPDGFLSE	0.001379	74.81	SVPDGFLSE	0.000281	94.05	ASVPDGFLS	0.000483	95	RASVPDGFL	0.00027	94.05	SVPDGFLSE	0.000562	94.06	SVPDGFLSE	0.001978	88.3	SVPDGFLSE	0.000285	95	0.0007	0
1	TPDAMKAAMALEK	120246	NA	PDAMKAAMA	0.016015	28.23	MKAAMALEK	0.007252	44.53	MKAAMALEK	0.003424	60.14	MKAAMALEK	0.016646	38.77	MKAAMALEK	0.003442	58.7	MKAAMALEK	0.00681	58.44	MKAAMALEK	0.01135	58.58	DAMKAAMAL	0.002856	68.77	0.0085	0
2	PDAMKAAMALEKK	120246	NA	MKAAMALEK	0.045599	16.71	MKAAMALEK	0.041787	18.07	MKAAMALEK	0.025322	28.36	MKAAMALEK	0.05839	18.78	MKAAMALEK	0.028393	25.55	MKAAMALEK	0.060972	21.83	MKAAMALEK	0.048658	28.38	MKAAMALEK	0.01443	37.63	0.0404	0
1	TSPAKQQAPPVRN	120250	NA	PAKQQAPPV	0.013142	30.91	AKQQAPPVR	0.002554	64.24	PAKQQAPPV	0.002483	65.93	PAKQQAPPV	0.003844	69.44	AKQQAPPVR	0.001308	75.2	AKQQAPPVR	0.004476	66.18	PAKQQAPPV	0.002892	83.46	PAKQQAPPV	0.003673	63.89	0.0043	0
2	SPAKQQAPPVRNL	120250	NA	PAKQQAPPV	0.003877	51.88	AKQQAPPVR	0.001549	73.05	KQQAPPVRN	0.001188	78.13	KQQAPPVRN	0.004913	64.3	KQQAPPVRN	0.001709	70.76	AKQQAPPVR	0.00265	75.19	KQQAPPVRN	0.00187	88.91	PAKQQAPPV	0.001791	77.32	0.0024	0
3	PAKQQAPPVRNLH	120250	NA	KQQAPPVRN	0.001378	72.87	AKQQAPPVR	0.000692	84.92	KQQAPPVRN	0.000649	86.33	KQQAPPVRN	0.004798	64.76	KQQAPPVRN	0.001496	73.1	AKQQAPPVR	0.001458	84.18	KQQAPPVRN	0.001495	91.17	KQQAPPVRN	0.00085	88.41	0.0016	0
4	AKQQAPPVRNLHQ	120250	NA	QQAPPVRNL	0.000779	83.37	QAPPVRNLH	0.000382	91.27	KQQAPPVRN	0.000423	90.86	QQAPPVRNL	0.002429	78.43	KQQAPPVRN	0.001034	78.93	QAPPVRNLH	0.00092	89.63	QAPPVRNLH	0.001578	90.63	KQQAPPVRN	0.00042	95	0.001	0
1	TTMEKAGAHLQGG	120252	NA	MEKAGAHLQ	0.015363	28.78	MEKAGAHLQ	0.002554	64.24	MEKAGAHLQ	0.018413	32.63	MEKAGAHLQ	0.026794	30.06	MEKAGAHLQ	0.015528	33.51	MEKAGAHLQ	0.017484	40.92	MEKAGAHLQ	0.015786	51.39	MEKAGAHLQ	0.008654	46.99	0.0151	0
2	TMEKAGAHLQGGA	120252	NA	MEKAGAHLQ	0.003167	55.82	MEKAGAHLQ	0.00079	83.27	MEKAGAHLQ	0.003239	61.24	MEKAGAHLQ	0.005944	60.11	MEKAGAHLQ	0.004006	56	MEKAGAHLQ	0.00386	68.88	MEKAGAHLQ	0.006094	71.07	MEKAGAHLQ	0.002307	72.85	0.0037	0
3	MEKAGAHLQGGAK	120252	NA	KAGAHLQGG	0.000362	93.38	EKAGAHLQG	0.000222	95	KAGAHLQGG	0.000274	94.21	KAGAHLQGG	0.000843	92.81	KAGAHLQGG	0.000865	81.54	KAGAHLQGG	0.001029	88.49	KAGAHLQGG	0.001162	93.3	KAGAHLQGG	0.000558	92.97	0.0007	0
1	VDPENFRLLGNVL	120264	NA	NFRLLGNVL	0.002865	57.92	PENFRLLGN	0.000108	95	NFRLLGNVL	0.000132	95	NFRLLGNVL	0.00293	74.88	PENFRLLGN	0.000298	93.34	NFRLLGNVL	0.000827	90.73	ENFRLLGNV	0.001087	93.78	NFRLLGNVL	0.001018	85.98	0.0012	0
1	VHLKNASRGSAGN	120273	NA	LKNASRGSA	0.002192	63.43	LKNASRGSA	0.030966	21.53	LKNASRGSA	0.005828	50.92	KNASRGSAG	0.001804	83.44	LKNASRGSA	0.579241	2.17	LKNASRGSA	0.178391	10.12	LKNASRGSA	0.090828	18.05	LKNASRGSA	0.007769	49.08	0.1121	1
1	VLSPADKTNVKAA	120289	NA	LSPADKTNV	0.000651	86.18	LSPADKTNV	0.024396	24.73	LSPADKTNV	0.000905	82.05	LSPADKTNV	0.002117	80.78	LSPADKTNV	0.00939	41.19	LSPADKTNV	0.031339	31.2	LSPADKTNV	0.032579	36.11	LSPADKTNV	0.00309	67.27	0.0131	0
2	LSPADKTNVKAAW	120289	NA	ADKTNVKAA	0.000135	95	DKTNVKAAW	0.00173	71.17	ADKTNVKAA	0.000289	93.87	ADKTNVKAA	0.000664	94.75	DKTNVKAAW	0.000606	86.23	DKTNVKAAW	0.002859	74.02	DKTNVKAAW	0.006722	69.17	PADKTNVKA	0.000275	95	0.0017	0
3	SPADKTNVKAAWG	120289	NA	KTNVKAAWG	0.000475	90.46	DKTNVKAAW	0.004767	52.56	KTNVKAAWG	0.000577	87.73	KTNVKAAWG	0.001375	87.37	DKTNVKAAW	0.001554	72.46	DKTNVKAAW	0.009151	52.92	DKTNVKAAW	0.015141	52.34	KTNVKAAWG	0.000473	94.36	0.0042	0
4	PADKTNVKAAWGK	120289	NA	KTNVKAAWG	0.001254	74.64	DKTNVKAAW	0.004409	53.98	KTNVKAAWG	0.002052	69.22	KTNVKAAWG	0.002536	77.67	KTNVKAAWG	0.003458	58.63	DKTNVKAAW	0.010038	51.13	DKTNVKAAW	0.017199	49.4	KTNVKAAWG	0.001088	84.98	0.0053	0
5	ADKTNVKAAWGKV	120289	NA	KTNVKAAWG	0.001149	76.39	DKTNVKAAW	0.001706	71.42	KTNVKAAWG	0.001096	79.26	KTNVKAAWG	0.002632	76.98	TNVKAAWGK	0.003281	59.47	TNVKAAWGK	0.006147	60.23	DKTNVKAAW	0.009145	63.03	TNVKAAWGK	0.001273	82.77	0.0033	0
6	DKTNVKAAWGKVG	120289	NA	VKAAWGKVG	0.004438	49.14	VKAAWGKVG	0.001017	79.57	VKAAWGKVG	0.001746	72.01	VKAAWGKVG	0.015014	40.79	TNVKAAWGK	0.002793	62.39	VKAAWGKVG	0.007194	57.43	VKAAWGKVG	0.006117	70.99	VKAAWGKVG	0.006754	51.98	0.0056	0
7	KTNVKAAWGKVGA	120289	NA	VKAAWGKVG	0.066705	13.59	VKAAWGKVG	0.002464	64.83	VKAAWGKVG	0.014221	36.3	VKAAWGKVG	0.036256	25.37	VKAAWGKVG	0.01068	39.13	VKAAWGKVG	0.031797	30.98	VKAAWGKVG	0.025513	41.07	VKAAWGKVG	0.05626	17.51	0.0305	0
8	TNVKAAWGKVGAH	120289	NA	VKAAWGKVG	0.040003	17.93	VKAAWGKVG	0.001629	72.22	VKAAWGKVG	0.005809	50.99	VKAAWGKVG	0.015942	39.62	VKAAWGKVG	0.006932	46.23	VKAAWGKVG	0.022767	36.33	VKAAWGKVG	0.017887	48.57	VKAAWGKVG	0.03125	25.19	0.0178	0
9	NVKAAWGKVGAHA	120289	NA	VKAAWGKVG	0.008111	38.34	VKAAWGKVG	0.00071	84.61	VKAAWGKVG	0.001474	74.69	VKAAWGKVG	0.005061	63.7	VKAAWGKVG	0.003006	61.04	KAAWGKVGA	0.009893	51.42	VKAAWGKVG	0.006584	69.55	VKAAWGKVG	0.006858	51.67	0.0052	0
10	VKAAWGKVGAHAG	120289	NA	WGKVGAHAG	0.01338	30.66	AWGKVGAHA	0.00037	91.57	WGKVGAHAG	0.014985	35.56	WGKVGAHAG	0.03632	25.34	WGKVGAHAG	0.004516	53.89	KAAWGKVGA	0.004207	67.36	AWGKVGAHA	0.004326	77.24	AWGKVGAHA	0.002117	74.36	0.01	0
11	KAAWGKVGAHAGE	120289	NA	WGKVGAHAG	0.143441	8.48	WGKVGAHAG	0.000539	87.92	WGKVGAHAG	0.08523	15	WGKVGAHAG	0.084543	14.49	WGKVGAHAG	0.041921	21.04	WGKVGAHAG	0.00541	62.74	WGKVGAHAG	0.012781	56.02	WGKVGAHAG	0.005381	56.44	0.0474	0
12	AAWGKVGAHAGEY	120289	NA	WGKVGAHAG	0.068233	13.41	WGKVGAHAG	0.00036	91.81	WGKVGAHAG	0.036318	23.84	WGKVGAHAG	0.031729	27.36	WGKVGAHAG	0.017775	31.6	WGKVGAHAG	0.002546	75.9	WGKVGAHAG	0.005466	73.12	WGKVGAHAG	0.002889	68.56	0.0207	0
13	AWGKVGAHAGEYG	120289	NA	WGKVGAHAG	0.011693	32.64	VGAHAGEYG	0.000464	89.41	WGKVGAHAG	0.006991	47.68	WGKVGAHAG	0.013693	42.6	WGKVGAHAG	0.003407	58.87	KVGAHAGEY	0.001934	80.13	KVGAHAGEY	0.0028	83.89	VGAHAGEYG	0.004286	60.93	0.0057	0
1	VTPRTPPPSQGKG	120301	NA	RTPPPSQGK	0.000198	95	RTPPPSQGK	0.00033	92.55	PRTPPPSQG	0.000353	92.43	RTPPPSQGK	0.000477	95	RTPPPSQGK	0.000236	94.9	VTPRTPPPS	0.000312	95	RTPPPSQGK	0.000282	95	VTPRTPPPS	0.000138	95	0.0003	0
2	TPRTPPPSQGKGR	120301	NA	RTPPPSQGK	0.0002	95	RTPPPSQGK	0.000279	93.8	PRTPPPSQG	0.000192	95	RTPPPSQGK	0.000455	95	RTPPPSQGK	0.000219	95	RTPPPSQGK	0.000124	95	RTPPPSQGK	0.000178	95	RTPPPSQGK	5.7e-05	95	0.0002	0
3	PRTPPPSQGKGRG	120301	NA	RTPPPSQGK	9.8e-05	95	RTPPPSQGK	0.000205	95	RTPPPSQGK	3.3e-05	95	RTPPPSQGK	0.000134	95	RTPPPSQGK	0.000133	95	PPPSQGKGR	0.000103	95	RTPPPSQGK	0.000135	95	PPPSQGKGR	5e-05	95	0.0001	0
4	RTPPPSQGKGRGL	120301	NA	PSQGKGRGL	0.000228	95	PPSQGKGRG	8.4e-05	95	PSQGKGRGL	4.6e-05	95	PSQGKGRGL	0.000936	91.81	PSQGKGRGL	0.000115	95	PPSQGKGRG	0.000172	95	PPSQGKGRG	0.000162	95	PSQGKGRGL	0.000194	95	0.0002	0
1	VVAGVANALAHKY	120306	NA	VAGVANALA	0.007503	39.61	VANALAHKY	0.011569	36.24	VAGVANALA	0.076778	15.95	VANALAHKY	0.093546	13.45	VAGVANALA	0.004911	52.42	VANALAHKY	0.027065	33.47	VANALAHKY	0.032883	35.93	VAGVANALA	0.023809	29.25	0.0348	0
2	VAGVANALAHKYH	120306	NA	VANALAHKY	0.023537	23.46	VANALAHKY	0.038322	18.99	VANALAHKY	0.006772	48.21	VANALAHKY	0.188765	7.36	VANALAHKY	0.009943	40.26	VANALAHKY	0.140077	12.34	VANALAHKY	0.088572	18.44	VANALAHKY	0.055997	17.57	0.069	0
1	WISKQEYDESGPS	120311	NA	ISKQEYDES	0.000339	93.97	QEYDESGPS	0.002049	68.27	QEYDESGPS	0.002856	63.51	QEYDESGPS	0.000624	95	QEYDESGPS	0.000561	87.2	ISKQEYDES	0.001906	80.37	QEYDESGPS	0.002041	87.95	ISKQEYDES	0.000997	86.29	0.0014	0
2	ISKQEYDESGPSI	120311	NA	EYDESGPSI	0.000609	87.2	QEYDESGPS	0.004942	51.86	QEYDESGPS	0.010799	40.49	QEYDESGPS	0.00091	92.09	QEYDESGPS	0.000706	84.26	QEYDESGPS	0.000774	91.39	QEYDESGPS	0.003466	80.76	QEYDESGPS	0.000543	93.22	0.0028	0
3	SKQEYDESGPSIV	120311	NA	YDESGPSIV	0.01171	32.62	QEYDESGPS	0.004008	55.75	YDESGPSIV	0.012809	37.83	YDESGPSIV	0.161532	8.51	YDESGPSIV	0.001191	76.79	YDESGPSIV	0.001538	83.5	YDESGPSIV	0.005916	71.65	QEYDESGPS	0.000856	88.32	0.0249	0
4	KQEYDESGPSIVH	120311	NA	YDESGPSIV	0.071064	13.08	YDESGPSIV	0.002517	64.48	YDESGPSIV	0.036326	23.84	YDESGPSIV	0.326227	4	YDESGPSIV	0.003353	59.13	YDESGPSIV	0.002963	73.46	YDESGPSIV	0.014635	53.09	YDESGPSIV	0.001195	83.7	0.0573	1
5	QEYDESGPSIVHR	120311	NA	YDESGPSIV	0.051195	15.71	YDESGPSIV	0.001033	79.36	YDESGPSIV	0.024628	28.72	YDESGPSIV	0.187056	7.43	YDESGPSIV	0.002106	67.27	YDESGPSIV	0.002039	79.38	YDESGPSIV	0.009445	62.39	YDESGPSIV	0.000736	90.07	0.0348	0
1	WISKQEYDESGPS	120312	NA	ISKQEYDES	0.000339	93.97	QEYDESGPS	0.002049	68.27	QEYDESGPS	0.002856	63.51	QEYDESGPS	0.000624	95	QEYDESGPS	0.000561	87.2	ISKQEYDES	0.001906	80.37	QEYDESGPS	0.002041	87.95	ISKQEYDES	0.000997	86.29	0.0014	0
2	ISKQEYDESGPSI	120312	NA	EYDESGPSI	0.000609	87.2	QEYDESGPS	0.004942	51.86	QEYDESGPS	0.010799	40.49	QEYDESGPS	0.00091	92.09	QEYDESGPS	0.000706	84.26	QEYDESGPS	0.000774	91.39	QEYDESGPS	0.003466	80.76	QEYDESGPS	0.000543	93.22	0.0028	0
3	SKQEYDESGPSIV	120312	NA	YDESGPSIV	0.01171	32.62	QEYDESGPS	0.004008	55.75	YDESGPSIV	0.012809	37.83	YDESGPSIV	0.161532	8.51	YDESGPSIV	0.001191	76.79	YDESGPSIV	0.001538	83.5	YDESGPSIV	0.005916	71.65	QEYDESGPS	0.000856	88.32	0.0249	0
4	KQEYDESGPSIVH	120312	NA	YDESGPSIV	0.071064	13.08	YDESGPSIV	0.002517	64.48	YDESGPSIV	0.036326	23.84	YDESGPSIV	0.326227	4	YDESGPSIV	0.003353	59.13	YDESGPSIV	0.002963	73.46	YDESGPSIV	0.014635	53.09	YDESGPSIV	0.001195	83.7	0.0573	1
5	QEYDESGPSIVHR	120312	NA	YDESGPSIV	0.051195	15.71	YDESGPSIV	0.001033	79.36	YDESGPSIV	0.024628	28.72	YDESGPSIV	0.187056	7.43	YDESGPSIV	0.002106	67.27	YDESGPSIV	0.002039	79.38	YDESGPSIV	0.009445	62.39	YDESGPSIV	0.000736	90.07	0.0348	0
6	EYDESGPSIVHRK	120312	NA	YDESGPSIV	0.015896	28.33	YDESGPSIV	0.000397	90.91	YDESGPSIV	0.00682	48.08	YDESGPSIV	0.049036	21.07	YDESGPSIV	0.000841	81.95	YDESGPSIV	0.000891	89.94	YDESGPSIV	0.003204	81.99	YDESGPSIV	0.000416	95	0.0097	0
1	WISKQEYDESGPS	120313	NA	ISKQEYDES	0.000339	93.97	QEYDESGPS	0.002049	68.27	QEYDESGPS	0.002856	63.51	QEYDESGPS	0.000624	95	QEYDESGPS	0.000561	87.2	ISKQEYDES	0.001906	80.37	QEYDESGPS	0.002041	87.95	ISKQEYDES	0.000997	86.29	0.0014	0
2	ISKQEYDESGPSI	120313	NA	EYDESGPSI	0.000609	87.2	QEYDESGPS	0.004942	51.86	QEYDESGPS	0.010799	40.49	QEYDESGPS	0.00091	92.09	QEYDESGPS	0.000706	84.26	QEYDESGPS	0.000774	91.39	QEYDESGPS	0.003466	80.76	QEYDESGPS	0.000543	93.22	0.0028	0
3	SKQEYDESGPSIV	120313	NA	YDESGPSIV	0.01171	32.62	QEYDESGPS	0.004008	55.75	YDESGPSIV	0.012809	37.83	YDESGPSIV	0.161532	8.51	YDESGPSIV	0.001191	76.79	YDESGPSIV	0.001538	83.5	YDESGPSIV	0.005916	71.65	QEYDESGPS	0.000856	88.32	0.0249	0
4	KQEYDESGPSIVH	120313	NA	YDESGPSIV	0.071064	13.08	YDESGPSIV	0.002517	64.48	YDESGPSIV	0.036326	23.84	YDESGPSIV	0.326227	4	YDESGPSIV	0.003353	59.13	YDESGPSIV	0.002963	73.46	YDESGPSIV	0.014635	53.09	YDESGPSIV	0.001195	83.7	0.0573	1
5	QEYDESGPSIVHR	120313	NA	YDESGPSIV	0.051195	15.71	YDESGPSIV	0.001033	79.36	YDESGPSIV	0.024628	28.72	YDESGPSIV	0.187056	7.43	YDESGPSIV	0.002106	67.27	YDESGPSIV	0.002039	79.38	YDESGPSIV	0.009445	62.39	YDESGPSIV	0.000736	90.07	0.0348	0
6	EYDESGPSIVHRK	120313	NA	YDESGPSIV	0.015896	28.33	YDESGPSIV	0.000397	90.91	YDESGPSIV	0.00682	48.08	YDESGPSIV	0.049036	21.07	YDESGPSIV	0.000841	81.95	YDESGPSIV	0.000891	89.94	YDESGPSIV	0.003204	81.99	YDESGPSIV	0.000416	95	0.0097	0
7	YDESGPSIVHRKC	120313	NA	YDESGPSIV	9.7e-05	95	SGPSIVHRK	9.1e-05	95	YDESGPSIV	0.000102	95	YDESGPSIV	0.000485	95	SGPSIVHRK	0.000145	95	SGPSIVHRK	0.000327	95	SGPSIVHRK	0.000343	95	SGPSIVHRK	8.3e-05	95	0.0002	0
8	DESGPSIVHRKCF	120313	NA	PSIVHRKCF	5.3e-05	95	PSIVHRKCF	0.000197	95	SGPSIVHRK	3.9e-05	95	PSIVHRKCF	0.000255	95	PSIVHRKCF	0.00043	90.03	PSIVHRKCF	0.002547	75.89	PSIVHRKCF	0.001182	93.17	PSIVHRKCF	0.000106	95	0.0006	0
1	WVPYINGKFKKDN	120322	NA	YINGKFKKD	0.002695	59.11	PYINGKFKK	0.009478	39.71	YINGKFKKD	0.003413	60.2	YINGKFKKD	0.012834	43.95	YINGKFKKD	0.009757	40.57	INGKFKKDN	0.037018	28.68	PYINGKFKK	0.037155	33.49	WVPYINGKF	0.004317	60.78	0.0146	0
1	WVSQRTATAGTAS	120323	NA	QRTATAGTA	0.00199	65.34	QRTATAGTA	0.000259	94.29	WVSQRTATA	0.003652	59.1	QRTATAGTA	0.003651	70.49	WVSQRTATA	0.001716	70.68	VSQRTATAG	0.001298	85.67	QRTATAGTA	0.001918	88.64	VSQRTATAG	0.00072	90.33	0.0019	0
2	VSQRTATAGTASP	120323	NA	QRTATAGTA	0.002599	59.78	QRTATAGTA	0.000295	93.41	QRTATAGTA	0.003528	59.64	QRTATAGTA	0.005848	60.5	RTATAGTAS	0.001719	70.65	QRTATAGTA	0.000727	91.98	RTATAGTAS	0.00244	85.69	QRTATAGTA	0.000735	90.08	0.0022	0
3	SQRTATAGTASPP	120323	NA	RTATAGTAS	0.001796	67.53	TATAGTASP	0.000212	95	RTATAGTAS	0.00199	69.69	RTATAGTAS	0.003996	68.69	RTATAGTAS	0.00135	74.7	RTATAGTAS	0.00054	94.33	RTATAGTAS	0.0016	90.49	RTATAGTAS	0.000616	92.03	0.0015	0
1	YDNEFGYSNRVVD	120330	NA	NEFGYSNRV	0.003296	54.94	FGYSNRVVD	0.011353	36.58	FGYSNRVVD	0.007153	47.3	FGYSNRVVD	0.026516	30.25	FGYSNRVVD	0.131714	10.66	FGYSNRVVD	0.015089	43.55	FGYSNRVVD	0.056262	25.69	EFGYSNRVV	0.029319	26.1	0.0351	0
2	DNEFGYSNRVVDL	120330	NA	FGYSNRVVD	0.004463	49.03	FGYSNRVVD	0.019555	27.82	FGYSNRVVD	0.013322	37.22	FGYSNRVVD	0.034123	26.27	FGYSNRVVD	0.354811	4.5	FGYSNRVVD	0.030475	31.61	FGYSNRVVD	0.127448	13.41	EFGYSNRVV	0.020935	31.26	0.0756	1
1	YQKVVAGVANALA	120345	NA	VVAGVANAL	0.531034	2.44	VVAGVANAL	0.013451	33.71	VAGVANALA	0.125324	11.62	VVAGVANAL	0.280988	4.82	VAGVANALA	0.009276	41.39	VVAGVANAL	0.03713	28.64	VVAGVANAL	0.137269	12.47	VVAGVANAL	0.121684	9.81	0.157	2
2	QKVVAGVANALAH	120345	NA	VVAGVANAL	0.609465	1.88	VAGVANALA	0.024723	24.55	VAGVANALA	0.490346	2.63	VVAGVANAL	0.240632	5.77	VAGVANALA	0.048072	19.62	VVAGVANAL	0.061282	21.77	VVAGVANAL	0.158112	10.74	VAGVANALA	0.248706	4.98	0.2352	3
3	KVVAGVANALAHK	120345	NA	VVAGVANAL	0.318638	4.52	VAGVANALA	0.015384	31.49	VAGVANALA	0.473564	2.8	VVAGVANAL	0.095305	13.26	VAGVANALA	0.049784	19.26	VAGVANALA	0.044316	26.07	VVAGVANAL	0.081993	19.59	VAGVANALA	0.196583	6.41	0.1594	2
4	VVAGVANALAHKY	120345	NA	VAGVANALA	0.007503	39.61	VANALAHKY	0.011569	36.24	VAGVANALA	0.076778	15.95	VANALAHKY	0.093546	13.45	VAGVANALA	0.004911	52.42	VANALAHKY	0.027065	33.47	VANALAHKY	0.032883	35.93	VAGVANALA	0.023809	29.25	0.0348	0
5	VAGVANALAHKYH	120345	NA	VANALAHKY	0.023537	23.46	VANALAHKY	0.038322	18.99	VANALAHKY	0.006772	48.21	VANALAHKY	0.188765	7.36	VANALAHKY	0.009943	40.26	VANALAHKY	0.140077	12.34	VANALAHKY	0.088572	18.44	VANALAHKY	0.055997	17.57	0.069	0
1	ARTKQTARKSTGG	120411	NA	RTKQTARKS	0.000344	93.84	KQTARKSTG	0.00115	77.81	KQTARKSTG	0.000436	90.56	KQTARKSTG	0.000547	95	KQTARKSTG	0.005755	49.45	TKQTARKST	0.009543	52.13	TKQTARKST	0.00735	67.43	TKQTARKST	0.000588	92.48	0.0032	0
2	RTKQTARKSTGGK	120411	NA	QTARKSTGG	0.000196	95	KQTARKSTG	0.00101	79.67	QTARKSTGG	0.000561	88.05	QTARKSTGG	0.000679	94.59	KQTARKSTG	0.006073	48.53	KQTARKSTG	0.006426	59.45	KQTARKSTG	0.005989	71.41	QTARKSTGG	0.000844	88.5	0.0027	0
3	TKQTARKSTGGKA	120411	NA	ARKSTGGKA	0.000559	88.41	TARKSTGGK	0.000564	87.43	ARKSTGGKA	0.00039	91.6	ARKSTGGKA	0.00591	60.25	TARKSTGGK	0.003585	58.02	TARKSTGGK	0.00296	73.47	TARKSTGGK	0.005219	73.93	QTARKSTGG	0.000727	90.21	0.0025	0
4	KQTARKSTGGKAP	120411	NA	ARKSTGGKA	0.002663	59.33	ARKSTGGKA	0.000782	83.41	ARKSTGGKA	0.001512	74.31	ARKSTGGKA	0.019637	35.66	TARKSTGGK	0.002375	65.03	TARKSTGGK	0.00244	76.63	TARKSTGGK	0.00587	71.8	ARKSTGGKA	0.001559	79.5	0.0046	0
5	QTARKSTGGKAPR	120411	NA	ARKSTGGKA	0.001777	67.75	ARKSTGGKA	0.000542	87.87	ARKSTGGKA	0.000963	81.14	ARKSTGGKA	0.010005	49.11	ARKSTGGKA	0.001007	79.29	ARKSTGGKA	0.001705	82.08	TARKSTGGK	0.003809	79.29	ARKSTGGKA	0.000918	87.43	0.0026	0
6	TARKSTGGKAPRK	120411	NA	ARKSTGGKA	0.00067	85.72	KSTGGKAPR	0.000619	86.34	ARKSTGGKA	0.000312	93.36	ARKSTGGKA	0.003361	72.25	KSTGGKAPR	0.000956	79.99	KSTGGKAPR	0.002372	77.09	KSTGGKAPR	0.002412	85.85	ARKSTGGKA	0.000403	95	0.0014	0
7	ARKSTGGKAPRKQ	120411	NA	STGGKAPRK	0.000227	95	KSTGGKAPR	0.000551	87.69	STGGKAPRK	0.000315	93.29	STGGKAPRK	0.000898	92.22	KSTGGKAPR	0.000762	83.3	KSTGGKAPR	0.001765	81.57	KSTGGKAPR	0.001956	88.43	STGGKAPRK	0.000235	95	0.0008	0
8	RKSTGGKAPRKQL	120411	NA	STGGKAPRK	0.000147	95	GGKAPRKQL	0.000386	91.18	STGGKAPRK	0.000211	95	STGGKAPRK	0.000792	93.37	TGGKAPRKQ	0.000529	87.89	TGGKAPRKQ	0.001569	83.24	GGKAPRKQL	0.001813	89.23	GGKAPRKQL	0.000442	94.87	0.0007	0
9	KSTGGKAPRKQLA	120411	NA	GGKAPRKQL	0.000126	95	GGKAPRKQL	0.001156	77.73	TGGKAPRKQ	0.0001	95	STGGKAPRK	0.000483	95	GGKAPRKQL	0.000975	79.73	GGKAPRKQL	0.00308	72.83	GGKAPRKQL	0.002694	84.39	GGKAPRKQL	0.000655	91.39	0.0012	0
1	LPKKTESHHKAKG	120775	NA	KKTESHHKA	0.00034	93.94	TESHHKAKG	0.002376	65.52	KKTESHHKA	0.000882	82.41	PKKTESHHK	0.000981	91.32	TESHHKAKG	0.011234	38.32	TESHHKAKG	0.047158	25.24	TESHHKAKG	0.01942	46.86	TESHHKAKG	0.000742	89.97	0.0104	0
2	PKKTESHHKAKGK	120775	NA	TESHHKAKG	0.000628	86.74	TESHHKAKG	0.00747	43.96	TESHHKAKG	0.001107	79.13	TESHHKAKG	0.000902	92.18	TESHHKAKG	0.071146	15.73	TESHHKAKG	0.260851	7.01	TESHHKAKG	0.096108	17.23	TESHHKAKG	0.002868	68.7	0.0551	0
1	MKLGTWTYDGSVV	121614	NA	LGTWTYDGS	0.000295	95	LGTWTYDGS	0.000833	82.55	LGTWTYDGS	0.000381	91.8	TWTYDGSVV	0.001735	84.02	KLGTWTYDG	0.000375	91.41	LGTWTYDGS	0.003407	71.06	LGTWTYDGS	0.001859	88.97	TWTYDGSVV	0.003809	63.24	0.0016	0
1	TWTTCQSIAFPSK	121943	NA	WTTCQSIAF	0.003295	54.94	WTTCQSIAF	0.000933	80.87	WTTCQSIAF	0.00253	65.57	WTTCQSIAF	0.017803	37.51	WTTCQSIAF	0.00058	86.79	WTTCQSIAF	0.000692	92.42	WTTCQSIAF	0.001749	89.59	WTTCQSIAF	0.000403	95	0.0035	0
2	WTTCQSIAFPSKT	121943	NA	TCQSIAFPS	0.000341	93.92	CQSIAFPSK	6.5e-05	95	TCQSIAFPS	0.000146	95	TCQSIAFPS	0.001243	88.65	CQSIAFPSK	0.000216	95	CQSIAFPSK	0.000335	95	CQSIAFPSK	0.00058	95	CQSIAFPSK	0.000197	95	0.0004	0
3	TTCQSIAFPSKTS	121943	NA	QSIAFPSKT	0.000428	91.68	CQSIAFPSK	7.5e-05	95	QSIAFPSKT	0.0003	93.63	QSIAFPSKT	0.001773	83.7	CQSIAFPSK	0.000345	92.16	SIAFPSKTS	0.000695	92.39	CQSIAFPSK	0.001008	94.28	SIAFPSKTS	0.000995	86.32	0.0007	0
4	TCQSIAFPSKTSA	121943	NA	SIAFPSKTS	0.00081	82.73	IAFPSKTSA	0.00134	75.28	SIAFPSKTS	0.000557	88.12	SIAFPSKTS	0.001858	82.98	SIAFPSKTS	0.000937	80.31	SIAFPSKTS	0.002159	78.56	SIAFPSKTS	0.002889	83.47	SIAFPSKTS	0.006046	54.11	0.0021	0
5	CQSIAFPSKTSAS	121943	NA	SIAFPSKTS	0.00084	82.11	IAFPSKTSA	0.006239	47.34	AFPSKTSAS	0.001087	79.37	AFPSKTSAS	0.001755	83.85	IAFPSKTSA	0.00306	60.7	IAFPSKTSA	0.003819	69.06	IAFPSKTSA	0.005808	72	SIAFPSKTS	0.004008	62.27	0.0033	0
6	QSIAFPSKTSASI	121943	NA	SIAFPSKTS	0.001167	76.08	IAFPSKTSA	0.009973	38.82	AFPSKTSAS	0.00598	50.43	AFPSKTSAS	0.004785	64.82	IAFPSKTSA	0.008041	43.75	IAFPSKTSA	0.00765	56.23	IAFPSKTSA	0.010098	60.98	SIAFPSKTS	0.003339	65.67	0.0064	0
7	SIAFPSKTSASIG	121943	NA	FPSKTSASI	0.001193	75.63	IAFPSKTSA	0.003478	58.53	AFPSKTSAS	0.003575	59.44	FPSKTSASI	0.007123	56.39	FPSKTSASI	0.003038	60.84	IAFPSKTSA	0.002573	75.71	FPSKTSASI	0.00504	74.51	FPSKTSASI	0.000928	87.28	0.0034	0
8	IAFPSKTSASIGS	121943	NA	FPSKTSASI	0.001035	78.38	FPSKTSASI	0.000234	94.9	AFPSKTSAS	0.00115	78.6	FPSKTSASI	0.004229	67.53	FPSKTSASI	0.001408	74.07	FPSKTSASI	0.001027	88.51	FPSKTSASI	0.002645	84.62	FPSKTSASI	0.000533	93.38	0.0015	0
1	DNGYPDLIVGAYG	122729	NA	PDLIVGAYG	0.000971	79.49	GYPDLIVGA	0.00247	64.79	GYPDLIVGA	0.001367	75.92	YPDLIVGAY	0.000906	92.13	YPDLIVGAY	0.000372	91.48	GYPDLIVGA	0.000455	95	GYPDLIVGA	0.001802	89.29	YPDLIVGAY	0.000439	94.92	0.0011	0
2	NGYPDLIVGAYGA	122729	NA	PDLIVGAYG	0.004036	51.04	GYPDLIVGA	0.000691	84.93	PDLIVGAYG	0.000961	81.18	DLIVGAYGA	0.003118	73.73	YPDLIVGAY	0.000521	88.06	DLIVGAYGA	0.001112	87.62	DLIVGAYGA	0.001477	91.28	DLIVGAYGA	0.001193	83.73	0.0016	0
3	GYPDLIVGAYGAN	122729	NA	DLIVGAYGA	0.006795	41.29	DLIVGAYGA	0.000192	95	DLIVGAYGA	0.002354	66.92	DLIVGAYGA	0.009544	50.1	DLIVGAYGA	0.0012	76.67	DLIVGAYGA	0.002457	76.51	DLIVGAYGA	0.004182	77.81	DLIVGAYGA	0.005095	57.57	0.004	0
1	GIFNTGLKMFPDL	122775	NA	FNTGLKMFP	0.000355	93.56	IFNTGLKMF	0.000578	87.15	FNTGLKMFP	0.000439	90.5	IFNTGLKMF	0.00324	72.99	FNTGLKMFP	0.002632	63.4	IFNTGLKMF	0.001173	86.98	FNTGLKMFP	0.00353	80.46	IFNTGLKMF	0.000943	87.07	0.0016	0
2	IFNTGLKMFPDLT	122775	NA	NTGLKMFPD	0.000266	95	NTGLKMFPD	0.00012	95	GLKMFPDLT	0.000147	95	NTGLKMFPD	0.000232	95	FNTGLKMFP	0.000372	91.48	NTGLKMFPD	0.000278	95	FNTGLKMFP	0.000862	95	NTGLKMFPD	0.000336	95	0.0003	0
3	FNTGLKMFPDLTK	122775	NA	LKMFPDLTK	0.001656	69.12	LKMFPDLTK	0.009665	39.37	LKMFPDLTK	0.009308	42.93	LKMFPDLTK	0.004458	66.4	LKMFPDLTK	0.004765	52.96	LKMFPDLTK	0.039236	27.81	LKMFPDLTK	0.021157	45.06	LKMFPDLTK	0.140047	8.72	0.0288	0
4	NTGLKMFPDLTKV	122775	NA	LKMFPDLTK	0.004725	47.89	LKMFPDLTK	0.029977	21.95	LKMFPDLTK	0.039449	22.91	LKMFPDLTK	0.010513	48.09	LKMFPDLTK	0.02111	29.27	LKMFPDLTK	0.171445	10.47	LKMFPDLTK	0.073762	21.22	LKMFPDLTK	0.364004	3.11	0.0894	1
5	TGLKMFPDLTKVY	122775	NA	LKMFPDLTK	0.00312	56.14	MFPDLTKVY	0.151814	7.41	LKMFPDLTK	0.022145	30.12	LKMFPDLTK	0.005928	60.17	LKMFPDLTK	0.011564	37.85	LKMFPDLTK	0.109623	14.82	LKMFPDLTK	0.050784	27.58	LKMFPDLTK	0.260881	4.72	0.077	1
6	GLKMFPDLTKVYS	122775	NA	LKMFPDLTK	0.001541	70.53	MFPDLTKVY	0.468351	2.33	MFPDLTKVY	0.014782	35.76	MFPDLTKVY	0.004383	66.77	LKMFPDLTK	0.004525	53.85	LKMFPDLTK	0.035669	29.25	MFPDLTKVY	0.060921	24.32	LKMFPDLTK	0.087022	12.87	0.0846	1
7	LKMFPDLTKVYST	122775	NA	MFPDLTKVY	0.000515	89.47	MFPDLTKVY	0.347034	3.41	MFPDLTKVY	0.005148	53.15	MFPDLTKVY	0.002482	78.05	FPDLTKVYS	0.015275	33.75	MFPDLTKVY	0.010422	50.35	MFPDLTKVY	0.036355	33.95	MFPDLTKVY	0.002649	70.13	0.0525	1
1	PFGIFVVDKNTGD	123574	NA	IFVVDKNTG	0.024412	23.01	IFVVDKNTG	0.284539	4.23	FVVDKNTGD	0.68306	1.13	FVVDKNTGD	0.067186	17.03	IFVVDKNTG	0.864561	0.57	IFVVDKNTG	0.62497	1.56	IFVVDKNTG	0.408693	2.41	IFVVDKNTG	0.106395	10.97	0.383	5
2	FGIFVVDKNTGDI	123574	NA	FVVDKNTGD	0.04356	17.12	FVVDKNTGD	0.414518	2.76	FVVDKNTGD	0.905289	0.17	FVVDKNTGD	0.120198	11.02	IFVVDKNTG	0.751541	1.11	IFVVDKNTG	0.429459	3.64	IFVVDKNTG	0.320126	3.96	IFVVDKNTG	0.065713	15.73	0.3813	5
3	GIFVVDKNTGDIN	123574	NA	FVVDKNTGD	0.056113	14.94	FVVDKNTGD	0.443722	2.51	FVVDKNTGD	0.933589	0.1	FVVDKNTGD	0.126884	10.55	IFVVDKNTG	0.586841	2.11	IFVVDKNTG	0.325225	5.44	FVVDKNTGD	0.283189	4.9	IFVVDKNTG	0.045472	20.11	0.3501	4
4	IFVVDKNTGDINI	123574	NA	FVVDKNTGD	0.007294	40.06	FVVDKNTGD	0.170055	6.76	FVVDKNTGD	0.66633	1.22	FVVDKNTGD	0.025564	30.91	FVVDKNTGD	0.024279	27.5	VVDKNTGDI	0.016895	41.54	FVVDKNTGD	0.066604	22.82	VVDKNTGDI	0.006445	52.91	0.1229	1
5	FVVDKNTGDINIT	123574	NA	VDKNTGDIN	0.001101	77.23	FVVDKNTGD	0.003089	60.72	VDKNTGDIN	0.008197	45.08	DKNTGDINI	0.004738	65.01	VVDKNTGDI	0.00053	87.87	VVDKNTGDI	0.0026	75.53	VDKNTGDIN	0.009694	61.85	VVDKNTGDI	0.001354	81.81	0.0039	0
1	QCECNIKVKDVND	123651	NA	ECNIKVKDV	0.000163	95	CECNIKVKD	0.000616	86.4	CNIKVKDVN	0.000131	95	ECNIKVKDV	0.000187	95	CNIKVKDVN	0.001141	77.47	CNIKVKDVN	0.006734	58.64	CNIKVKDVN	0.004183	77.81	ECNIKVKDV	0.00012	95	0.0017	0
2	CECNIKVKDVNDN	123651	NA	IKVKDVNDN	0.000364	93.32	IKVKDVNDN	0.001899	69.53	IKVKDVNDN	0.002168	68.34	IKVKDVNDN	0.000948	91.68	IKVKDVNDN	0.003847	56.77	IKVKDVNDN	0.012765	46.56	IKVKDVNDN	0.015297	52.11	IKVKDVNDN	0.002112	74.4	0.0049	0
3	ECNIKVKDVNDNF	123651	NA	IKVKDVNDN	0.001055	78.03	IKVKDVNDN	0.00741	44.12	IKVKDVNDN	0.008208	45.06	IKVKDVNDN	0.002351	78.99	IKVKDVNDN	0.014986	34.02	IKVKDVNDN	0.044124	26.14	IKVKDVNDN	0.037211	33.46	IKVKDVNDN	0.007343	50.22	0.0153	0
4	CNIKVKDVNDNFP	123651	NA	IKVKDVNDN	0.001019	78.66	IKVKDVNDN	0.008708	41.19	IKVKDVNDN	0.007322	46.91	IKVKDVNDN	0.00205	81.35	IKVKDVNDN	0.01077	39	IKVKDVNDN	0.036798	28.77	IKVKDVNDN	0.030404	37.52	IKVKDVNDN	0.006179	53.71	0.0129	0
5	NIKVKDVNDNFPM	123651	NA	IKVKDVNDN	0.001113	77.02	KVKDVNDNF	0.011351	36.59	VKDVNDNFP	0.015508	35.07	VKDVNDNFP	0.003184	73.33	IKVKDVNDN	0.006603	47.04	IKVKDVNDN	0.029263	32.22	IKVKDVNDN	0.030874	37.19	IKVKDVNDN	0.006269	53.44	0.013	0
1	AEEYEKLQNPNQS	123918	NA	YEKLQNPNQ	0.392436	3.66	YEKLQNPNQ	0.002146	67.45	YEKLQNPNQ	0.837545	0.4	YEKLQNPNQ	0.035078	25.87	YEKLQNPNQ	0.330131	4.88	YEKLQNPNQ	0.012092	47.55	YEKLQNPNQ	0.038564	32.73	YEKLQNPNQ	0.047227	19.65	0.2119	3
2	EEYEKLQNPNQSV	123918	NA	YEKLQNPNQ	0.331374	4.37	YEKLQNPNQ	0.001959	69.03	YEKLQNPNQ	0.779647	0.61	YEKLQNPNQ	0.023371	32.4	YEKLQNPNQ	0.253333	6.4	YEKLQNPNQ	0.009679	51.85	YEKLQNPNQ	0.042985	30.68	YEKLQNPNQ	0.038243	22.31	0.1851	2
3	EYEKLQNPNQSVV	123918	NA	YEKLQNPNQ	0.083261	11.93	KLQNPNQSV	0.00206	68.18	YEKLQNPNQ	0.349398	4.39	YEKLQNPNQ	0.007665	54.76	YEKLQNPNQ	0.048988	19.43	KLQNPNQSV	0.007848	55.71	KLQNPNQSV	0.045314	29.7	YEKLQNPNQ	0.00962	45.05	0.0693	1
1	ASLIYRRRLMKQD	123963	NA	LIYRRRLMK	0.000864	81.61	LIYRRRLMK	0.00803	42.63	IYRRRLMKQ	0.00082	83.39	YRRRLMKQD	0.000695	94.42	LIYRRRLMK	0.030385	24.73	LIYRRRLMK	0.645288	1.39	LIYRRRLMK	0.277951	5.05	IYRRRLMKQ	0.006536	52.64	0.1213	1
2	SLIYRRRLMKQDF	123963	NA	YRRRLMKQD	0.000575	88.02	LIYRRRLMK	0.002278	66.34	YRRRLMKQD	0.000707	85.2	YRRRLMKQD	0.000708	94.27	YRRRLMKQD	0.01623	32.87	LIYRRRLMK	0.23239	7.92	LIYRRRLMK	0.062223	23.96	IYRRRLMKQ	0.002939	68.24	0.0398	0
3	LIYRRRLMKQDFS	123963	NA	YRRRLMKQD	0.00046	90.85	IYRRRLMKQ	0.000622	86.28	RRLMKQDFS	0.001001	80.55	YRRRLMKQD	0.000494	95	YRRRLMKQD	0.008145	43.54	IYRRRLMKQ	0.016534	41.93	YRRRLMKQD	0.012094	57.25	YRRRLMKQD	0.001753	77.67	0.0051	0
1	ASPLTGIADASQS	123964	NA	LTGIADASQ	0.00299	57.05	LTGIADASQ	0.013534	33.6	LTGIADASQ	0.29721	5.37	LTGIADASQ	0.006494	58.36	LTGIADASQ	0.017684	31.67	LTGIADASQ	0.010413	50.37	LTGIADASQ	0.013118	55.41	LTGIADASQ	0.016319	35.44	0.0472	0
2	SPLTGIADASQSS	123964	NA	LTGIADASQ	0.002122	64.07	LTGIADASQ	0.013331	33.86	LTGIADASQ	0.242202	6.67	LTGIADASQ	0.0048	64.76	LTGIADASQ	0.013152	35.93	LTGIADASQ	0.009342	52.53	LTGIADASQ	0.009927	61.35	LTGIADASQ	0.013379	39.02	0.0385	0
3	PLTGIADASQSSM	123964	NA	LTGIADASQ	0.000681	85.46	GIADASQSS	0.010981	37.17	LTGIADASQ	0.035398	24.14	IADASQSSM	0.003274	72.78	LTGIADASQ	0.001872	69.22	LTGIADASQ	0.002617	75.41	LTGIADASQ	0.004572	76.26	LTGIADASQ	0.002646	70.15	0.0078	0
1	DDLMGSRSNFDST	123994	NA	LMGSRSNFD	0.00147	71.55	LMGSRSNFD	0.002354	65.71	LMGSRSNFD	0.042207	22.17	LMGSRSNFD	0.05134	20.46	LMGSRSNFD	0.003292	59.42	LMGSRSNFD	0.00407	67.96	LMGSRSNFD	0.011967	57.47	LMGSRSNFD	0.005579	55.67	0.0153	0
2	DLMGSRSNFDSTL	123994	NA	LMGSRSNFD	0.000367	93.25	LMGSRSNFD	0.000687	85	LMGSRSNFD	0.003183	61.57	LMGSRSNFD	0.005954	60.07	LMGSRSNFD	0.000461	89.35	LMGSRSNFD	0.001622	82.79	LMGSRSNFD	0.003789	79.37	LMGSRSNFD	0.001915	76.15	0.0022	0
3	LMGSRSNFDSTLI	123994	NA	RSNFDSTLI	0.000313	94.64	LMGSRSNFD	0.000212	95	RSNFDSTLI	0.000683	85.66	RSNFDSTLI	0.001649	84.75	RSNFDSTLI	0.00024	94.8	RSNFDSTLI	0.000741	91.81	RSNFDSTLI	0.001363	92.01	RSNFDSTLI	0.001011	86.08	0.0008	0
1	EEILGPDGNTPQF	124047	NA	LGPDGNTPQ	0.000853	81.84	LGPDGNTPQ	0.146103	7.63	LGPDGNTPQ	0.255612	6.32	LGPDGNTPQ	0.001398	87.15	LGPDGNTPQ	0.004498	53.95	LGPDGNTPQ	0.008302	54.63	LGPDGNTPQ	0.024703	41.78	LGPDGNTPQ	0.005652	55.38	0.0559	0
2	EILGPDGNTPQFE	124047	NA	LGPDGNTPQ	0.000559	88.41	LGPDGNTPQ	0.115811	9.12	LGPDGNTPQ	0.205652	7.76	LGPDGNTPQ	0.000951	91.65	LGPDGNTPQ	0.002978	61.22	LGPDGNTPQ	0.00623	59.96	LGPDGNTPQ	0.016292	50.63	LGPDGNTPQ	0.003597	64.26	0.044	0
3	ILGPDGNTPQFEN	124047	NA	PDGNTPQFE	0.000253	95	LGPDGNTPQ	0.028566	22.58	LGPDGNTPQ	0.032774	25.1	PDGNTPQFE	0.000708	94.27	LGPDGNTPQ	0.000578	86.83	LGPDGNTPQ	0.001767	81.55	LGPDGNTPQ	0.004295	77.36	LGPDGNTPQ	0.000842	88.53	0.0087	0
1	RAPVVTHTYLEPG	124632	NA	VVTHTYLEP	0.001561	70.24	VVTHTYLEP	0.002671	63.47	PVVTHTYLE	0.006242	49.64	PVVTHTYLE	0.023202	32.53	VVTHTYLEP	0.003405	58.88	VVTHTYLEP	0.032824	30.52	VVTHTYLEP	0.019682	46.59	VVTHTYLEP	0.013424	38.96	0.0129	0
2	APVVTHTYLEPGP	124632	NA	VTHTYLEPG	0.002359	61.9	VTHTYLEPG	0.004821	52.34	VTHTYLEPG	0.011575	39.38	VTHTYLEPG	0.020849	34.53	VTHTYLEPG	0.005891	49.05	VVTHTYLEP	0.024999	34.77	VVTHTYLEP	0.014067	53.94	VVTHTYLEP	0.010532	43.4	0.0119	0
3	PVVTHTYLEPGPV	124632	NA	HTYLEPGPV	0.005803	44.13	VTHTYLEPG	0.002727	63.1	VTHTYLEPG	0.006058	50.17	VTHTYLEPG	0.016975	38.41	VTHTYLEPG	0.003626	57.82	VVTHTYLEP	0.006424	59.45	VTHTYLEPG	0.006955	68.52	VTHTYLEPG	0.004294	60.89	0.0066	0
1	RQNIHSLSPQERE	124669	NA	IHSLSPQER	0.167416	7.64	IHSLSPQER	0.192559	6.06	IHSLSPQER	0.077976	15.82	IHSLSPQER	0.03669	25.19	IHSLSPQER	0.056134	18.02	IHSLSPQER	0.397443	4.13	IHSLSPQER	0.189341	8.68	IHSLSPQER	0.091117	12.43	0.1511	1
2	QNIHSLSPQEREQ	124669	NA	IHSLSPQER	0.123431	9.35	IHSLSPQER	0.144868	7.68	IHSLSPQER	0.055523	19.23	IHSLSPQER	0.022768	32.87	IHSLSPQER	0.036671	22.54	IHSLSPQER	0.341462	5.13	IHSLSPQER	0.152818	11.14	IHSLSPQER	0.068447	15.28	0.1182	0
3	NIHSLSPQEREQF	124669	NA	IHSLSPQER	0.026102	22.28	LSPQEREQF	0.075053	12.41	IHSLSPQER	0.011222	39.87	IHSLSPQER	0.0051	63.54	IHSLSPQER	0.00931	41.33	IHSLSPQER	0.112894	14.52	IHSLSPQER	0.039759	32.14	IHSLSPQER	0.014453	37.6	0.0367	0
1	SEIWRDIDFAHEA	124704	NA	WRDIDFAHE	0.004189	50.23	IWRDIDFAH	0.269439	4.45	IWRDIDFAH	0.144473	10.45	WRDIDFAHE	0.020931	34.45	WRDIDFAHE	0.01105	38.59	IWRDIDFAH	0.009121	52.98	IWRDIDFAH	0.02389	42.5	IWRDIDFAH	0.01078	42.98	0.0617	1
2	EIWRDIDFAHEAP	124704	NA	WRDIDFAHE	0.004521	48.78	IWRDIDFAH	0.106987	9.67	IWRDIDFAH	0.038878	23.07	WRDIDFAHE	0.016615	38.81	WRDIDFAHE	0.009828	40.45	IWRDIDFAH	0.004851	64.64	IWRDIDFAH	0.014417	53.42	IWRDIDFAH	0.004434	60.21	0.0251	0
3	IWRDIDFAHEAPA	124704	NA	IDFAHEAPA	0.004841	47.44	IDFAHEAPA	0.003818	56.75	IDFAHEAPA	0.008778	43.91	IDFAHEAPA	0.02581	30.74	WRDIDFAHE	0.004439	54.17	IDFAHEAPA	0.005014	64.09	IDFAHEAPA	0.013078	55.48	IDFAHEAPA	0.011949	41.07	0.0097	0
1	SKDLGYDYSYLQD	124721	NA	LGYDYSYLQ	0.002322	62.24	LGYDYSYLQ	0.261637	4.58	LGYDYSYLQ	0.27309	5.9	LGYDYSYLQ	0.008981	51.5	LGYDYSYLQ	0.004848	52.66	LGYDYSYLQ	0.016723	41.72	LGYDYSYLQ	0.03896	32.54	LGYDYSYLQ	0.02036	31.7	0.0784	1
2	KDLGYDYSYLQDS	124721	NA	LGYDYSYLQ	0.002355	61.94	LGYDYSYLQ	0.222825	5.33	LGYDYSYLQ	0.238573	6.77	YDYSYLQDS	0.010192	48.73	LGYDYSYLQ	0.00354	58.23	LGYDYSYLQ	0.013677	45.34	LGYDYSYLQ	0.029216	38.34	LGYDYSYLQ	0.015825	35.97	0.067	0
3	DLGYDYSYLQDSD	124721	NA	YDYSYLQDS	0.004295	49.74	LGYDYSYLQ	0.056711	14.91	LGYDYSYLQ	0.05383	19.56	YDYSYLQDS	0.018228	37.05	YDYSYLQDS	0.003242	59.66	LGYDYSYLQ	0.003882	68.78	LGYDYSYLQ	0.011894	57.6	LGYDYSYLQ	0.00392	62.7	0.0195	0
1	YDTLGTLCNSTED	124875	NA	TLGTLCNST	0.00036	93.43	LGTLCNSTE	0.000302	93.24	LGTLCNSTE	0.002981	62.77	TLGTLCNST	0.001021	90.89	LGTLCNSTE	0.000211	95	LGTLCNSTE	0.000321	95	LGTLCNSTE	0.000487	95	LGTLCNSTE	0.000405	95	0.0008	0
2	DTLGTLCNSTEDG	124875	NA	LGTLCNSTE	0.000306	94.82	LGTLCNSTE	0.000314	92.94	LGTLCNSTE	0.002711	64.37	TLGTLCNST	0.000614	95	LGTLCNSTE	0.000261	94.27	LGTLCNSTE	0.000377	95	TLCNSTEDG	0.000784	95	LGTLCNSTE	0.000471	94.4	0.0007	0
3	TLGTLCNSTEDGP	124875	NA	TLCNSTEDG	0.000318	94.51	TLCNSTEDG	0.000345	92.18	TLCNSTEDG	0.001096	79.26	TLCNSTEDG	0.000315	95	TLCNSTEDG	0.00026	94.3	TLCNSTEDG	0.000447	95	TLCNSTEDG	0.001543	90.86	LGTLCNSTE	0.000367	95	0.0006	0
1	YHLLCLERDLQRL	124882	NA	LLCLERDLQ	0.00022	95	LCLERDLQR	0.018964	28.27	LLCLERDLQ	0.000817	83.43	LCLERDLQR	0.000284	95	LLCLERDLQ	0.023909	27.7	LLCLERDLQ	0.008681	53.87	LLCLERDLQ	0.00384	79.16	LLCLERDLQ	0.002713	69.69	0.0074	0
2	HLLCLERDLQRLI	124882	NA	LCLERDLQR	0.000128	95	LCLERDLQR	0.013684	33.42	LCLERDLQR	0.000379	91.85	LERDLQRLI	0.00025	95	LLCLERDLQ	0.002705	62.94	LLCLERDLQ	0.003491	70.61	LLCLERDLQ	0.002682	84.44	LCLERDLQR	0.00152	79.87	0.0031	0
3	LLCLERDLQRLIG	124882	NA	LERDLQRLI	0.000122	95	LERDLQRLI	0.032732	20.82	LERDLQRLI	0.000173	95	LERDLQRLI	0.00038	95	ERDLQRLIG	0.000367	91.61	LERDLQRLI	0.001509	83.75	LERDLQRLI	0.004223	77.65	LCLERDLQR	0.000879	87.99	0.005	0
1	CEMPRSLTLEVCQ	125371	NA	PRSLTLEVC	0.001108	77.11	PRSLTLEVC	4.2e-05	95	PRSLTLEVC	0.000146	95	PRSLTLEVC	0.00041	95	RSLTLEVCQ	0.0001	95	RSLTLEVCQ	0.000211	95	PRSLTLEVC	0.000283	95	PRSLTLEVC	9e-05	95	0.0003	0
2	EMPRSLTLEVCQC	125371	NA	PRSLTLEVC	0.000976	79.41	PRSLTLEVC	3.5e-05	95	PRSLTLEVC	0.000121	95	PRSLTLEVC	0.000284	95	RSLTLEVCQ	0.0001	95	RSLTLEVCQ	0.000148	95	PRSLTLEVC	0.000207	95	PRSLTLEVC	0.000102	95	0.0002	0
3	MPRSLTLEVCQCD	125371	NA	PRSLTLEVC	0.000516	89.44	LTLEVCQCD	0.000198	95	LTLEVCQCD	0.0005	89.24	LTLEVCQCD	0.000344	95	LTLEVCQCD	0.000147	95	LTLEVCQCD	0.000537	94.37	LTLEVCQCD	0.001035	94.11	LTLEVCQCD	0.000515	93.68	0.0005	0
1	LLRFQVTDLDEEY	125483	NA	LRFQVTDLD	0.002596	59.8	LRFQVTDLD	0.005383	50.11	LRFQVTDLD	0.037754	23.41	FQVTDLDEE	0.003847	69.43	FQVTDLDEE	0.004615	53.52	LRFQVTDLD	0.003959	68.44	LRFQVTDLD	0.007614	66.7	LRFQVTDLD	0.002777	69.28	0.0086	0
2	LRFQVTDLDEEYT	125483	NA	FQVTDLDEE	0.001919	66.14	QVTDLDEEY	0.006042	47.93	FQVTDLDEE	0.022837	29.72	FQVTDLDEE	0.004503	66.17	FQVTDLDEE	0.004267	54.81	FQVTDLDEE	0.001263	86.04	FQVTDLDEE	0.006273	70.48	FQVTDLDEE	0.001842	76.84	0.0061	0
3	RFQVTDLDEEYTD	125483	NA	VTDLDEEYT	0.002474	60.85	QVTDLDEEY	0.008002	42.69	FQVTDLDEE	0.018508	32.56	FQVTDLDEE	0.004348	66.94	FQVTDLDEE	0.00236	65.16	VTDLDEEYT	0.001836	80.96	QVTDLDEEY	0.005723	72.28	VTDLDEEYT	0.003729	63.62	0.0059	0
1	LPNFSSLNLRETN	125486	NA	FSSLNLRET	0.023201	23.63	FSSLNLRET	0.000671	85.32	FSSLNLRET	0.011913	38.93	FSSLNLRET	0.005891	60.32	FSSLNLRET	0.033232	23.68	FSSLNLRET	0.003794	69.17	FSSLNLRET	0.013692	54.49	FSSLNLRET	0.003719	63.67	0.012	0
2	PNFSSLNLRETNL	125486	NA	FSSLNLRET	0.018876	26.12	SSLNLRETN	0.000445	89.78	FSSLNLRET	0.006616	48.62	FSSLNLRET	0.003528	71.24	FSSLNLRET	0.023496	27.92	FSSLNLRET	0.003834	68.99	FSSLNLRET	0.011667	58.01	FSSLNLRET	0.003033	67.64	0.0089	0
3	NFSSLNLRETNLD	125486	NA	FSSLNLRET	0.006011	43.47	LNLRETNLD	0.001478	73.79	FSSLNLRET	0.002181	68.24	LNLRETNLD	0.003611	70.73	FSSLNLRET	0.007289	45.35	LNLRETNLD	0.004874	64.56	LNLRETNLD	0.010408	60.31	LNLRETNLD	0.002654	70.09	0.0048	0
4	FSSLNLRETNLDS	125486	NA	LNLRETNLD	0.000819	82.54	LNLRETNLD	0.004008	55.75	LNLRETNLD	0.009549	42.51	LNLRETNLD	0.008421	52.88	LNLRETNLD	0.019408	30.41	LNLRETNLD	0.018081	40.32	LNLRETNLD	0.024455	42	LNLRETNLD	0.008727	46.84	0.0117	0
5	SSLNLRETNLDSL	125486	NA	LNLRETNLD	0.000632	86.64	LNLRETNLD	0.003588	57.95	LNLRETNLD	0.007616	46.28	LNLRETNLD	0.008444	52.83	LNLRETNLD	0.013389	35.68	LNLRETNLD	0.014349	44.46	LNLRETNLD	0.020341	45.91	LNLRETNLD	0.00815	48.14	0.0096	0
6	SLNLRETNLDSLP	125486	NA	LRETNLDSL	0.000912	80.62	LRETNLDSL	0.004647	53.03	LRETNLDSL	0.004257	56.43	LRETNLDSL	0.009984	49.16	LNLRETNLD	0.00272	62.85	LNLRETNLD	0.005462	62.56	LRETNLDSL	0.012864	55.87	LRETNLDSL	0.004957	58.11	0.0057	0
7	LNLRETNLDSLPL	125486	NA	ETNLDSLPL	0.001548	70.43	LRETNLDSL	0.001962	69	LRETNLDSL	0.001389	75.65	LRETNLDSL	0.006581	58.09	LRETNLDSL	0.000416	90.38	LRETNLDSL	0.001349	85.14	LRETNLDSL	0.005803	72.02	LRETNLDSL	0.001966	75.67	0.0026	0
1	MGEIEENSASNSL	125499	NA	IEENSASNS	0.00424	49.97	IEENSASNS	0.018179	28.89	IEENSASNS	0.062298	18	EENSASNSL	0.028736	28.95	IEENSASNS	0.003696	57.49	IEENSASNS	0.012362	47.14	IEENSASNS	0.066281	22.89	IEENSASNS	0.004451	60.13	0.025	0
2	GEIEENSASNSLV	125499	NA	IEENSASNS	0.004856	47.39	IEENSASNS	0.016622	30.27	IEENSASNS	0.054033	19.52	EENSASNSL	0.06024	18.37	IEENSASNS	0.003217	59.78	IEENSASNS	0.012592	46.8	IEENSASNS	0.066224	22.9	IEENSASNS	0.00484	58.57	0.0278	0
3	EIEENSASNSLVM	125499	NA	ENSASNSLV	0.001305	73.91	IEENSASNS	0.002675	63.44	IEENSASNS	0.004627	54.85	EENSASNSL	0.033459	26.56	IEENSASNS	0.000677	84.76	IEENSASNS	0.002888	73.86	IEENSASNS	0.020219	46.04	IEENSASNS	0.001245	83.11	0.0084	0
1	SSRSYVTTSTRTY	125563	NA	YVTTSTRTY	0.011073	33.47	YVTTSTRTY	0.005758	48.81	YVTTSTRTY	0.062349	17.99	YVTTSTRTY	0.489033	2.19	YVTTSTRTY	0.039469	21.7	YVTTSTRTY	0.022127	36.81	YVTTSTRTY	0.099278	16.75	YVTTSTRTY	0.006251	53.49	0.0919	1
2	SRSYVTTSTRTYS	125563	NA	YVTTSTRTY	0.052305	15.53	VTTSTRTYS	0.028813	22.47	YVTTSTRTY	0.21868	7.34	YVTTSTRTY	0.677968	0.95	YVTTSTRTY	0.210447	7.57	YVTTSTRTY	0.081992	18.13	YVTTSTRTY	0.30262	4.38	YVTTSTRTY	0.028045	26.79	0.2001	2
3	RSYVTTSTRTYSL	125563	NA	YVTTSTRTY	0.023117	23.67	VTTSTRTYS	0.050833	15.99	YVTTSTRTY	0.110344	12.7	YVTTSTRTY	0.48391	2.23	YVTTSTRTY	0.115254	11.65	VTTSTRTYS	0.059688	22.11	YVTTSTRTY	0.206518	7.81	YVTTSTRTY	0.013721	38.56	0.1329	1
4	SYVTTSTRTYSLG	125563	NA	YVTTSTRTY	0.005854	43.97	VTTSTRTYS	0.030154	21.88	YVTTSTRTY	0.020196	31.38	YVTTSTRTY	0.215139	6.46	VTTSTRTYS	0.039118	21.8	VTTSTRTYS	0.027848	33	YVTTSTRTY	0.062846	23.79	YVTTSTRTY	0.003681	63.85	0.0506	0
5	YVTTSTRTYSLGS	125563	NA	TTSTRTYSL	0.001094	77.35	VTTSTRTYS	0.006761	45.82	TTSTRTYSL	0.001187	78.14	TTSTRTYSL	0.062551	17.88	VTTSTRTYS	0.004192	55.11	VTTSTRTYS	0.006652	58.86	VTTSTRTYS	0.006872	68.75	TTSTRTYSL	0.001213	83.49	0.0113	0
6	VTTSTRTYSLGSA	125563	NA	TTSTRTYSL	0.000514	89.49	TRTYSLGSA	0.000222	95	STRTYSLGS	0.000814	83.48	TTSTRTYSL	0.019645	35.66	STRTYSLGS	0.000414	90.43	TRTYSLGSA	0.001077	87.99	TRTYSLGSA	0.001137	93.46	TRTYSLGSA	0.002164	73.99	0.0032	0
7	TTSTRTYSLGSAL	125563	NA	RTYSLGSAL	0.000943	79.98	TRTYSLGSA	0.0003	93.28	RTYSLGSAL	0.000602	87.25	RTYSLGSAL	0.004979	64.03	TRTYSLGSA	0.000598	86.4	TRTYSLGSA	0.001161	87.11	RTYSLGSAL	0.001554	90.79	TRTYSLGSA	0.005803	54.84	0.002	0
1	NRLDRCLKAVRKE	129518	NA	DRCLKAVRK	0.002701	59.07	LDRCLKAVR	0.0455	17.16	DRCLKAVRK	0.000612	87.05	DRCLKAVRK	0.001421	86.92	LDRCLKAVR	0.020399	29.74	LDRCLKAVR	0.104936	15.3	LDRCLKAVR	0.040133	31.96	DRCLKAVRK	0.00193	76.01	0.0272	0
2	RLDRCLKAVRKER	129518	NA	DRCLKAVRK	0.001992	65.32	LDRCLKAVR	0.00987	38.99	RCLKAVRKE	0.000768	84.2	DRCLKAVRK	0.001109	89.94	LDRCLKAVR	0.004723	53.12	LDRCLKAVR	0.0349	29.59	LDRCLKAVR	0.010851	59.47	DRCLKAVRK	0.001474	80.38	0.0082	0
1	VFLNNYDAENKLN	132109	NA	FLNNYDAEN	0.002697	59.09	LNNYDAENK	0.009616	39.46	FLNNYDAEN	0.0971	13.8	FLNNYDAEN	0.006352	58.81	FLNNYDAEN	0.002474	64.4	LNNYDAENK	0.010249	50.7	FLNNYDAEN	0.011444	58.41	LNNYDAENK	0.084951	13.11	0.0281	0
2	FLNNYDAENKLND	132109	NA	YDAENKLND	0.002314	62.31	YDAENKLND	0.021202	26.67	YDAENKLND	0.012395	38.33	YDAENKLND	0.004512	66.13	YDAENKLND	0.106923	12.23	YDAENKLND	0.011047	49.26	YDAENKLND	0.030083	37.74	LNNYDAENK	0.023295	29.59	0.0265	0
3	LNNYDAENKLNDV	132109	NA	YDAENKLND	0.004992	46.87	YDAENKLND	0.041954	18.03	YDAENKLND	0.0355	24.11	YDAENKLND	0.007735	54.58	YDAENKLND	0.350398	4.57	YDAENKLND	0.026454	33.84	YDAENKLND	0.087912	18.55	YDAENKLND	0.00151	79.96	0.0696	1
1	PVKKATVVYQGER	134766	NA	VKKATVVYQ	0.003107	56.23	VKKATVVYQ	0.005253	50.63	VKKATVVYQ	0.03264	25.16	VKKATVVYQ	0.014114	41.95	VKKATVVYQ	0.011481	37.96	VKKATVVYQ	0.016616	41.84	VKKATVVYQ	0.014969	52.6	VKKATVVYQ	0.005652	55.38	0.013	0
2	VKKATVVYQGERV	134766	NA	TVVYQGERV	0.003398	54.4	ATVVYQGER	0.002828	62.43	TVVYQGERV	0.001771	71.76	TVVYQGERV	0.035903	25.52	KKATVVYQG	0.002819	62.22	ATVVYQGER	0.012102	47.54	TVVYQGERV	0.009993	61.21	TVVYQGERV	0.309014	3.85	0.0472	1
1	TVGLVFLCLQYRL	135337	NA	LVFLCLQYR	9.6e-05	95	LVFLCLQYR	0.000607	86.58	LVFLCLQYR	7.2e-05	95	VFLCLQYRL	0.000229	95	LVFLCLQYR	0.000357	91.86	LVFLCLQYR	0.002483	76.33	LVFLCLQYR	0.001117	93.59	LVFLCLQYR	0.001141	84.35	0.0008	0
2	VGLVFLCLQYRLR	135337	NA	FLCLQYRLR	0.000743	84.11	LVFLCLQYR	0.00089	81.59	FLCLQYRLR	0.00022	95	VFLCLQYRL	0.000547	95	FLCLQYRLR	0.002593	63.65	LVFLCLQYR	0.00461	65.59	FLCLQYRLR	0.003851	79.12	LVFLCLQYR	0.001611	79.01	0.0019	0
3	GLVFLCLQYRLRG	135337	NA	FLCLQYRLR	0.005268	45.89	LCLQYRLRG	0.001413	74.46	FLCLQYRLR	0.000602	87.25	FLCLQYRLR	0.000871	92.51	FLCLQYRLR	0.011784	37.58	FLCLQYRLR	0.007137	57.58	FLCLQYRLR	0.016608	50.17	FLCLQYRLR	0.002383	72.25	0.0058	0
4	LVFLCLQYRLRGK	135337	NA	FLCLQYRLR	0.004268	49.85	LCLQYRLRG	0.003588	57.95	LCLQYRLRG	0.000824	83.32	FLCLQYRLR	0.00058	95	LCLQYRLRG	0.042429	20.92	LCLQYRLRG	0.031666	31.04	FLCLQYRLR	0.01854	47.82	FLCLQYRLR	0.001552	79.57	0.0129	0
1	VPVKKATVVYQGE	135844	NA	VKKATVVYQ	0.0082	38.16	VKKATVVYQ	0.011848	35.82	VKKATVVYQ	0.158323	9.73	VKKATVVYQ	0.033655	26.48	VKKATVVYQ	0.03604	22.74	VKKATVVYQ	0.036947	28.71	VKKATVVYQ	0.027442	39.57	VKKATVVYQ	0.016384	35.37	0.0411	0
2	PVKKATVVYQGER	135844	NA	VKKATVVYQ	0.003107	56.23	VKKATVVYQ	0.005253	50.63	VKKATVVYQ	0.03264	25.16	VKKATVVYQ	0.014114	41.95	VKKATVVYQ	0.011481	37.96	VKKATVVYQ	0.016616	41.84	VKKATVVYQ	0.014969	52.6	VKKATVVYQ	0.005652	55.38	0.013	0
3	VKKATVVYQGERV	135844	NA	TVVYQGERV	0.003398	54.4	ATVVYQGER	0.002828	62.43	TVVYQGERV	0.001771	71.76	TVVYQGERV	0.035903	25.52	KKATVVYQG	0.002819	62.22	ATVVYQGER	0.012102	47.54	TVVYQGERV	0.009993	61.21	TVVYQGERV	0.309014	3.85	0.0472	1
1	FEEYGKIDTIEII	136219	NA	YGKIDTIEI	0.168831	7.59	GKIDTIEII	0.005176	50.94	YGKIDTIEI	0.181411	8.69	YGKIDTIEI	0.502517	2.07	YGKIDTIEI	0.009367	41.23	YGKIDTIEI	0.002926	73.66	YGKIDTIEI	0.013088	55.47	YGKIDTIEI	0.013051	39.47	0.112	1
2	EEYGKIDTIEIIT	136219	NA	YGKIDTIEI	0.218136	6.24	GKIDTIEII	0.017687	29.31	YGKIDTIEI	0.204507	7.8	YGKIDTIEI	0.46504	2.4	YGKIDTIEI	0.011614	37.79	YGKIDTIEI	0.003982	68.34	YGKIDTIEI	0.017367	49.19	YGKIDTIEI	0.013877	38.35	0.119	1
1	RDYFEEYGKIDTI	136590	NA	YFEEYGKID	0.012192	32.01	FEEYGKIDT	0.001493	73.63	YFEEYGKID	0.01799	32.93	YFEEYGKID	0.013568	42.8	FEEYGKIDT	0.045992	20.06	FEEYGKIDT	0.041632	26.96	FEEYGKIDT	0.104006	16.07	FEEYGKIDT	0.010081	44.19	0.0309	0
2	DYFEEYGKIDTIE	136590	NA	YFEEYGKID	0.002899	57.68	FEEYGKIDT	0.000981	80.07	YFEEYGKID	0.006858	47.99	EEYGKIDTI	0.007943	54.07	FEEYGKIDT	0.0298	24.95	FEEYGKIDT	0.030813	31.45	FEEYGKIDT	0.08008	19.94	FEEYGKIDT	0.007327	50.26	0.0208	0
3	YFEEYGKIDTIEI	136590	NA	YGKIDTIEI	0.025128	22.7	YGKIDTIEI	0.000515	88.4	YGKIDTIEI	0.049119	20.56	YGKIDTIEI	0.308759	4.3	FEEYGKIDT	0.004298	54.7	FEEYGKIDT	0.004404	66.49	FEEYGKIDT	0.017621	48.88	YGKIDTIEI	0.003126	67.04	0.0516	1
4	FEEYGKIDTIEII	136590	NA	YGKIDTIEI	0.168831	7.59	GKIDTIEII	0.005176	50.94	YGKIDTIEI	0.181411	8.69	YGKIDTIEI	0.502517	2.07	YGKIDTIEI	0.009367	41.23	YGKIDTIEI	0.002926	73.66	YGKIDTIEI	0.013088	55.47	YGKIDTIEI	0.013051	39.47	0.112	1
5	EEYGKIDTIEIIT	136590	NA	YGKIDTIEI	0.218136	6.24	GKIDTIEII	0.017687	29.31	YGKIDTIEI	0.204507	7.8	YGKIDTIEI	0.46504	2.4	YGKIDTIEI	0.011614	37.79	YGKIDTIEI	0.003982	68.34	YGKIDTIEI	0.017367	49.19	YGKIDTIEI	0.013877	38.35	0.119	1
1	VRVFQATRGKLSS	136731	NA	FQATRGKLS	0.505152	2.64	VFQATRGKL	0.036049	19.72	FQATRGKLS	0.136743	10.89	FQATRGKLS	0.674906	0.96	FQATRGKLS	0.270239	6	VFQATRGKL	0.216492	8.49	VFQATRGKL	0.172557	9.75	FQATRGKLS	0.035213	23.48	0.2559	2
2	RVFQATRGKLSSK	136731	NA	FQATRGKLS	0.55661	2.25	VFQATRGKL	0.010834	37.39	FQATRGKLS	0.140616	10.67	FQATRGKLS	0.588012	1.47	FQATRGKLS	0.255859	6.34	VFQATRGKL	0.10665	15.12	FQATRGKLS	0.132454	12.9	FQATRGKLS	0.029087	26.22	0.2275	2
3	VFQATRGKLSSKC	136731	NA	FQATRGKLS	0.044589	16.9	QATRGKLSS	0.000247	94.58	FQATRGKLS	0.006892	47.91	FQATRGKLS	0.083338	14.63	FQATRGKLS	0.011977	37.33	QATRGKLSS	0.003581	70.12	FQATRGKLS	0.009059	63.22	FQATRGKLS	0.001138	84.38	0.0201	0
4	FQATRGKLSSKCS	136731	NA	FQATRGKLS	0.000297	95	TRGKLSSKC	8.3e-05	95	FQATRGKLS	0.00012	95	FQATRGKLS	0.001266	88.42	TRGKLSSKC	0.000372	91.48	QATRGKLSS	0.0014	84.68	QATRGKLSS	0.001911	88.68	TRGKLSSKC	0.000237	95	0.0007	0
5	QATRGKLSSKCSV	136731	NA	RGKLSSKCS	0.000274	95	GKLSSKCSV	0.000279	93.8	RGKLSSKCS	0.00012	95	RGKLSSKCS	0.000605	95	RGKLSSKCS	0.000443	89.74	TRGKLSSKC	0.00128	85.86	TRGKLSSKC	0.001132	93.49	RGKLSSKCS	0.000405	95	0.0006	0
6	ATRGKLSSKCSVV	136731	NA	KLSSKCSVV	0.000412	92.09	GKLSSKCSV	0.001035	79.34	KLSSKCSVV	0.000211	95	KLSSKCSVV	0.004267	67.34	KLSSKCSVV	0.000667	84.93	GKLSSKCSV	0.00204	79.38	GKLSSKCSV	0.002286	86.56	KLSSKCSVV	0.000435	94.98	0.0014	0
7	TRGKLSSKCSVVL	136731	NA	LSSKCSVVL	0.000951	79.84	GKLSSKCSV	0.000508	88.54	LSSKCSVVL	0.000463	89.96	LSSKCSVVL	0.013448	42.98	KLSSKCSVV	0.000815	82.4	LSSKCSVVL	0.002052	79.29	LSSKCSVVL	0.007437	67.19	LSSKCSVVL	0.002269	73.15	0.0035	0
8	RGKLSSKCSVVLG	136731	NA	LSSKCSVVL	0.004729	47.88	LSSKCSVVL	0.001071	78.86	LSSKCSVVL	0.001417	75.31	LSSKCSVVL	0.025686	30.82	LSSKCSVVL	0.001844	69.45	LSSKCSVVL	0.010082	51.04	LSSKCSVVL	0.019749	46.52	LSSKCSVVL	0.017169	34.56	0.0102	0
1	DVMNILLQYVVKS	138762	NA	MNILLQYVV	0.004241	49.97	ILLQYVVKS	0.001374	74.87	ILLQYVVKS	0.003716	58.81	MNILLQYVV	0.001591	85.28	ILLQYVVKS	0.001663	71.26	ILLQYVVKS	0.002457	76.51	ILLQYVVKS	0.003354	81.29	MNILLQYVV	0.00732	50.28	0.0032	0
2	VMNILLQYVVKSF	138762	NA	ILLQYVVKS	0.004179	50.28	ILLQYVVKS	0.001614	72.38	ILLQYVVKS	0.020681	31.05	LLQYVVKSF	0.001861	82.95	ILLQYVVKS	0.0031	60.45	ILLQYVVKS	0.005237	63.33	ILLQYVVKS	0.003085	82.55	LLQYVVKSF	0.023809	29.25	0.0079	0
3	MNILLQYVVKSFD	138762	NA	ILLQYVVKS	0.009835	35.3	LQYVVKSFD	0.004951	51.83	ILLQYVVKS	0.040364	22.66	LLQYVVKSF	0.008984	51.49	LQYVVKSFD	0.013161	35.92	LLQYVVKSF	0.022001	36.91	LQYVVKSFD	0.014645	53.08	LLQYVVKSF	0.152816	8.04	0.0333	0
4	NILLQYVVKSFDR	138762	NA	ILLQYVVKS	0.007719	39.15	LQYVVKSFD	0.018385	28.73	ILLQYVVKS	0.018918	32.27	LLQYVVKSF	0.015979	39.57	LQYVVKSFD	0.114722	11.69	LLQYVVKSF	0.062863	21.44	LQYVVKSFD	0.033114	35.79	LLQYVVKSF	0.240636	5.17	0.064	0
5	ILLQYVVKSFDRS	138762	NA	YVVKSFDRS	0.002049	64.73	LQYVVKSFD	0.010104	38.59	LQYVVKSFD	0.001681	72.65	LQYVVKSFD	0.006715	57.67	LQYVVKSFD	0.066619	16.35	LQYVVKSFD	0.023333	35.91	LQYVVKSFD	0.024462	41.99	LLQYVVKSF	0.057278	17.29	0.024	0
6	LLQYVVKSFDRST	138762	NA	YVVKSFDRS	0.003095	56.32	LQYVVKSFD	0.003916	56.23	YVVKSFDRS	0.002732	64.25	VVKSFDRST	0.005595	61.53	YVVKSFDRS	0.034135	23.37	LQYVVKSFD	0.014676	44.03	YVVKSFDRS	0.041498	31.34	YVVKSFDRS	0.006027	54.16	0.014	0
7	LQYVVKSFDRSTK	138762	NA	YVVKSFDRS	0.00462	48.34	VKSFDRSTK	0.013203	34.02	VVKSFDRST	0.009162	43.19	VVKSFDRST	0.010309	48.5	YVVKSFDRS	0.052071	18.8	VKSFDRSTK	0.179005	10.09	YVVKSFDRS	0.07992	19.97	VVKSFDRST	0.011294	42.13	0.0449	0
8	QYVVKSFDRSTKV	138762	NA	YVVKSFDRS	0.003175	55.76	VKSFDRSTK	0.03851	18.94	VVKSFDRST	0.007407	46.73	VVKSFDRST	0.00944	50.36	VKSFDRSTK	0.054282	18.37	VKSFDRSTK	0.520513	2.51	VKSFDRSTK	0.175559	9.57	VKSFDRSTK	0.022591	30.07	0.1039	1
1	GAGSLQPLALEGS	138770	NA	AGSLQPLAL	0.003386	54.46	LQPLALEGS	0.000914	81.19	LQPLALEGS	0.00242	66.41	LQPLALEGS	0.001892	82.69	LQPLALEGS	0.00096	79.93	LQPLALEGS	0.001012	88.67	LQPLALEGS	0.001485	91.23	LQPLALEGS	0.001097	84.87	0.0016	0
2	AGSLQPLALEGSL	138770	NA	LQPLALEGS	0.005272	45.88	LQPLALEGS	0.001927	69.29	LQPLALEGS	0.008071	45.34	LQPLALEGS	0.001705	84.28	LQPLALEGS	0.003711	57.42	LQPLALEGS	0.002164	78.52	LQPLALEGS	0.002218	86.95	LQPLALEGS	0.003017	67.74	0.0035	0
3	GSLQPLALEGSLQ	138770	NA	LQPLALEGS	0.00527	45.89	LQPLALEGS	0.00151	73.45	LQPLALEGS	0.006758	48.25	LQPLALEGS	0.001492	86.24	LQPLALEGS	0.003453	58.65	LQPLALEGS	0.002038	79.39	LQPLALEGS	0.002121	87.49	LQPLALEGS	0.002733	69.56	0.0032	0
4	SLQPLALEGSLQK	138770	NA	PLALEGSLQ	0.004915	47.16	LALEGSLQK	0.014715	32.22	LALEGSLQK	0.003975	57.67	LALEGSLQK	0.001367	87.45	LQPLALEGS	0.001732	70.51	LALEGSLQK	0.004618	65.56	LALEGSLQK	0.006822	68.89	LQPLALEGS	0.002481	71.46	0.0051	0
5	LQPLALEGSLQKR	138770	NA	LALEGSLQK	0.007227	40.22	LALEGSLQK	0.089652	10.98	LALEGSLQK	0.026886	27.58	LALEGSLQK	0.005146	63.35	LALEGSLQK	0.009477	41.04	LALEGSLQK	0.03575	29.22	LALEGSLQK	0.03385	35.35	LALEGSLQK	0.011677	41.51	0.0275	0
6	QPLALEGSLQKRG	138770	NA	LALEGSLQK	0.007229	40.22	LALEGSLQK	0.099697	10.16	LALEGSLQK	0.035014	24.28	LALEGSLQK	0.007526	55.13	LALEGSLQK	0.012425	36.78	LALEGSLQK	0.056473	22.83	LALEGSLQK	0.045815	29.49	LALEGSLQK	0.017154	34.57	0.0352	0
7	PLALEGSLQKRGI	138770	NA	LALEGSLQK	0.001191	75.66	LALEGSLQK	0.018382	28.73	LALEGSLQK	0.003886	58.06	LEGSLQKRG	0.004813	64.7	LEGSLQKRG	0.005546	50.07	LALEGSLQK	0.015278	43.33	LEGSLQKRG	0.012218	57.02	LALEGSLQK	0.003613	64.18	0.0081	0
8	LALEGSLQKRGIV	138770	NA	LEGSLQKRG	0.000409	92.16	LEGSLQKRG	0.001938	69.2	LEGSLQKRG	0.000578	87.71	LEGSLQKRG	0.002391	78.7	LEGSLQKRG	0.001713	70.71	LEGSLQKRG	0.00563	61.99	LEGSLQKRG	0.005465	73.12	LEGSLQKRG	0.00088	87.98	0.0024	0
1	KDYRAYYTFLNFM	138777	NA	YRAYYTFLN	0.02556	22.51	YRAYYTFLN	0.001276	76.13	YRAYYTFLN	0.11826	12.1	YRAYYTFLN	0.057337	19.01	YRAYYTFLN	0.040396	21.45	YRAYYTFLN	0.009403	52.41	YRAYYTFLN	0.037949	33.04	YRAYYTFLN	0.192558	6.54	0.0603	0
2	DYRAYYTFLNFMS	138777	NA	YRAYYTFLN	0.005322	45.71	YRAYYTFLN	0.0003	93.28	YRAYYTFLN	0.021292	30.66	YRAYYTFLN	0.016814	38.59	YRAYYTFLN	0.007049	45.94	YRAYYTFLN	0.001785	81.4	YRAYYTFLN	0.006899	68.68	YRAYYTFLN	0.041781	21.17	0.0127	0
3	YRAYYTFLNFMSN	138777	NA	YYTFLNFMS	0.008851	36.93	YYTFLNFMS	0.000434	90	YYTFLNFMS	0.086413	14.88	YYTFLNFMS	0.02066	34.71	YYTFLNFMS	0.012676	36.48	YYTFLNFMS	0.003333	71.46	YYTFLNFMS	0.010222	60.71	YYTFLNFMS	0.093416	12.19	0.0295	0
4	RAYYTFLNFMSNV	138777	NA	YYTFLNFMS	0.008759	37.1	YYTFLNFMS	0.000317	92.87	YYTFLNFMS	0.066019	17.44	YYTFLNFMS	0.012389	44.67	YYTFLNFMS	0.008893	42.08	YYTFLNFMS	0.002749	74.61	YYTFLNFMS	0.009355	62.58	YYTFLNFMS	0.077233	14.04	0.0232	0
5	AYYTFLNFMSNVG	138777	NA	YTFLNFMSN	0.004477	48.97	FLNFMSNVG	0.000239	94.78	FLNFMSNVG	0.023334	29.44	FLNFMSNVG	0.01328	43.25	FLNFMSNVG	0.002811	62.27	FLNFMSNVG	0.001218	86.51	FLNFMSNVG	0.005727	72.27	FLNFMSNVG	0.0222	30.34	0.0092	0
6	YYTFLNFMSNVGD	138777	NA	FLNFMSNVG	0.03084	20.5	FLNFMSNVG	0.000866	82	FLNFMSNVG	0.235916	6.84	FLNFMSNVG	0.053401	19.92	FLNFMSNVG	0.02499	27.12	FLNFMSNVG	0.005503	62.42	FLNFMSNVG	0.025081	41.45	FLNFMSNVG	0.183055	6.87	0.07	0
7	YTFLNFMSNVGDP	138777	NA	FLNFMSNVG	0.075865	12.61	LNFMSNVGD	0.002706	63.24	FLNFMSNVG	0.456474	2.97	FLNFMSNVG	0.102388	12.55	FLNFMSNVG	0.058928	17.55	FLNFMSNVG	0.012753	46.58	FLNFMSNVG	0.048566	28.41	FLNFMSNVG	0.300328	3.98	0.1323	2
8	TFLNFMSNVGDPR	138777	NA	FLNFMSNVG	0.042063	17.46	FMSNVGDPR	0.035121	20.01	FLNFMSNVG	0.344121	4.47	FLNFMSNVG	0.053228	19.96	FLNFMSNVG	0.033551	23.57	FLNFMSNVG	0.012772	46.55	FLNFMSNVG	0.05974	24.65	FLNFMSNVG	0.173528	7.22	0.0943	1
1	KVNFFRMVISNPA	138779	NA	FRMVISNPA	0.418916	3.39	FRMVISNPA	0.001699	71.49	FRMVISNPA	0.656446	1.27	FRMVISNPA	0.785572	0.52	FRMVISNPA	0.164397	9.12	FRMVISNPA	0.011797	48	FRMVISNPA	0.095212	17.37	FRMVISNPA	0.080911	13.59	0.2769	3
2	VNFFRMVISNPAA	138779	NA	FRMVISNPA	0.908985	0.36	FRMVISNPA	0.006787	45.76	FRMVISNPA	0.928105	0.11	FRMVISNPA	0.902593	0.18	FRMVISNPA	0.632257	1.78	FRMVISNPA	0.068272	20.38	FRMVISNPA	0.326343	3.83	FRMVISNPA	0.396679	2.77	0.5213	6
3	NFFRMVISNPAAT	138779	NA	FRMVISNPA	0.898658	0.41	FRMVISNPA	0.006052	47.9	FRMVISNPA	0.917352	0.13	FRMVISNPA	0.842818	0.34	FRMVISNPA	0.597733	2.03	FRMVISNPA	0.060055	22.03	FRMVISNPA	0.30674	4.28	FRMVISNPA	0.359185	3.17	0.4986	6
4	FFRMVISNPAATH	138779	NA	FRMVISNPA	0.555932	2.26	VISNPAATH	0.030018	21.94	FRMVISNPA	0.630701	1.45	FRMVISNPA	0.444932	2.59	FRMVISNPA	0.205088	7.74	VISNPAATH	0.024051	35.41	VISNPAATH	0.146282	11.68	FRMVISNPA	0.113445	10.42	0.2688	3
5	FRMVISNPAATHQ	138779	NA	MVISNPAAT	0.050076	15.88	VISNPAATH	0.131183	8.29	VISNPAATH	0.150556	10.11	MVISNPAAT	0.065113	17.41	VISNPAATH	0.02597	26.65	VISNPAATH	0.061874	21.65	VISNPAATH	0.224546	6.99	VISNPAATH	0.019275	32.6	0.0911	0
6	RMVISNPAATHQD	138779	NA	VISNPAATH	0.04499	16.83	VISNPAATH	0.166863	6.87	VISNPAATH	0.163335	9.5	MVISNPAAT	0.03945	24.13	VISNPAATH	0.03009	24.84	VISNPAATH	0.082166	18.11	VISNPAATH	0.24624	6.1	VISNPAATH	0.021664	30.72	0.0993	0
7	MVISNPAATHQDI	138779	NA	VISNPAATH	0.005121	46.41	VISNPAATH	0.02994	21.97	VISNPAATH	0.020279	31.32	VISNPAATH	0.004094	68.2	VISNPAATH	0.004524	53.86	VISNPAATH	0.016114	42.39	VISNPAATH	0.081516	19.68	VISNPAATH	0.003267	66.14	0.0206	0
8	VISNPAATHQDID	138779	NA	ISNPAATHQ	0.000362	93.38	SNPAATHQD	0.000613	86.46	SNPAATHQD	0.001567	73.77	SNPAATHQD	0.00123	88.77	SNPAATHQD	0.000754	83.44	VISNPAATH	0.001086	87.89	VISNPAATH	0.003024	82.84	PAATHQDID	0.000358	95	0.0011	0
1	KWCANPDWIHIDT	138780	NA	WCANPDWIH	0.000244	95	ANPDWIHID	0.001052	79.11	WCANPDWIH	0.001871	70.78	WCANPDWIH	0.001117	89.86	WCANPDWIH	0.000288	93.59	WCANPDWIH	0.000536	94.38	WCANPDWIH	0.001341	92.15	ANPDWIHID	0.00023	95	0.0008	0
2	WCANPDWIHIDTT	138780	NA	PDWIHIDTT	0.000108	95	ANPDWIHID	0.00049	88.89	PDWIHIDTT	0.000226	95	CANPDWIHI	0.00018	95	ANPDWIHID	8.2e-05	95	ANPDWIHID	0.000142	95	ANPDWIHID	0.000465	95	ANPDWIHID	0.000133	95	0.0002	0
3	CANPDWIHIDTTP	138780	NA	PDWIHIDTT	0.000218	95	ANPDWIHID	0.000424	90.25	PDWIHIDTT	0.000665	86.02	PDWIHIDTT	0.000167	95	PDWIHIDTT	0.000113	95	ANPDWIHID	0.00019	95	DWIHIDTTP	0.000836	95	PDWIHIDTT	0.000183	95	0.0003	0
4	ANPDWIHIDTTPF	138780	NA	WIHIDTTPF	0.022698	23.89	WIHIDTTPF	0.003208	59.95	WIHIDTTPF	0.083948	15.14	WIHIDTTPF	0.392992	3.14	WIHIDTTPF	0.00607	48.54	WIHIDTTPF	0.005991	60.76	WIHIDTTPF	0.029245	38.32	WIHIDTTPF	0.003427	65.11	0.0684	1
5	NPDWIHIDTTPFA	138780	NA	WIHIDTTPF	0.170245	7.55	IHIDTTPFA	0.53701	1.85	IHIDTTPFA	0.66273	1.24	WIHIDTTPF	0.646237	1.12	WIHIDTTPF	0.057401	17.81	IHIDTTPFA	0.044141	26.13	WIHIDTTPF	0.167061	10.11	WIHIDTTPF	0.036079	23.12	0.2901	3
6	PDWIHIDTTPFAG	138780	NA	WIHIDTTPF	0.153474	8.1	IHIDTTPFA	0.828147	0.49	IHIDTTPFA	0.926457	0.11	WIHIDTTPF	0.520452	1.93	IHIDTTPFA	0.101225	12.66	IHIDTTPFA	0.116043	14.22	IHIDTTPFA	0.268557	5.35	IHIDTTPFA	0.110189	10.67	0.3781	3
7	DWIHIDTTPFAGL	138780	NA	IHIDTTPFA	0.025029	22.74	IHIDTTPFA	0.682648	1.07	IHIDTTPFA	0.840663	0.38	WIHIDTTPF	0.081872	14.82	IHIDTTPFA	0.029118	25.24	IHIDTTPFA	0.051572	24.04	IHIDTTPFA	0.134645	12.7	IHIDTTPFA	0.052934	18.25	0.2373	2
8	WIHIDTTPFAGLV	138780	NA	IHIDTTPFA	0.003716	52.72	IHIDTTPFA	0.355706	3.33	IHIDTTPFA	0.398726	3.68	IDTTPFAGL	0.013079	43.56	IHIDTTPFA	0.003455	58.64	IHIDTTPFA	0.010056	51.09	IHIDTTPFA	0.036343	33.95	IHIDTTPFA	0.010942	42.71	0.104	2
1	LIAFTSEHSHFSL	138782	NA	FTSEHSHFS	0.153802	8.09	FTSEHSHFS	0.001763	70.83	FTSEHSHFS	0.362297	4.21	FTSEHSHFS	0.045665	22.07	FTSEHSHFS	0.034501	23.24	FTSEHSHFS	0.006746	58.61	FTSEHSHFS	0.023494	42.85	FTSEHSHFS	0.012361	40.45	0.0801	1
2	IAFTSEHSHFSLK	138782	NA	FTSEHSHFS	0.299208	4.8	FTSEHSHFS	0.002612	63.86	FTSEHSHFS	0.504556	2.49	FTSEHSHFS	0.063317	17.74	FTSEHSHFS	0.07615	15.1	FTSEHSHFS	0.012321	47.2	FTSEHSHFS	0.052682	26.89	FTSEHSHFS	0.023918	29.18	0.1293	2
3	AFTSEHSHFSLKK	138782	NA	FTSEHSHFS	0.135373	8.82	FTSEHSHFS	0.001168	77.57	FTSEHSHFS	0.262508	6.16	FTSEHSHFS	0.023106	32.61	FTSEHSHFS	0.028054	25.7	FTSEHSHFS	0.005698	61.76	FTSEHSHFS	0.022296	43.98	FTSEHSHFS	0.008603	47.11	0.0609	0
4	FTSEHSHFSLKKG	138782	NA	FTSEHSHFS	0.00068	85.48	EHSHFSLKK	0.000543	87.85	FTSEHSHFS	0.000848	82.95	EHSHFSLKK	0.002293	79.4	EHSHFSLKK	0.000709	84.21	EHSHFSLKK	0.002419	76.77	EHSHFSLKK	0.00328	81.64	EHSHFSLKK	0.001369	81.63	0.0015	0
5	TSEHSHFSLKKGA	138782	NA	HSHFSLKKG	0.00046	90.85	EHSHFSLKK	0.000779	83.46	HSHFSLKKG	0.000277	94.14	EHSHFSLKK	0.001824	83.27	SHFSLKKGA	0.001462	73.47	EHSHFSLKK	0.003571	70.18	EHSHFSLKK	0.004737	75.61	HSHFSLKKG	0.002391	72.18	0.0019	0
6	SEHSHFSLKKGAA	138782	NA	HSHFSLKKG	0.000518	89.4	SHFSLKKGA	0.001213	76.97	HFSLKKGAA	0.000286	93.94	EHSHFSLKK	0.000819	93.07	HFSLKKGAA	0.019782	30.15	SHFSLKKGA	0.007397	56.9	SHFSLKKGA	0.008356	64.73	HSHFSLKKG	0.001843	76.83	0.005	0
7	EHSHFSLKKGAAA	138782	NA	FSLKKGAAA	0.03757	18.54	HFSLKKGAA	0.003763	57.04	FSLKKGAAA	0.018496	32.57	FSLKKGAAA	0.039432	24.14	HFSLKKGAA	0.180583	8.52	FSLKKGAAA	0.019949	38.58	FSLKKGAAA	0.07001	22.03	FSLKKGAAA	0.006562	52.56	0.047	0
8	HSHFSLKKGAAAL	138782	NA	FSLKKGAAA	0.177391	7.32	FSLKKGAAA	0.002215	66.87	FSLKKGAAA	0.059544	18.49	FSLKKGAAA	0.063424	17.72	FSLKKGAAA	0.310813	5.22	FSLKKGAAA	0.042812	26.57	FSLKKGAAA	0.168702	9.99	FSLKKGAAA	0.025173	28.42	0.1063	0
1	RLQQLVLDPGFLG	138808	NA	LVLDPGFLG	0.00584	44.02	LVLDPGFLG	0.310584	3.87	LVLDPGFLG	0.05553	19.23	LVLDPGFLG	0.002768	76.01	LVLDPGFLG	0.00174	70.42	LVLDPGFLG	0.011423	48.63	LVLDPGFLG	0.036785	33.7	LVLDPGFLG	0.010511	43.43	0.0544	1
2	LQQLVLDPGFLGL	138808	NA	LVLDPGFLG	0.02615	22.25	LVLDPGFLG	0.512743	2.01	LVLDPGFLG	0.183285	8.61	LVLDPGFLG	0.004437	66.5	LVLDPGFLG	0.003999	56.04	LVLDPGFLG	0.022362	36.63	LVLDPGFLG	0.078956	20.16	LVLDPGFLG	0.04578	20.02	0.1097	1
3	QQLVLDPGFLGLE	138808	NA	LVLDPGFLG	0.050024	15.89	LVLDPGFLG	0.592785	1.5	LVLDPGFLG	0.273207	5.9	LVLDPGFLG	0.006009	59.88	LVLDPGFLG	0.007035	45.97	LVLDPGFLG	0.035931	29.14	LVLDPGFLG	0.105264	15.9	LVLDPGFLG	0.067969	15.36	0.1423	1
4	QLVLDPGFLGLEP	138808	NA	LVLDPGFLG	0.007933	38.7	LVLDPGFLG	0.321533	3.73	LVLDPGFLG	0.069465	16.93	LVLDPGFLG	0.001594	85.25	LVLDPGFLG	0.001261	75.84	LVLDPGFLG	0.012807	46.5	LVLDPGFLG	0.035434	34.46	LVLDPGFLG	0.01929	32.58	0.0587	1
5	LVLDPGFLGLEPL	138808	NA	PGFLGLEPL	0.000578	87.95	LVLDPGFLG	0.001672	71.77	LVLDPGFLG	0.000301	93.6	LDPGFLGLE	0.000534	95	LDPGFLGLE	0.000103	95	LDPGFLGLE	0.000376	95	LDPGFLGLE	0.000935	94.75	LVLDPGFLG	0.000227	95	0.0006	0
6	VLDPGFLGLEPLL	138808	NA	PGFLGLEPL	0.000921	80.43	PGFLGLEPL	6.9e-05	95	PGFLGLEPL	7.7e-05	95	PGFLGLEPL	0.000459	95	LDPGFLGLE	5.9e-05	95	PGFLGLEPL	0.000139	95	LDPGFLGLE	0.000233	95	PGFLGLEPL	0.000125	95	0.0003	0
7	LDPGFLGLEPLLD	138808	NA	FLGLEPLLD	0.060408	14.37	FLGLEPLLD	0.001105	78.4	FLGLEPLLD	0.058124	18.74	FLGLEPLLD	0.039975	23.94	FLGLEPLLD	0.021309	29.14	FLGLEPLLD	0.001215	86.54	FLGLEPLLD	0.004053	78.32	FLGLEPLLD	0.00161	79.02	0.0235	0
8	DPGFLGLEPLLDL	138808	NA	FLGLEPLLD	0.175287	7.39	FLGLEPLLD	0.003308	59.42	FLGLEPLLD	0.157536	9.77	FLGLEPLLD	0.080511	14.98	FLGLEPLLD	0.070795	15.77	FLGLEPLLD	0.003864	68.86	FLGLEPLLD	0.009163	62.99	FLGLEPLLD	0.00411	61.78	0.0631	0
1	DKKREEAPSLRPA	139481	NA	KKREEAPSL	0.001495	71.19	KREEAPSLR	0.001932	69.25	REEAPSLRP	0.001189	78.12	REEAPSLRP	0.002165	80.37	REEAPSLRP	0.002086	67.44	KREEAPSLR	0.001532	83.55	KREEAPSLR	0.002913	83.36	REEAPSLRP	0.000921	87.38	0.0018	0
2	KKREEAPSLRPAP	139481	NA	REEAPSLRP	0.00056	88.38	KREEAPSLR	0.000982	80.05	REEAPSLRP	0.000923	81.77	EEAPSLRPA	0.002165	80.37	REEAPSLRP	0.001907	68.93	KREEAPSLR	0.001249	86.18	EAPSLRPAP	0.002522	85.23	REEAPSLRP	0.000639	91.65	0.0014	0
3	KREEAPSLRPAPP	139481	NA	EEAPSLRPA	0.000371	93.14	EAPSLRPAP	0.000811	82.92	REEAPSLRP	0.000371	92.03	EEAPSLRPA	0.001376	87.36	EAPSLRPAP	0.001784	69.95	EAPSLRPAP	0.001992	79.7	EAPSLRPAP	0.003624	80.02	REEAPSLRP	0.00023	95	0.0013	0
1	GDKELRTGKEKVT	139504	NA	LRTGKEKVT	0.000671	85.7	ELRTGKEKV	0.002563	64.18	LRTGKEKVT	0.000631	86.68	LRTGKEKVT	0.005833	60.56	ELRTGKEKV	0.003657	57.67	ELRTGKEKV	0.006638	58.89	ELRTGKEKV	0.01269	56.18	LRTGKEKVT	0.003015	67.75	0.0045	0
2	DKELRTGKEKVTS	139504	NA	LRTGKEKVT	0.002314	62.31	ELRTGKEKV	0.002539	64.34	LRTGKEKVT	0.002302	67.31	LRTGKEKVT	0.007147	56.32	ELRTGKEKV	0.003441	58.71	LRTGKEKVT	0.010519	50.16	ELRTGKEKV	0.016288	50.64	LRTGKEKVT	0.009494	45.29	0.0068	0
3	KELRTGKEKVTSG	139504	NA	LRTGKEKVT	0.001898	66.38	LRTGKEKVT	0.001392	74.68	LRTGKEKVT	0.001391	75.63	LRTGKEKVT	0.004613	65.63	RTGKEKVTS	0.003582	58.03	LRTGKEKVT	0.009835	51.54	LRTGKEKVT	0.01303	55.57	LRTGKEKVT	0.008019	48.46	0.0055	0
1	IEVLKRKVIEKVQ	139522	NA	LKRKVIEKV	0.003453	54.11	LKRKVIEKV	0.011056	37.05	LKRKVIEKV	0.001895	70.54	LKRKVIEKV	0.015195	40.56	LKRKVIEKV	0.043539	20.65	VLKRKVIEK	0.18828	9.66	LKRKVIEKV	0.092181	17.84	LKRKVIEKV	0.020499	31.59	0.047	0
2	EVLKRKVIEKVQH	139522	NA	LKRKVIEKV	0.003297	54.93	LKRKVIEKV	0.009654	39.39	LKRKVIEKV	0.001821	71.27	LKRKVIEKV	0.011058	47.07	LKRKVIEKV	0.040019	21.55	LKRKVIEKV	0.146642	11.88	LKRKVIEKV	0.087781	18.57	LKRKVIEKV	0.016945	34.78	0.0397	0
3	VLKRKVIEKVQHI	139522	NA	KVIEKVQHI	0.001665	69.02	LKRKVIEKV	0.003444	58.71	KVIEKVQHI	0.00167	72.76	KVIEKVQHI	0.005149	63.34	RKVIEKVQH	0.01662	32.54	LKRKVIEKV	0.041818	26.9	LKRKVIEKV	0.031386	36.85	LKRKVIEKV	0.003823	63.17	0.0132	0
1	LENLRSKIQKLES	139535	NA	LRSKIQKLE	0.001114	77	LRSKIQKLE	0.009062	40.5	LRSKIQKLE	0.001485	74.58	NLRSKIQKL	0.008028	53.86	LRSKIQKLE	0.063573	16.81	LRSKIQKLE	0.120229	13.86	LRSKIQKLE	0.057525	25.3	LRSKIQKLE	0.006636	52.34	0.0335	0
2	ENLRSKIQKLESD	139535	NA	LRSKIQKLE	0.001476	71.46	LRSKIQKLE	0.010075	38.64	LRSKIQKLE	0.002078	69.02	NLRSKIQKL	0.005859	60.45	LRSKIQKLE	0.074491	15.3	LRSKIQKLE	0.138175	12.48	LRSKIQKLE	0.064474	23.36	LRSKIQKLE	0.007626	49.45	0.038	0
3	NLRSKIQKLESDV	139535	NA	LRSKIQKLE	0.00053	89.11	LRSKIQKLE	0.00376	57.05	SKIQKLESD	0.001291	76.86	LRSKIQKLE	0.00077	93.6	LRSKIQKLE	0.013382	35.69	LRSKIQKLE	0.044796	25.92	LRSKIQKLE	0.019049	47.26	LRSKIQKLE	0.00198	75.54	0.0107	0
1	LLQQERPIRNSVD	139543	NA	LQQERPIRN	0.013726	30.31	LQQERPIRN	0.002253	66.55	LQQERPIRN	0.006492	48.95	LQQERPIRN	0.001998	81.79	LQQERPIRN	0.001251	75.98	LQQERPIRN	0.003134	72.54	LQQERPIRN	0.00305	82.72	LQQERPIRN	0.00081	88.99	0.0041	0
2	LQQERPIRNSVDE	139543	NA	ERPIRNSVD	0.000244	95	QERPIRNSV	0.000665	85.43	ERPIRNSVD	0.003478	59.86	ERPIRNSVD	0.002761	76.06	ERPIRNSVD	0.001522	72.81	ERPIRNSVD	0.001141	87.32	ERPIRNSVD	0.001517	91.02	ERPIRNSVD	0.000556	93.01	0.0015	0
3	QQERPIRNSVDEL	139543	NA	PIRNSVDEL	0.000524	89.25	PIRNSVDEL	0.00121	77.01	ERPIRNSVD	0.003058	62.31	ERPIRNSVD	0.002711	76.42	ERPIRNSVD	0.001185	76.88	PIRNSVDEL	0.001274	85.92	PIRNSVDEL	0.004561	76.31	PIRNSVDEL	0.000826	88.76	0.0019	0
1	NRCHAANPNGRYY	139560	NA	CHAANPNGR	0.000479	90.36	CHAANPNGR	0.004329	54.29	CHAANPNGR	0.001212	77.83	CHAANPNGR	0.001642	84.81	CHAANPNGR	0.001072	78.41	CHAANPNGR	0.003677	69.68	HAANPNGRY	0.022468	43.81	CHAANPNGR	0.001486	80.24	0.0045	0
2	RCHAANPNGRYYW	139560	NA	CHAANPNGR	0.000157	95	HAANPNGRY	0.000682	85.1	CHAANPNGR	0.000207	95	HAANPNGRY	0.000471	95	HAANPNGRY	0.000264	94.2	HAANPNGRY	0.001455	84.21	HAANPNGRY	0.010416	60.3	CHAANPNGR	0.000521	93.58	0.0018	0
3	CHAANPNGRYYWG	139560	NA	HAANPNGRY	5.5e-05	95	ANPNGRYYW	0.000735	84.19	HAANPNGRY	4e-05	95	HAANPNGRY	0.000219	95	ANPNGRYYW	0.000126	95	ANPNGRYYW	0.002432	76.68	ANPNGRYYW	0.006414	70.02	ANPNGRYYW	0.000159	95	0.0013	0
1	PRKQCSKEDGGGW	139569	NA	KQCSKEDGG	6.2e-05	95	RKQCSKEDG	0.00019	95	KQCSKEDGG	0.000105	95	KQCSKEDGG	0.00075	93.82	RKQCSKEDG	0.0003	93.29	RKQCSKEDG	0.000402	95	QCSKEDGGG	0.000579	95	KQCSKEDGG	0.000231	95	0.0003	0
2	RKQCSKEDGGGWW	139569	NA	CSKEDGGGW	5e-05	95	SKEDGGGWW	7.5e-05	95	CSKEDGGGW	6.5e-05	95	CSKEDGGGW	0.000144	95	KQCSKEDGG	7e-05	95	KQCSKEDGG	0.000114	95	QCSKEDGGG	0.000184	95	KQCSKEDGG	0.000149	95	0.0001	0
3	KQCSKEDGGGWWY	139569	NA	CSKEDGGGW	4.8e-05	95	SKEDGGGWW	6.7e-05	95	SKEDGGGWW	4.6e-05	95	SKEDGGGWW	0.000181	95	SKEDGGGWW	3.4e-05	95	SKEDGGGWW	6e-05	95	SKEDGGGWW	8.3e-05	95	SKEDGGGWW	9e-05	95	0.0001	0
1	QKLESDVSAQMEY	139571	NA	LESDVSAQM	0.01122	33.26	LESDVSAQM	0.569858	1.63	LESDVSAQM	0.253599	6.37	LESDVSAQM	0.020304	35.05	LESDVSAQM	0.001325	74.98	LESDVSAQM	0.013763	45.23	LESDVSAQM	0.048766	28.34	LESDVSAQM	0.014253	37.85	0.1166	1
2	KLESDVSAQMEYC	139571	NA	LESDVSAQM	0.000486	90.18	LESDVSAQM	0.086367	11.28	LESDVSAQM	0.010204	41.42	LESDVSAQM	0.002227	79.87	LESDVSAQM	0.000121	95	LESDVSAQM	0.00178	81.44	LESDVSAQM	0.006697	69.24	LESDVSAQM	0.000779	89.44	0.0136	0
3	LESDVSAQMEYCR	139571	NA	DVSAQMEYC	0.000417	91.96	VSAQMEYCR	0.001632	72.19	DVSAQMEYC	0.000296	93.72	DVSAQMEYC	0.001954	82.16	VSAQMEYCR	0.000187	95	VSAQMEYCR	0.001486	83.94	VSAQMEYCR	0.001188	93.13	VSAQMEYCR	0.000778	89.45	0.001	0
1	QNPGSPRPGSTGT	139585	NA	PGSPRPGST	6.2e-05	95	GSPRPGSTG	6.2e-05	95	GSPRPGSTG	4.5e-05	95	PGSPRPGST	0.00012	95	GSPRPGSTG	5e-05	95	GSPRPGSTG	0.000197	95	GSPRPGSTG	0.000216	95	GSPRPGSTG	0.00011	95	0.0001	0
2	NPGSPRPGSTGTW	139585	NA	PRPGSTGTW	4.1e-05	95	GSPRPGSTG	4.4e-05	95	PRPGSTGTW	3.7e-05	95	PRPGSTGTW	0.000312	95	PRPGSTGTW	7e-05	95	PRPGSTGTW	0.000136	95	PRPGSTGTW	0.000155	95	PRPGSTGTW	8.6e-05	95	0.0001	0
3	PGSPRPGSTGTWN	139585	NA	PRPGSTGTW	7.7e-05	95	PRPGSTGTW	5.1e-05	95	PRPGSTGTW	7.8e-05	95	PRPGSTGTW	0.000692	94.45	PRPGSTGTW	0.000103	95	PRPGSTGTW	0.000149	95	PRPGSTGTW	0.000145	95	PRPGSTGTW	0.000112	95	0.0002	0
1	SGCRMKGLIDEVN	139604	NA	MKGLIDEVN	0.000749	83.99	MKGLIDEVN	0.000226	95	MKGLIDEVN	0.002713	64.36	MKGLIDEVN	0.000868	92.54	CRMKGLIDE	0.000338	92.34	CRMKGLIDE	0.000631	93.19	CRMKGLIDE	0.000796	95	MKGLIDEVN	0.000366	95	0.0008	0
2	GCRMKGLIDEVNQ	139604	NA	MKGLIDEVN	0.001904	66.31	MKGLIDEVN	0.000568	87.35	MKGLIDEVN	0.025271	28.39	MKGLIDEVN	0.002625	77.03	MKGLIDEVN	0.000908	80.8	MKGLIDEVN	0.000619	93.34	MKGLIDEVN	0.00104	94.08	MKGLIDEVN	0.000894	87.77	0.0042	0
3	CRMKGLIDEVNQD	139604	NA	MKGLIDEVN	0.001747	68.09	GLIDEVNQD	0.004962	51.78	MKGLIDEVN	0.020365	31.27	MKGLIDEVN	0.002362	78.91	MKGLIDEVN	0.000836	82.04	GLIDEVNQD	0.001087	87.88	GLIDEVNQD	0.004925	74.89	MKGLIDEVN	0.000929	87.27	0.0047	0
1	TTRRSCSKTVTKT	139626	NA	RSCSKTVTK	0.000269	95	RSCSKTVTK	0.000394	90.98	RSCSKTVTK	0.000261	94.5	TRRSCSKTV	0.001743	83.96	RSCSKTVTK	0.002378	65.01	RRSCSKTVT	0.001998	79.66	TRRSCSKTV	0.002549	85.08	TRRSCSKTV	0.000305	95	0.0012	0
2	TRRSCSKTVTKTV	139626	NA	CSKTVTKTV	0.000413	92.06	RSCSKTVTK	0.000282	93.73	RSCSKTVTK	0.000261	94.5	CSKTVTKTV	0.008764	52.03	RSCSKTVTK	0.001714	70.7	RSCSKTVTK	0.001363	84.99	CSKTVTKTV	0.001735	89.67	CSKTVTKTV	0.000319	95	0.0019	0
3	RRSCSKTVTKTVI	139626	NA	CSKTVTKTV	0.000851	81.88	CSKTVTKTV	0.000389	91.1	CSKTVTKTV	0.000264	94.44	CSKTVTKTV	0.017807	37.51	RSCSKTVTK	0.000883	81.23	CSKTVTKTV	0.001841	80.92	CSKTVTKTV	0.00248	85.47	CSKTVTKTV	0.000641	91.62	0.0031	0
1	VIQNRQDGSVDFG	139631	NA	IQNRQDGSV	0.000346	93.79	NRQDGSVDF	0.004747	52.64	NRQDGSVDF	0.002633	64.83	NRQDGSVDF	0.002368	78.87	IQNRQDGSV	0.000733	83.8	IQNRQDGSV	0.006325	59.71	NRQDGSVDF	0.009961	61.28	IQNRQDGSV	0.00979	44.73	0.0046	0
2	IQNRQDGSVDFGR	139631	NA	RQDGSVDFG	0.000279	95	NRQDGSVDF	0.003679	57.48	NRQDGSVDF	0.001492	74.51	NRQDGSVDF	0.001115	89.88	RQDGSVDFG	0.000412	90.48	NRQDGSVDF	0.001218	86.51	NRQDGSVDF	0.005572	72.77	NRQDGSVDF	0.000912	87.51	0.0018	0
3	QNRQDGSVDFGRK	139631	NA	RQDGSVDFG	0.000283	95	NRQDGSVDF	0.001849	69.95	RQDGSVDFG	0.000542	88.42	QDGSVDFGR	0.000879	92.42	QDGSVDFGR	0.000547	87.5	QDGSVDFGR	0.000921	89.62	NRQDGSVDF	0.003565	80.3	QDGSVDFGR	0.000658	91.34	0.0012	0
1	WYNRCHAANPNGR	139640	NA	YNRCHAANP	0.004707	47.96	CHAANPNGR	0.000693	84.9	YNRCHAANP	0.002697	64.45	YNRCHAANP	0.003672	70.36	YNRCHAANP	0.001002	79.36	NRCHAANPN	0.001585	83.1	NRCHAANPN	0.004086	78.19	CHAANPNGR	0.001444	80.74	0.0025	0
2	YNRCHAANPNGRY	139640	NA	CHAANPNGR	0.000686	85.34	CHAANPNGR	0.00401	55.74	CHAANPNGR	0.001061	79.69	CHAANPNGR	0.002067	81.21	CHAANPNGR	0.00081	82.48	CHAANPNGR	0.003439	70.89	HAANPNGRY	0.012049	57.33	CHAANPNGR	0.001641	78.73	0.0032	0
3	NRCHAANPNGRYY	139640	NA	CHAANPNGR	0.000479	90.36	CHAANPNGR	0.004329	54.29	CHAANPNGR	0.001212	77.83	CHAANPNGR	0.001642	84.81	CHAANPNGR	0.001072	78.41	CHAANPNGR	0.003677	69.68	HAANPNGRY	0.022468	43.81	CHAANPNGR	0.001486	80.24	0.0045	0
1	WYSMRKMSMKIRP	139641	NA	MRKMSMKIR	0.000806	82.81	MRKMSMKIR	0.002605	63.9	MRKMSMKIR	0.000193	95	SMRKMSMKI	0.000805	93.23	MRKMSMKIR	0.005424	50.52	MRKMSMKIR	0.03741	28.53	MRKMSMKIR	0.010762	59.63	MRKMSMKIR	0.003117	67.1	0.0076	0
2	YSMRKMSMKIRPF	139641	NA	MRKMSMKIR	0.000679	85.51	MRKMSMKIR	0.002617	63.82	KMSMKIRPF	0.000989	80.74	KMSMKIRPF	0.001131	89.73	MRKMSMKIR	0.004896	52.48	MRKMSMKIR	0.041441	27.02	MRKMSMKIR	0.009908	61.39	MRKMSMKIR	0.003323	65.78	0.0081	0
3	SMRKMSMKIRPFF	139641	NA	KMSMKIRPF	0.000629	86.71	MSMKIRPFF	0.00213	67.59	KMSMKIRPF	0.000958	81.22	MSMKIRPFF	0.001502	86.14	MSMKIRPFF	0.003984	56.11	MSMKIRPFF	0.063248	21.36	MSMKIRPFF	0.027279	39.69	MRKMSMKIR	0.002013	75.23	0.0127	0
1	GGGYRARPAKAAA	141284	NA	YRARPAKAA	0.151725	8.17	YRARPAKAA	0.002126	67.62	YRARPAKAA	0.069657	16.9	YRARPAKAA	0.087452	14.13	YRARPAKAA	0.369492	4.3	YRARPAKAA	0.067637	20.5	YRARPAKAA	0.284775	4.85	YRARPAKAA	0.049698	19.04	0.1353	2
2	GGYRARPAKAAAT	141284	NA	YRARPAKAA	0.113701	9.83	YRARPAKAA	0.001445	74.13	YRARPAKAA	0.045183	21.45	YRARPAKAA	0.04994	20.83	YRARPAKAA	0.27789	5.85	YRARPAKAA	0.045816	25.63	YRARPAKAA	0.23645	6.49	YRARPAKAA	0.034428	23.8	0.1006	0
3	GYRARPAKAAATQ	141284	NA	YRARPAKAA	0.040826	17.74	YRARPAKAA	0.000892	81.56	YRARPAKAA	0.014555	35.97	YRARPAKAA	0.018647	36.63	YRARPAKAA	0.098326	12.88	YRARPAKAA	0.013895	45.06	YRARPAKAA	0.107103	15.68	YRARPAKAA	0.008322	47.74	0.0378	0
1	GKLYGIRDVRSTR	141289	NA	LYGIRDVRS	0.017405	27.13	GIRDVRSTR	0.035302	19.95	LYGIRDVRS	0.456792	2.97	LYGIRDVRS	0.015572	40.08	LYGIRDVRS	0.052017	18.81	LYGIRDVRS	0.026073	34.08	YGIRDVRST	0.048817	28.32	LYGIRDVRS	0.070267	14.99	0.0903	1
2	KLYGIRDVRSTRD	141289	NA	LYGIRDVRS	0.005025	46.75	GIRDVRSTR	0.17823	6.48	LYGIRDVRS	0.145922	10.37	IRDVRSTRD	0.045262	22.19	YGIRDVRST	0.026518	26.39	LYGIRDVRS	0.014775	43.91	YGIRDVRST	0.039262	32.39	LYGIRDVRS	0.015693	36.12	0.0588	0
3	LYGIRDVRSTRDR	141289	NA	IRDVRSTRD	0.002817	58.26	GIRDVRSTR	0.113246	9.28	IRDVRSTRD	0.117724	12.14	IRDVRSTRD	0.143537	9.48	IRDVRSTRD	0.01907	30.64	IRDVRSTRD	0.015774	42.77	IRDVRSTRD	0.030324	37.57	IRDVRSTRD	0.01973	32.21	0.0578	0
1	YAEYHFRVGSEAE	141474	NA	YHFRVGSEA	0.108638	10.11	YHFRVGSEA	0.00069	84.95	YHFRVGSEA	0.029589	26.4	YHFRVGSEA	0.062459	17.9	YHFRVGSEA	0.067037	16.29	YHFRVGSEA	0.012881	46.4	YHFRVGSEA	0.039824	32.11	YHFRVGSEA	0.018042	33.7	0.0424	0
2	AEYHFRVGSEAEG	141474	NA	YHFRVGSEA	0.121283	9.44	YHFRVGSEA	0.00105	79.14	YHFRVGSEA	0.040103	22.74	YHFRVGSEA	0.058605	18.73	YHFRVGSEA	0.080793	14.58	YHFRVGSEA	0.008615	54	YHFRVGSEA	0.044791	29.91	YHFRVGSEA	0.02029	31.75	0.0469	0
3	EYHFRVGSEAEGY	141474	NA	YHFRVGSEA	0.050288	15.85	FRVGSEAEG	0.001558	72.96	FRVGSEAEG	0.125558	11.61	FRVGSEAEG	0.043078	22.89	FRVGSEAEG	0.070025	15.87	FRVGSEAEG	0.00505	63.96	FRVGSEAEG	0.024939	41.58	FRVGSEAEG	0.005715	55.13	0.0408	0
1	DSVILIKCDERGK	142591	NA	VILIKCDER	0.007054	40.64	VILIKCDER	0.045297	17.21	ILIKCDERG	0.040711	22.57	VILIKCDER	0.003867	69.33	ILIKCDERG	0.041286	21.21	ILIKCDERG	0.090253	16.94	ILIKCDERG	0.04382	30.32	ILIKCDERG	0.043021	20.8	0.0394	0
2	SVILIKCDERGKM	142591	NA	ILIKCDERG	0.001752	68.03	IKCDERGKM	0.557943	1.71	ILIKCDERG	0.014545	35.98	ILIKCDERG	0.001363	87.49	ILIKCDERG	0.021469	29.03	ILIKCDERG	0.053508	23.55	IKCDERGKM	0.046604	29.18	ILIKCDERG	0.021501	30.84	0.0898	1
3	VILIKCDERGKMI	142591	NA	ILIKCDERG	0.000663	85.89	IKCDERGKM	0.805799	0.57	IKCDERGKM	0.002464	66.08	IKCDERGKM	0.000969	91.45	IKCDERGKM	0.010999	38.66	IKCDERGKM	0.05339	23.58	IKCDERGKM	0.066934	22.74	ILIKCDERG	0.006573	52.53	0.1185	1
4	ILIKCDERGKMIP	142591	NA	IKCDERGKM	0.000281	95	IKCDERGKM	0.807965	0.56	IKCDERGKM	0.001519	74.24	IKCDERGKM	0.000929	91.88	IKCDERGKM	0.007778	44.28	IKCDERGKM	0.044934	25.89	IKCDERGKM	0.058204	25.09	IKCDERGKM	0.002377	72.29	0.1155	1
5	LIKCDERGKMIPS	142591	NA	IKCDERGKM	0.0001	95	IKCDERGKM	0.549331	1.76	IKCDERGKM	0.000371	92.03	IKCDERGKM	0.000306	95	IKCDERGKM	0.001561	72.38	IKCDERGKM	0.017213	41.2	IKCDERGKM	0.02228	43.99	IKCDERGKM	0.000747	89.9	0.074	1
6	IKCDERGKMIPSD	142591	NA	DERGKMIPS	0.000103	95	IKCDERGKM	0.008648	41.31	DERGKMIPS	0.000128	95	DERGKMIPS	0.000311	95	ERGKMIPSD	0.000323	92.71	IKCDERGKM	0.000357	95	ERGKMIPSD	0.000656	95	DERGKMIPS	0.000204	95	0.0013	0
7	KCDERGKMIPSDL	142591	NA	RGKMIPSDL	0.000211	95	ERGKMIPSD	0.000147	95	ERGKMIPSD	0.000184	95	DERGKMIPS	0.000244	95	ERGKMIPSD	0.000467	89.22	ERGKMIPSD	0.000238	95	ERGKMIPSD	0.000715	95	ERGKMIPSD	0.000228	95	0.0003	0
8	CDERGKMIPSDLE	142591	NA	RGKMIPSDL	0.000443	91.29	GKMIPSDLE	0.000437	89.94	GKMIPSDLE	0.001548	73.96	GKMIPSDLE	0.000493	95	GKMIPSDLE	0.000653	85.22	GKMIPSDLE	0.000452	95	ERGKMIPSD	0.000672	95	GKMIPSDLE	0.000426	95	0.0006	0
1	HKWKLSGVERANS	142717	NA	WKLSGVERA	0.077221	12.49	LSGVERANS	0.01052	37.88	WKLSGVERA	0.550105	2.09	WKLSGVERA	0.206106	6.75	WKLSGVERA	0.110975	11.94	LSGVERANS	0.026349	33.9	WKLSGVERA	0.060848	24.34	WKLSGVERA	0.004013	62.25	0.1308	1
2	KWKLSGVERANSV	142717	NA	WKLSGVERA	0.012811	31.29	LSGVERANS	0.02231	25.96	WKLSGVERA	0.151668	10.05	WKLSGVERA	0.047648	21.48	LSGVERANS	0.322566	5	LSGVERANS	0.101071	15.7	LSGVERANS	0.055784	25.84	LSGVERANS	0.007528	49.71	0.0902	1
3	WKLSGVERANSVT	142717	NA	SGVERANSV	0.001266	74.47	LSGVERANS	0.012571	34.82	LSGVERANS	0.002118	68.72	SGVERANSV	0.002211	79.99	LSGVERANS	0.166311	9.05	LSGVERANS	0.056983	22.72	LSGVERANS	0.027116	39.81	LSGVERANS	0.004154	61.57	0.0341	0
4	KLSGVERANSVTW	142717	NA	SGVERANSV	0.000888	81.12	LSGVERANS	0.005233	50.71	LSGVERANS	0.001038	79.98	VERANSVTW	0.004486	66.26	LSGVERANS	0.031765	24.2	LSGVERANS	0.019452	39	LSGVERANS	0.012454	56.6	LSGVERANS	0.001828	76.97	0.0096	0
5	LSGVERANSVTWN	142717	NA	VERANSVTW	0.000572	88.09	VERANSVTW	0.002366	65.61	VERANSVTW	0.002224	67.91	VERANSVTW	0.010207	48.7	VERANSVTW	0.000436	89.89	VERANSVTW	0.001783	81.41	VERANSVTW	0.005205	73.97	VERANSVTW	0.00356	64.44	0.0033	0
6	SGVERANSVTWNP	142717	NA	VERANSVTW	0.001216	75.23	VERANSVTW	0.002647	63.62	VERANSVTW	0.006346	49.35	VERANSVTW	0.016749	38.66	VERANSVTW	0.000969	79.81	VERANSVTW	0.002932	73.62	VERANSVTW	0.009914	61.38	VERANSVTW	0.005741	55.03	0.0058	0
7	GVERANSVTWNPH	142717	NA	VERANSVTW	0.000797	83	VERANSVTW	0.000952	80.55	ERANSVTWN	0.003321	60.75	VERANSVTW	0.006376	58.73	RANSVTWNP	0.000888	81.15	VERANSVTW	0.00129	85.75	ERANSVTWN	0.0055	73.01	VERANSVTW	0.001703	78.15	0.0026	0
8	VERANSVTWNPHK	142717	NA	ANSVTWNPH	0.000609	87.2	NSVTWNPHK	0.000259	94.29	ERANSVTWN	0.001273	77.08	ANSVTWNPH	0.001947	82.22	RANSVTWNP	0.000791	82.81	NSVTWNPHK	0.000716	92.12	ERANSVTWN	0.003269	81.69	ANSVTWNPH	0.000461	94.56	0.0012	0
1	KCLELAEYLYNII	142807	NA	LELAEYLYN	0.000288	95	LELAEYLYN	0.000135	95	LELAEYLYN	7.3e-05	95	LELAEYLYN	0.000264	95	LELAEYLYN	0.000128	95	LELAEYLYN	0.000512	94.69	LELAEYLYN	0.000981	94.46	LAEYLYNII	0.00079	89.28	0.0004	0
2	CLELAEYLYNIIK	142807	NA	LELAEYLYN	0.000165	95	LAEYLYNII	0.000156	95	LELAEYLYN	7.8e-05	95	LAEYLYNII	0.000325	95	AEYLYNIIK	0.000197	95	LAEYLYNII	0.000566	94.01	LAEYLYNII	0.000827	95	LAEYLYNII	0.00243	71.87	0.0006	0
3	LELAEYLYNIIKN	142807	NA	LAEYLYNII	0.000412	92.09	LAEYLYNII	0.000471	89.27	AEYLYNIIK	0.000304	93.54	LAEYLYNII	0.001096	90.08	AEYLYNIIK	0.000589	86.59	LAEYLYNII	0.002491	76.28	LAEYLYNII	0.002725	84.24	LAEYLYNII	0.011128	42.4	0.0024	0
4	ELAEYLYNIIKNR	142807	NA	YLYNIIKNR	0.001389	72.71	YLYNIIKNR	0.011792	35.9	YLYNIIKNR	0.002564	65.31	YLYNIIKNR	0.004269	67.33	YLYNIIKNR	0.019013	30.68	YLYNIIKNR	0.026807	33.63	YLYNIIKNR	0.127339	13.42	LAEYLYNII	0.009722	44.86	0.0254	0
5	LAEYLYNIIKNRE	142807	NA	YLYNIIKNR	0.005712	44.43	YLYNIIKNR	0.063034	13.91	YLYNIIKNR	0.020325	31.29	YLYNIIKNR	0.013808	42.42	YLYNIIKNR	0.146395	9.9	YLYNIIKNR	0.105769	15.21	YLYNIIKNR	0.372529	2.97	YLYNIIKNR	0.006775	51.92	0.0918	1
6	AEYLYNIIKNREG	142807	NA	YNIIKNREG	0.084348	11.84	LYNIIKNRE	0.102352	9.96	YNIIKNREG	0.490655	2.63	YNIIKNREG	0.123274	10.8	LYNIIKNRE	0.493431	2.92	LYNIIKNRE	0.215618	8.52	YLYNIIKNR	0.4616	1.77	YNIIKNREG	0.041056	21.39	0.2515	3
7	EYLYNIIKNREGY	142807	NA	YNIIKNREG	0.412604	3.45	LYNIIKNRE	0.058644	14.6	YNIIKNREG	0.786762	0.59	YNIIKNREG	0.192667	7.21	YNIIKNREG	0.718919	1.31	LYNIIKNRE	0.164198	10.85	YNIIKNREG	0.296778	4.52	YNIIKNREG	0.148584	8.26	0.3474	4
8	YLYNIIKNREGYE	142807	NA	YNIIKNREG	0.347796	4.17	LYNIIKNRE	0.019256	28.04	YNIIKNREG	0.720313	0.9	YNIIKNREG	0.125213	10.66	YNIIKNREG	0.631202	1.79	YNIIKNREG	0.102205	15.58	YNIIKNREG	0.166724	10.13	YNIIKNREG	0.117103	10.13	0.2787	3
1	KGMAALPRLIAFT	142811	NA	MAALPRLIA	0.006891	41.04	MAALPRLIA	0.06132	14.17	MAALPRLIA	0.010163	41.48	MAALPRLIA	0.003992	68.71	MAALPRLIA	0.860078	0.59	MAALPRLIA	0.466372	3.14	MAALPRLIA	0.200445	8.1	MAALPRLIA	0.024103	29.05	0.2042	2
2	GMAALPRLIAFTS	142811	NA	MAALPRLIA	0.001415	72.34	MAALPRLIA	0.012146	35.4	MAALPRLIA	0.001554	73.9	MAALPRLIA	0.00103	90.79	MAALPRLIA	0.387122	4.06	MAALPRLIA	0.111129	14.68	MAALPRLIA	0.030094	37.73	MAALPRLIA	0.004687	59.18	0.0686	1
3	MAALPRLIAFTSE	142811	NA	LPRLIAFTS	0.000955	79.77	MAALPRLIA	0.000138	95	LPRLIAFTS	0.000259	94.55	PRLIAFTSE	0.00058	95	MAALPRLIA	0.001288	75.48	MAALPRLIA	0.001179	86.92	ALPRLIAFT	0.001252	92.72	LPRLIAFTS	0.000824	88.79	0.0008	0
4	AALPRLIAFTSEH	142811	NA	LPRLIAFTS	0.00188	66.58	RLIAFTSEH	0.000161	95	RLIAFTSEH	0.000662	86.07	PRLIAFTSE	0.00079	93.39	RLIAFTSEH	0.001119	77.77	LPRLIAFTS	0.000837	90.6	LPRLIAFTS	0.001568	90.7	LPRLIAFTS	0.001174	83.95	0.001	0
5	ALPRLIAFTSEHS	142811	NA	LIAFTSEHS	0.011256	33.21	LIAFTSEHS	0.003646	57.65	LIAFTSEHS	0.103012	13.29	LIAFTSEHS	0.062167	17.95	LIAFTSEHS	0.007642	44.56	LIAFTSEHS	0.030205	31.74	LIAFTSEHS	0.01588	51.25	LIAFTSEHS	0.417669	2.57	0.0814	1
6	LPRLIAFTSEHSH	142811	NA	LIAFTSEHS	0.141363	8.57	LIAFTSEHS	0.016654	30.24	LIAFTSEHS	0.50316	2.5	LIAFTSEHS	0.182157	7.62	LIAFTSEHS	0.076517	15.05	LIAFTSEHS	0.179833	10.04	LIAFTSEHS	0.094725	17.44	LIAFTSEHS	0.855723	0.31	0.2563	2
7	PRLIAFTSEHSHF	142811	NA	LIAFTSEHS	0.145865	8.39	LIAFTSEHS	0.018637	28.53	LIAFTSEHS	0.474363	2.79	LIAFTSEHS	0.176733	7.85	LIAFTSEHS	0.068758	16.03	LIAFTSEHS	0.191997	9.49	LIAFTSEHS	0.100731	16.54	LIAFTSEHS	0.851196	0.33	0.2535	2
8	RLIAFTSEHSHFS	142811	NA	FTSEHSHFS	0.035734	19.01	IAFTSEHSH	0.005897	48.38	FTSEHSHFS	0.170986	9.15	IAFTSEHSH	0.069254	16.71	FTSEHSHFS	0.018108	31.34	LIAFTSEHS	0.057516	22.6	LIAFTSEHS	0.032796	35.98	LIAFTSEHS	0.447045	2.31	0.1047	1
1	PLLALLALWGPDP	142953	NA	LLALLALWG	0.019219	25.9	LLALLALWG	0.000206	95	LLALLALWG	0.001755	71.92	LLALLALWG	0.000583	95	LLALLALWG	0.002034	67.87	LLALLALWG	0.000889	89.96	LLALLALWG	0.000988	94.41	LLALLALWG	0.002872	68.67	0.0036	0
2	LLALLALWGPDPA	142953	NA	LLALWGPDP	0.003267	55.12	LALWGPDPA	0.001145	77.87	LALWGPDPA	0.002098	68.87	LALWGPDPA	0.001001	91.1	LALWGPDPA	0.000547	87.5	LALWGPDPA	0.005659	61.89	LALWGPDPA	0.00264	84.64	LALWGPDPA	0.008875	46.53	0.0032	0
3	LALLALWGPDPAA	142953	NA	LLALWGPDP	0.00768	39.23	LALWGPDPA	0.003321	59.35	LALWGPDPA	0.025351	28.35	LALWGPDPA	0.002565	77.46	LALWGPDPA	0.003362	59.09	LALWGPDPA	0.019799	38.71	LALWGPDPA	0.007933	65.82	LALWGPDPA	0.036538	22.94	0.0133	0
4	ALLALWGPDPAAA	142953	NA	LALWGPDPA	0.006668	41.61	LALWGPDPA	0.003899	56.32	LALWGPDPA	0.038997	23.04	LALWGPDPA	0.00367	70.37	LALWGPDPA	0.003859	56.71	LALWGPDPA	0.027582	33.16	LALWGPDPA	0.011273	58.71	LALWGPDPA	0.049967	18.97	0.0182	0
5	LLALWGPDPAAAF	142953	NA	WGPDPAAAF	0.004689	48.04	WGPDPAAAF	0.025839	23.94	WGPDPAAAF	0.018397	32.64	WGPDPAAAF	0.011953	45.42	WGPDPAAAF	0.001584	72.13	LALWGPDPA	0.008835	53.56	WGPDPAAAF	0.011613	58.11	LALWGPDPA	0.010487	43.48	0.0117	0
6	LALWGPDPAAAFV	142953	NA	WGPDPAAAF	0.009357	36.08	WGPDPAAAF	0.102645	9.94	WGPDPAAAF	0.072782	16.48	WGPDPAAAF	0.024408	31.66	WGPDPAAAF	0.001763	70.16	WGPDPAAAF	0.004763	64.94	WGPDPAAAF	0.024806	41.69	WGPDPAAAF	0.001974	75.59	0.0303	0
7	ALWGPDPAAAFVN	142953	NA	WGPDPAAAF	0.010847	33.79	WGPDPAAAF	0.108456	9.58	WGPDPAAAF	0.092727	14.22	WGPDPAAAF	0.025499	30.95	WGPDPAAAF	0.00189	69.07	WGPDPAAAF	0.004911	64.44	WGPDPAAAF	0.028155	39.06	WGPDPAAAF	0.001944	75.88	0.0343	0
8	LWGPDPAAAFVNQ	142953	NA	WGPDPAAAF	0.00478	47.68	WGPDPAAAF	0.02774	22.95	WGPDPAAAF	0.029544	26.42	WGPDPAAAF	0.007083	56.52	WGPDPAAAF	0.000643	85.43	WGPDPAAAF	0.001592	83.04	WGPDPAAAF	0.008534	64.35	WGPDPAAAF	0.000815	88.92	0.0101	0
1	RPTLAFLQDVMNI	143044	NA	LAFLQDVMN	0.034554	19.36	LAFLQDVMN	0.001606	72.46	LAFLQDVMN	0.076246	16.01	LAFLQDVMN	0.004222	67.57	LAFLQDVMN	0.006203	48.15	LAFLQDVMN	0.002178	78.43	LAFLQDVMN	0.005201	73.99	LAFLQDVMN	0.014969	36.96	0.0181	0
2	PTLAFLQDVMNIL	143044	NA	LAFLQDVMN	0.010169	34.78	FLQDVMNIL	0.002657	63.56	LAFLQDVMN	0.017672	33.19	FLQDVMNIL	0.00264	76.93	LAFLQDVMN	0.001719	70.65	LAFLQDVMN	0.000739	91.83	FLQDVMNIL	0.00313	82.34	LAFLQDVMN	0.004012	62.25	0.0053	0
3	TLAFLQDVMNILL	143044	NA	FLQDVMNIL	0.001385	72.77	FLQDVMNIL	0.003717	57.28	FLQDVMNIL	0.002729	64.26	FLQDVMNIL	0.002094	80.98	FLQDVMNIL	0.00025	94.55	FLQDVMNIL	0.00045	95	FLQDVMNIL	0.002925	83.3	LAFLQDVMN	0.000751	89.84	0.0018	0
4	LAFLQDVMNILLQ	143044	NA	FLQDVMNIL	0.000992	79.13	FLQDVMNIL	0.002892	62.01	FLQDVMNIL	0.001996	69.65	LQDVMNILL	0.002238	79.79	FLQDVMNIL	0.000175	95	FLQDVMNIL	0.000442	95	FLQDVMNIL	0.002471	85.52	LQDVMNILL	0.001988	75.46	0.0016	0
5	AFLQDVMNILLQY	143044	NA	LQDVMNILL	0.000718	84.63	FLQDVMNIL	0.001754	70.92	FLQDVMNIL	0.001342	76.23	LQDVMNILL	0.002007	81.71	QDVMNILLQ	0.00034	92.29	DVMNILLQY	0.001482	83.98	DVMNILLQY	0.005876	71.78	LQDVMNILL	0.00302	67.72	0.0021	0
6	FLQDVMNILLQYV	143044	NA	LQDVMNILL	0.000237	95	DVMNILLQY	0.001821	70.23	LQDVMNILL	0.000161	95	LQDVMNILL	0.000692	94.45	QDVMNILLQ	0.000214	95	DVMNILLQY	0.002318	77.47	DVMNILLQY	0.010601	59.92	VMNILLQYV	0.00065	91.47	0.0021	0
7	LQDVMNILLQYVV	143044	NA	MNILLQYVV	0.000446	91.21	DVMNILLQY	0.001797	70.48	MNILLQYVV	8.4e-05	95	MNILLQYVV	0.000811	93.16	MNILLQYVV	0.000251	94.52	DVMNILLQY	0.002533	75.99	DVMNILLQY	0.01051	60.09	MNILLQYVV	0.001846	76.8	0.0023	0
8	QDVMNILLQYVVK	143044	NA	MNILLQYVV	0.007772	39.04	DVMNILLQY	0.001899	69.53	MNILLQYVV	0.000317	93.24	MNILLQYVV	0.004759	64.92	MNILLQYVV	0.001206	76.59	DVMNILLQY	0.00437	66.64	DVMNILLQY	0.009028	63.28	MNILLQYVV	0.014203	37.91	0.0054	0
1	YDLSYDTGDKALQ	143226	NA	LSYDTGDKA	0.011838	32.46	LSYDTGDKA	0.228652	5.21	LSYDTGDKA	0.094956	13.99	LSYDTGDKA	0.003934	68.99	YDTGDKALQ	0.014614	34.41	LSYDTGDKA	0.004386	66.57	LSYDTGDKA	0.022084	44.18	LSYDTGDKA	0.006058	54.07	0.0483	0
2	DLSYDTGDKALQC	143226	NA	LSYDTGDKA	0.001091	77.4	LSYDTGDKA	0.036536	19.56	LSYDTGDKA	0.010316	41.24	YDTGDKALQ	0.001637	84.86	YDTGDKALQ	0.032403	23.96	YDTGDKALQ	0.002773	74.48	YDTGDKALQ	0.010424	60.28	LSYDTGDKA	0.000739	90.02	0.012	0
3	LSYDTGDKALQCG	143226	NA	DTGDKALQC	0.000886	81.16	DTGDKALQC	0.003038	61.05	YDTGDKALQ	0.003905	57.98	DTGDKALQC	0.00127	88.38	YDTGDKALQ	0.0269	26.21	YDTGDKALQ	0.002297	77.61	YDTGDKALQ	0.008037	65.54	DTGDKALQC	0.000255	95	0.0058	0
4	SYDTGDKALQCGR	143226	NA	DTGDKALQC	0.001084	77.53	DTGDKALQC	0.002578	64.08	DTGDKALQC	0.002854	63.52	DTGDKALQC	0.001071	90.35	YDTGDKALQ	0.011223	38.33	YDTGDKALQ	0.001492	83.89	DTGDKALQC	0.006437	69.96	DTGDKALQC	0.00027	95	0.0034	0
5	YDTGDKALQCGRH	143226	NA	DTGDKALQC	0.000645	86.33	DTGDKALQC	0.000584	87.04	DTGDKALQC	0.000481	89.61	DTGDKALQC	0.000458	95	DKALQCGRH	0.000176	95	DTGDKALQC	0.000422	95	DTGDKALQC	0.002113	87.54	DTGDKALQC	0.000196	95	0.0006	0
6	DTGDKALQCGRHV	143226	NA	DKALQCGRH	0.001009	78.83	DKALQCGRH	0.000156	95	DKALQCGRH	0.000324	93.09	DKALQCGRH	0.000389	95	DKALQCGRH	0.00043	90.03	KALQCGRHV	0.000554	94.16	DKALQCGRH	0.001086	93.78	KALQCGRHV	0.000377	95	0.0005	0
7	TGDKALQCGRHVD	143226	NA	KALQCGRHV	0.00193	66.02	ALQCGRHVD	0.000304	93.19	DKALQCGRH	0.000347	92.57	KALQCGRHV	0.001051	90.56	ALQCGRHVD	0.001082	78.27	ALQCGRHVD	0.003518	70.46	KALQCGRHV	0.003184	82.09	KALQCGRHV	0.001012	86.07	0.0016	0
8	GDKALQCGRHVDV	143226	NA	KALQCGRHV	0.001468	71.58	LQCGRHVDV	0.001439	74.19	ALQCGRHVD	0.00027	94.3	LQCGRHVDV	0.00124	88.68	ALQCGRHVD	0.002708	62.92	ALQCGRHVD	0.00607	60.5	ALQCGRHVD	0.004997	74.65	KALQCGRHV	0.000991	86.37	0.0024	0
1	DGVIKVFNDMKVR	144227	NA	IKVFNDMKV	0.119151	9.54	IKVFNDMKV	0.078394	12.04	IKVFNDMKV	0.324347	4.82	IKVFNDMKV	0.295917	4.53	IKVFNDMKV	0.050975	19.01	IKVFNDMKV	0.508709	2.64	IKVFNDMKV	0.338958	3.57	IKVFNDMKV	0.966915	0.03	0.3354	5
1	EDIVADHVASYGV	144244	NA	IVADHVASY	0.023122	23.67	IVADHVASY	0.965564	0.05	IVADHVASY	0.431653	3.26	IVADHVASY	0.096354	13.15	IVADHVASY	0.043121	20.75	IVADHVASY	0.288391	6.29	IVADHVASY	0.409751	2.39	IVADHVASY	0.057444	17.25	0.2894	3
2	DIVADHVASYGVN	144244	NA	IVADHVASY	0.00548	45.18	IVADHVASY	0.892904	0.27	IVADHVASY	0.147029	10.31	ADHVASYGV	0.066652	17.13	IVADHVASY	0.008178	43.48	IVADHVASY	0.098587	15.96	IVADHVASY	0.193108	8.46	IVADHVASY	0.018972	32.86	0.1789	1
1	GTQGKIVDLVKEL	144322	NA	KIVDLVKEL	0.000374	93.07	KIVDLVKEL	0.003103	60.62	KIVDLVKEL	0.001368	75.91	KIVDLVKEL	0.001876	82.83	GKIVDLVKE	0.001103	77.99	GKIVDLVKE	0.001418	84.52	KIVDLVKEL	0.005222	73.92	GKIVDLVKE	0.001105	84.77	0.0019	0
2	TQGKIVDLVKELD	144322	NA	IVDLVKELD	0.001732	68.26	IVDLVKELD	0.066363	13.46	IVDLVKELD	0.006046	50.21	IVDLVKELD	0.005165	63.27	IVDLVKELD	0.228162	7.04	IVDLVKELD	0.065998	20.81	IVDLVKELD	0.058426	25.02	IVDLVKELD	0.011064	42.51	0.0554	0
3	QGKIVDLVKELDR	144322	NA	IVDLVKELD	0.004817	47.54	IVDLVKELD	0.168382	6.82	IVDLVKELD	0.025259	28.4	IVDLVKELD	0.011937	45.45	IVDLVKELD	0.689188	1.45	IVDLVKELD	0.322487	5.49	IVDLVKELD	0.192545	8.49	IVDLVKELD	0.04624	19.9	0.1826	1
4	GKIVDLVKELDRD	144322	NA	VDLVKELDR	0.007413	39.8	IVDLVKELD	0.155824	7.27	IVDLVKELD	0.02142	30.58	VDLVKELDR	0.014401	41.58	IVDLVKELD	0.646855	1.69	IVDLVKELD	0.362984	4.72	IVDLVKELD	0.17667	9.5	VDLVKELDR	0.080246	13.67	0.1832	2
5	KIVDLVKELDRDT	144322	NA	VDLVKELDR	0.003264	55.14	IVDLVKELD	0.06476	13.68	IVDLVKELD	0.005675	51.42	VDLVKELDR	0.005909	60.25	IVDLVKELD	0.220949	7.26	VDLVKELDR	0.167035	10.7	IVDLVKELD	0.058013	25.15	VDLVKELDR	0.036655	22.9	0.0703	0
1	LGEYKFQNALLVR	144395	NA	YKFQNALLV	0.977094	0.06	YKFQNALLV	0.010545	37.84	YKFQNALLV	0.370702	4.08	YKFQNALLV	0.698461	0.86	YKFQNALLV	0.187786	8.28	YKFQNALLV	0.06202	21.62	YKFQNALLV	0.326969	3.82	YKFQNALLV	0.163728	7.59	0.3497	4
2	GEYKFQNALLVRY	144395	NA	YKFQNALLV	0.980393	0.04	YKFQNALLV	0.009545	39.59	YKFQNALLV	0.368349	4.12	YKFQNALLV	0.648627	1.1	YKFQNALLV	0.19282	8.12	YKFQNALLV	0.068605	20.32	YKFQNALLV	0.344101	3.47	YKFQNALLV	0.166645	7.48	0.3474	4
3	EYKFQNALLVRYT	144395	NA	YKFQNALLV	0.849629	0.64	FQNALLVRY	0.005099	51.24	YKFQNALLV	0.062044	18.04	YKFQNALLV	0.215648	6.44	YKFQNALLV	0.029874	24.92	YKFQNALLV	0.014473	44.3	YKFQNALLV	0.10504	15.93	YKFQNALLV	0.032587	24.59	0.1643	1
1	QLGEYKFQNALLV	144443	NA	YKFQNALLV	0.686022	1.47	YKFQNALLV	0.001885	69.65	YKFQNALLV	0.076909	15.94	YKFQNALLV	0.407691	2.97	YKFQNALLV	0.01343	35.64	YKFQNALLV	0.010215	50.77	YKFQNALLV	0.065405	23.11	YKFQNALLV	0.032776	24.51	0.1618	2
2	LGEYKFQNALLVR	144443	NA	YKFQNALLV	0.977094	0.06	YKFQNALLV	0.010545	37.84	YKFQNALLV	0.370702	4.08	YKFQNALLV	0.698461	0.86	YKFQNALLV	0.187786	8.28	YKFQNALLV	0.06202	21.62	YKFQNALLV	0.326969	3.82	YKFQNALLV	0.163728	7.59	0.3497	4
3	GEYKFQNALLVRY	144443	NA	YKFQNALLV	0.980393	0.04	YKFQNALLV	0.009545	39.59	YKFQNALLV	0.368349	4.12	YKFQNALLV	0.648627	1.1	YKFQNALLV	0.19282	8.12	YKFQNALLV	0.068605	20.32	YKFQNALLV	0.344101	3.47	YKFQNALLV	0.166645	7.48	0.3474	4
4	EYKFQNALLVRYT	144443	NA	YKFQNALLV	0.849629	0.64	FQNALLVRY	0.005099	51.24	YKFQNALLV	0.062044	18.04	YKFQNALLV	0.215648	6.44	YKFQNALLV	0.029874	24.92	YKFQNALLV	0.014473	44.3	YKFQNALLV	0.10504	15.93	YKFQNALLV	0.032587	24.59	0.1643	1
1	QVTQPTVGMNFKT	144454	NA	TQPTVGMNF	0.000574	88.04	TQPTVGMNF	0.000306	93.14	VTQPTVGMN	0.000575	87.77	TQPTVGMNF	0.030798	27.84	TQPTVGMNF	0.000219	95	TQPTVGMNF	0.001149	87.23	TQPTVGMNF	0.001574	90.66	TQPTVGMNF	0.000594	92.39	0.0045	0
2	VTQPTVGMNFKTP	144454	NA	PTVGMNFKT	0.000643	86.38	PTVGMNFKT	0.000135	95	PTVGMNFKT	0.00043	90.7	TQPTVGMNF	0.006425	58.58	PTVGMNFKT	0.000273	93.97	PTVGMNFKT	0.001212	86.57	PTVGMNFKT	0.001122	93.55	PTVGMNFKT	0.000662	91.27	0.0014	0
3	TQPTVGMNFKTPR	144454	NA	PTVGMNFKT	0.000641	86.43	VGMNFKTPR	0.196547	5.96	PTVGMNFKT	0.000537	88.52	PTVGMNFKT	0.000951	91.65	VGMNFKTPR	0.002073	67.55	VGMNFKTPR	0.052453	23.82	VGMNFKTPR	0.049676	27.99	PTVGMNFKT	0.001228	83.31	0.038	0
4	QPTVGMNFKTPRG	144454	NA	VGMNFKTPR	0.000636	86.55	VGMNFKTPR	0.436033	2.58	VGMNFKTPR	0.001053	79.79	VGMNFKTPR	0.001094	90.1	VGMNFKTPR	0.014139	34.9	VGMNFKTPR	0.271985	6.71	VGMNFKTPR	0.198274	8.21	VGMNFKTPR	0.002691	69.83	0.1157	1
5	PTVGMNFKTPRGP	144454	NA	GMNFKTPRG	0.000651	86.18	VGMNFKTPR	0.38344	3.04	GMNFKTPRG	0.004675	54.69	GMNFKTPRG	0.001858	82.98	VGMNFKTPR	0.011588	37.82	VGMNFKTPR	0.232353	7.92	VGMNFKTPR	0.159043	10.68	GMNFKTPRG	0.006231	53.55	0.1	1
6	TVGMNFKTPRGPV	144454	NA	MNFKTPRGP	0.000506	89.69	VGMNFKTPR	0.0972	10.36	GMNFKTPRG	0.002352	66.93	GMNFKTPRG	0.001603	85.16	MNFKTPRGP	0.004863	52.6	VGMNFKTPR	0.047383	25.18	VGMNFKTPR	0.038181	32.92	GMNFKTPRG	0.004241	61.15	0.0245	0
1	RLPIIDVAPLDVG	144464	NA	IIDVAPLDV	0.056586	14.88	PIIDVAPLD	0.02723	23.2	PIIDVAPLD	0.030176	26.16	IIDVAPLDV	0.228841	6.07	IIDVAPLDV	0.005523	50.15	IIDVAPLDV	0.026747	33.66	IIDVAPLDV	0.06212	23.98	IIDVAPLDV	0.045454	20.11	0.0603	0
2	LPIIDVAPLDVGA	144464	NA	IIDVAPLDV	0.03649	18.82	IDVAPLDVG	0.019028	28.22	IDVAPLDVG	0.028406	26.88	IIDVAPLDV	0.115962	11.36	IDVAPLDVG	0.006317	47.83	IIDVAPLDV	0.022549	36.49	IIDVAPLDV	0.036974	33.6	IIDVAPLDV	0.026835	27.46	0.0366	0
3	PIIDVAPLDVGAP	144464	NA	IIDVAPLDV	0.022209	24.14	IDVAPLDVG	0.016181	30.68	IDVAPLDVG	0.040039	22.75	IIDVAPLDV	0.066665	17.13	IDVAPLDVG	0.007133	45.73	IDVAPLDVG	0.019583	38.89	IIDVAPLDV	0.025568	41.03	IIDVAPLDV	0.013026	39.5	0.0263	0
4	IIDVAPLDVGAPD	144464	NA	IDVAPLDVG	0.003317	54.83	IDVAPLDVG	0.005071	51.35	IDVAPLDVG	0.013982	36.54	IDVAPLDVG	0.001871	82.87	IDVAPLDVG	0.003082	60.56	IDVAPLDVG	0.007174	57.48	IDVAPLDVG	0.004367	77.08	IDVAPLDVG	0.002704	69.75	0.0052	0
1	TPTLVEVSRNLGK	144503	NA	LVEVSRNLG	0.014588	29.48	LVEVSRNLG	0.148422	7.54	LVEVSRNLG	0.040257	22.69	LVEVSRNLG	0.017134	38.24	LVEVSRNLG	0.949289	0.17	LVEVSRNLG	0.680788	1.16	LVEVSRNLG	0.467052	1.71	LVEVSRNLG	0.048261	19.4	0.2957	3
2	PTLVEVSRNLGKV	144503	NA	LVEVSRNLG	0.007912	38.75	LVEVSRNLG	0.145007	7.67	LVEVSRNLG	0.032589	25.18	VEVSRNLGK	0.020228	35.12	LVEVSRNLG	0.936996	0.23	LVEVSRNLG	0.625683	1.55	LVEVSRNLG	0.401545	2.5	LVEVSRNLG	0.048886	19.24	0.2774	3
3	TLVEVSRNLGKVG	144503	NA	LVEVSRNLG	0.001975	65.51	VEVSRNLGK	0.062434	13.99	VEVSRNLGK	0.010167	41.48	VEVSRNLGK	0.009843	49.46	LVEVSRNLG	0.705006	1.37	LVEVSRNLG	0.259836	7.04	LVEVSRNLG	0.135989	12.58	VEVSRNLGK	0.017751	33.97	0.1504	1
4	LVEVSRNLGKVGS	144503	NA	VSRNLGKVG	0.001013	78.76	VEVSRNLGK	0.012967	34.32	VSRNLGKVG	0.002759	64.09	VSRNLGKVG	0.004027	68.53	VEVSRNLGK	0.003083	60.56	VEVSRNLGK	0.018956	39.48	VSRNLGKVG	0.045385	29.67	VSRNLGKVG	0.00368	63.86	0.0115	0
1	TQGKIVDLVKELD	144506	NA	IVDLVKELD	0.001732	68.26	IVDLVKELD	0.066363	13.46	IVDLVKELD	0.006046	50.21	IVDLVKELD	0.005165	63.27	IVDLVKELD	0.228162	7.04	IVDLVKELD	0.065998	20.81	IVDLVKELD	0.058426	25.02	IVDLVKELD	0.011064	42.51	0.0554	0
2	QGKIVDLVKELDR	144506	NA	IVDLVKELD	0.004817	47.54	IVDLVKELD	0.168382	6.82	IVDLVKELD	0.025259	28.4	IVDLVKELD	0.011937	45.45	IVDLVKELD	0.689188	1.45	IVDLVKELD	0.322487	5.49	IVDLVKELD	0.192545	8.49	IVDLVKELD	0.04624	19.9	0.1826	1
3	GKIVDLVKELDRD	144506	NA	VDLVKELDR	0.007413	39.8	IVDLVKELD	0.155824	7.27	IVDLVKELD	0.02142	30.58	VDLVKELDR	0.014401	41.58	IVDLVKELD	0.646855	1.69	IVDLVKELD	0.362984	4.72	IVDLVKELD	0.17667	9.5	VDLVKELDR	0.080246	13.67	0.1832	2
4	KIVDLVKELDRDT	144506	NA	VDLVKELDR	0.003264	55.14	IVDLVKELD	0.06476	13.68	IVDLVKELD	0.005675	51.42	VDLVKELDR	0.005909	60.25	IVDLVKELD	0.220949	7.26	VDLVKELDR	0.167035	10.7	IVDLVKELD	0.058013	25.15	VDLVKELDR	0.036655	22.9	0.0703	0
1	YPKSLHMYANRLL	144552	NA	SLHMYANRL	0.028919	21.17	LHMYANRLL	0.006005	48.04	LHMYANRLL	0.004071	57.25	LHMYANRLL	0.082598	14.73	LHMYANRLL	0.00406	55.75	LHMYANRLL	0.129145	13.15	LHMYANRLL	0.060231	24.51	LHMYANRLL	0.902984	0.2	0.1523	1
2	PKSLHMYANRLLD	144552	NA	LHMYANRLL	0.081516	12.08	LHMYANRLL	0.021976	26.17	LHMYANRLL	0.04496	21.5	LHMYANRLL	0.20014	6.94	LHMYANRLL	0.034087	23.39	LHMYANRLL	0.434191	3.57	LHMYANRLL	0.251296	5.91	LHMYANRLL	0.977661	0	0.2557	2
3	KSLHMYANRLLDH	144552	NA	LHMYANRLL	0.04879	16.1	LHMYANRLL	0.017708	29.29	LHMYANRLL	0.026461	27.79	LHMYANRLL	0.130316	10.31	HMYANRLLD	0.04371	20.61	LHMYANRLL	0.355423	4.86	LHMYANRLL	0.195542	8.34	LHMYANRLL	0.972737	0.01	0.2238	2
4	SLHMYANRLLDHR	144552	NA	LHMYANRLL	0.013471	30.57	MYANRLLDH	0.014181	32.82	LHMYANRLL	0.006174	49.83	LHMYANRLL	0.037975	24.69	HMYANRLLD	0.02739	25.98	LHMYANRLL	0.138405	12.46	LHMYANRLL	0.087402	18.64	LHMYANRLL	0.913847	0.16	0.1549	1
1	AVSEGTKAVTKYT	146787	NA	SEGTKAVTK	0.000311	94.69	VSEGTKAVT	0.000983	80.03	SEGTKAVTK	0.000283	94.01	SEGTKAVTK	0.001677	84.52	VSEGTKAVT	0.001041	78.83	VSEGTKAVT	0.002072	79.16	VSEGTKAVT	0.0022	87.05	SEGTKAVTK	0.000443	94.85	0.0011	0
2	VSEGTKAVTKYTS	146787	NA	GTKAVTKYT	0.000279	95	TKAVTKYTS	0.001647	72.03	TKAVTKYTS	0.000518	88.89	TKAVTKYTS	0.001876	82.83	TKAVTKYTS	0.009605	40.82	TKAVTKYTS	0.015701	42.85	TKAVTKYTS	0.00825	64.96	TKAVTKYTS	0.000871	88.11	0.0048	0
3	SEGTKAVTKYTSS	146787	NA	TKAVTKYTS	0.000486	90.18	TKAVTKYTS	0.005528	49.59	TKAVTKYTS	0.001517	74.26	TKAVTKYTS	0.002022	81.59	TKAVTKYTS	0.057272	17.83	TKAVTKYTS	0.056604	22.8	TKAVTKYTS	0.026537	40.25	TKAVTKYTS	0.002781	69.26	0.0191	0
4	EGTKAVTKYTSSK	146787	NA	TKAVTKYTS	0.000615	87.05	TKAVTKYTS	0.005779	48.74	TKAVTKYTS	0.001722	72.24	TKAVTKYTS	0.00218	80.25	TKAVTKYTS	0.069827	15.89	TKAVTKYTS	0.064487	21.1	TKAVTKYTS	0.028458	38.85	TKAVTKYTS	0.003058	67.48	0.022	0
1	PTIAFLQDVMNIL	150806	NA	IAFLQDVMN	0.020255	25.24	FLQDVMNIL	0.003898	56.33	IAFLQDVMN	0.038828	23.09	FLQDVMNIL	0.003727	70.02	IAFLQDVMN	0.002816	62.24	IAFLQDVMN	0.001863	80.73	IAFLQDVMN	0.004651	75.95	IAFLQDVMN	0.013329	39.09	0.0112	0
2	TIAFLQDVMNILL	150806	NA	FLQDVMNIL	0.002176	63.57	FLQDVMNIL	0.005069	51.36	FLQDVMNIL	0.003544	59.57	FLQDVMNIL	0.003214	73.15	FLQDVMNIL	0.000378	91.33	FLQDVMNIL	0.000614	93.4	FLQDVMNIL	0.004117	78.07	IAFLQDVMN	0.001213	83.49	0.0025	0
3	IAFLQDVMNILLQ	150806	NA	FLQDVMNIL	0.001462	71.66	FLQDVMNIL	0.003989	55.85	FLQDVMNIL	0.002556	65.37	LQDVMNILL	0.003481	71.52	FLQDVMNIL	0.000223	95	FLQDVMNIL	0.000533	94.42	FLQDVMNIL	0.00326	81.73	LQDVMNILL	0.003058	67.48	0.0023	0
4	AFLQDVMNILLQY	150806	NA	LQDVMNILL	0.000718	84.63	FLQDVMNIL	0.001754	70.92	FLQDVMNIL	0.001342	76.23	LQDVMNILL	0.002007	81.71	QDVMNILLQ	0.00034	92.29	DVMNILLQY	0.001482	83.98	DVMNILLQY	0.005876	71.78	LQDVMNILL	0.00302	67.72	0.0021	0
5	FLQDVMNILLQYV	150806	NA	LQDVMNILL	0.000237	95	DVMNILLQY	0.001821	70.23	LQDVMNILL	0.000161	95	LQDVMNILL	0.000692	94.45	QDVMNILLQ	0.000214	95	DVMNILLQY	0.002318	77.47	DVMNILLQY	0.010601	59.92	VMNILLQYV	0.00065	91.47	0.0021	0
6	LQDVMNILLQYVV	150806	NA	MNILLQYVV	0.000446	91.21	DVMNILLQY	0.001797	70.48	MNILLQYVV	8.4e-05	95	MNILLQYVV	0.000811	93.16	MNILLQYVV	0.000251	94.52	DVMNILLQY	0.002533	75.99	DVMNILLQY	0.01051	60.09	MNILLQYVV	0.001846	76.8	0.0023	0
7	QDVMNILLQYVVK	150806	NA	MNILLQYVV	0.007772	39.04	DVMNILLQY	0.001899	69.53	MNILLQYVV	0.000317	93.24	MNILLQYVV	0.004759	64.92	MNILLQYVV	0.001206	76.59	DVMNILLQY	0.00437	66.64	DVMNILLQY	0.009028	63.28	MNILLQYVV	0.014203	37.91	0.0054	0
8	DVMNILLQYVVKS	150806	NA	MNILLQYVV	0.004241	49.97	ILLQYVVKS	0.001374	74.87	ILLQYVVKS	0.003716	58.81	MNILLQYVV	0.001591	85.28	ILLQYVVKS	0.001663	71.26	ILLQYVVKS	0.002457	76.51	ILLQYVVKS	0.003354	81.29	MNILLQYVV	0.00732	50.28	0.0032	0
1	AFRGQYCYELDEK	152396	NA	FRGQYCYEL	0.026252	22.21	GQYCYELDE	0.000253	94.44	FRGQYCYEL	0.003026	62.5	FRGQYCYEL	0.009293	50.72	FRGQYCYEL	0.000627	85.78	FRGQYCYEL	0.000739	91.83	FRGQYCYEL	0.001804	89.28	FRGQYCYEL	0.002993	67.89	0.0056	0
2	FRGQYCYELDEKA	152396	NA	YCYELDEKA	0.009128	36.46	YCYELDEKA	0.000839	82.45	YCYELDEKA	0.160795	9.62	YCYELDEKA	0.01049	48.14	YCYELDEKA	0.001599	71.97	QYCYELDEK	0.000791	91.18	QYCYELDEK	0.001545	90.85	QYCYELDEK	0.001525	79.82	0.0233	0
3	RGQYCYELDEKAV	152396	NA	YCYELDEKA	0.055608	15.01	YCYELDEKA	0.002323	65.97	YCYELDEKA	0.543537	2.15	YCYELDEKA	0.023496	32.3	YCYELDEKA	0.009718	40.64	YCYELDEKA	0.001336	85.27	YCYELDEKA	0.004005	78.51	YCYELDEKA	0.004892	58.37	0.0806	1
4	GQYCYELDEKAVR	152396	NA	YCYELDEKA	0.049614	15.95	YELDEKAVR	0.593239	1.5	YCYELDEKA	0.475629	2.78	YCYELDEKA	0.017317	38.04	YELDEKAVR	0.024671	27.29	YELDEKAVR	0.015909	42.62	YELDEKAVR	0.068186	22.45	YCYELDEKA	0.004368	60.53	0.1561	2
5	QYCYELDEKAVRP	152396	NA	YCYELDEKA	0.016069	28.19	YELDEKAVR	0.831317	0.48	YCYELDEKA	0.144436	10.46	YCYELDEKA	0.007079	56.53	YELDEKAVR	0.118357	11.45	YELDEKAVR	0.061918	21.64	YELDEKAVR	0.23428	6.58	YELDEKAVR	0.002366	72.38	0.177	1
6	YCYELDEKAVRPG	152396	NA	YELDEKAVR	0.002848	58.04	YELDEKAVR	0.801025	0.59	YELDEKAVR	0.017841	33.05	YELDEKAVR	0.002036	81.47	YELDEKAVR	0.087614	13.86	YELDEKAVR	0.045139	25.83	YELDEKAVR	0.190157	8.63	YELDEKAVR	0.001106	84.76	0.1435	1
1	AGYALAQMGRLKG	152400	NA	YALAQMGRL	0.076403	12.56	LAQMGRLKG	0.012888	34.42	YALAQMGRL	0.01675	33.95	YALAQMGRL	0.115852	11.37	LAQMGRLKG	0.694239	1.43	LAQMGRLKG	0.19366	9.42	LAQMGRLKG	0.054771	26.17	LAQMGRLKG	0.007261	50.46	0.1465	1
2	GYALAQMGRLKGP	152400	NA	YALAQMGRL	0.024587	22.93	LAQMGRLKG	0.045943	17.05	LAQMGRLKG	0.017183	33.59	YALAQMGRL	0.033404	26.59	LAQMGRLKG	0.946494	0.19	LAQMGRLKG	0.612265	1.66	LAQMGRLKG	0.255969	5.76	LAQMGRLKG	0.024617	28.74	0.2451	2
3	YALAQMGRLKGPL	152400	NA	LAQMGRLKG	0.002028	64.93	LAQMGRLKG	0.023844	25.04	LAQMGRLKG	0.006426	49.13	YALAQMGRL	0.00097	91.44	LAQMGRLKG	0.880785	0.49	LAQMGRLKG	0.438391	3.51	LAQMGRLKG	0.136223	12.56	LAQMGRLKG	0.011534	41.74	0.1875	2
4	ALAQMGRLKGPLL	152400	NA	MGRLKGPLL	0.032785	19.87	LAQMGRLKG	0.005356	50.22	LAQMGRLKG	0.001592	73.52	MGRLKGPLL	0.004658	65.41	LAQMGRLKG	0.439476	3.44	LAQMGRLKG	0.138418	12.46	LAQMGRLKG	0.028989	38.49	MGRLKGPLL	0.005554	55.76	0.0821	1
1	AISDYVFNTASLV	152404	NA	YVFNTASLV	0.316506	4.55	YVFNTASLV	0.016774	30.12	YVFNTASLV	0.065599	17.5	YVFNTASLV	0.390286	3.17	YVFNTASLV	0.012843	36.28	YVFNTASLV	0.026651	33.72	YVFNTASLV	0.118069	14.4	DYVFNTASL	0.022106	30.41	0.1211	2
2	ISDYVFNTASLVY	152404	NA	YVFNTASLV	0.736287	1.18	YVFNTASLV	0.036115	19.7	YVFNTASLV	0.161263	9.59	YVFNTASLV	0.549012	1.74	YVFNTASLV	0.062321	17	YVFNTASLV	0.073381	19.48	YVFNTASLV	0.264469	5.48	YVFNTASLV	0.041575	21.23	0.2406	2
3	SDYVFNTASLVYH	152404	NA	YVFNTASLV	0.791548	0.92	YVFNTASLV	0.043683	17.6	YVFNTASLV	0.180994	8.71	YVFNTASLV	0.545337	1.76	YVFNTASLV	0.068307	16.1	YVFNTASLV	0.083511	17.91	YVFNTASLV	0.294354	4.59	YVFNTASLV	0.054351	17.92	0.2578	3
4	DYVFNTASLVYHE	152404	NA	YVFNTASLV	0.477258	2.88	VFNTASLVY	0.021678	26.36	YVFNTASLV	0.077728	15.85	YVFNTASLV	0.285986	4.72	YVFNTASLV	0.021552	28.98	YVFNTASLV	0.031752	31	YVFNTASLV	0.147677	11.56	VFNTASLVY	0.028383	26.6	0.1365	2
5	YVFNTASLVYHEE	152404	NA	YVFNTASLV	0.004453	49.07	VFNTASLVY	0.003245	59.75	FNTASLVYH	0.013268	37.29	VFNTASLVY	0.031359	27.55	FNTASLVYH	0.003672	57.6	VFNTASLVY	0.003449	70.84	VFNTASLVY	0.012396	56.7	VFNTASLVY	0.003989	62.36	0.0095	0
1	AKNSLYLQMNSLR	152407	NA	SLYLQMNSL	0.002064	64.6	LYLQMNSLR	0.014254	32.73	LYLQMNSLR	0.003509	59.73	SLYLQMNSL	0.002579	77.36	LYLQMNSLR	0.00115	77.35	LYLQMNSLR	0.010948	49.42	LYLQMNSLR	0.012114	57.21	LYLQMNSLR	0.007088	50.98	0.0067	0
2	KNSLYLQMNSLRA	152407	NA	YLQMNSLRA	0.386089	3.73	LYLQMNSLR	0.06485	13.66	YLQMNSLRA	0.502313	2.51	YLQMNSLRA	0.083132	14.66	YLQMNSLRA	0.129079	10.79	LYLQMNSLR	0.084329	17.79	LYLQMNSLR	0.073214	21.33	LYLQMNSLR	0.059914	16.76	0.1729	2
3	NSLYLQMNSLRAE	152407	NA	YLQMNSLRA	0.899776	0.4	LYLQMNSLR	0.038676	18.9	YLQMNSLRA	0.901163	0.18	YLQMNSLRA	0.208268	6.68	YLQMNSLRA	0.587213	2.11	LYLQMNSLR	0.067616	20.51	YLQMNSLRA	0.146846	11.63	YLQMNSLRA	0.160647	7.71	0.3763	3
4	SLYLQMNSLRAED	152407	NA	YLQMNSLRA	0.890313	0.45	LQMNSLRAE	0.018256	28.83	YLQMNSLRA	0.883257	0.24	YLQMNSLRA	0.165779	8.32	YLQMNSLRA	0.536129	2.52	YLQMNSLRA	0.031507	31.12	YLQMNSLRA	0.132817	12.87	YLQMNSLRA	0.134711	9.01	0.3491	3
5	LYLQMNSLRAEDT	152407	NA	YLQMNSLRA	0.505343	2.64	LQMNSLRAE	0.008855	40.9	YLQMNSLRA	0.499579	2.54	YLQMNSLRA	0.035145	25.84	YLQMNSLRA	0.145989	9.92	LQMNSLRAE	0.009281	52.66	LQMNSLRAE	0.053253	26.69	YLQMNSLRA	0.033901	24.02	0.1614	2
1	ALATISTLEAVRG	152408	NA	ISTLEAVRG	0.09872	10.75	LATISTLEA	0.006412	46.82	LATISTLEA	0.142985	10.54	ISTLEAVRG	0.013449	42.98	LATISTLEA	0.013918	35.13	LATISTLEA	0.009145	52.93	ISTLEAVRG	0.010895	59.39	LATISTLEA	0.013395	39	0.0386	0
2	LATISTLEAVRGR	152408	NA	ISTLEAVRG	0.687872	1.45	ISTLEAVRG	0.017067	29.86	ISTLEAVRG	0.142179	10.58	ISTLEAVRG	0.023353	32.41	ISTLEAVRG	0.071807	15.64	ISTLEAVRG	0.033987	29.99	ISTLEAVRG	0.02308	43.23	ISTLEAVRG	0.083519	13.28	0.1354	1
3	ATISTLEAVRGRP	152408	NA	ISTLEAVRG	0.807219	0.85	ISTLEAVRG	0.021075	26.75	ISTLEAVRG	0.210689	7.58	ISTLEAVRG	0.028995	28.81	ISTLEAVRG	0.105142	12.37	ISTLEAVRG	0.0548	23.23	ISTLEAVRG	0.033237	35.72	ISTLEAVRG	0.125011	9.58	0.1733	1
4	TISTLEAVRGRPF	152408	NA	ISTLEAVRG	0.408576	3.49	ISTLEAVRG	0.005099	51.24	ISTLEAVRG	0.038023	23.33	LEAVRGRPF	0.311166	4.26	ISTLEAVRG	0.014191	34.85	LEAVRGRPF	0.021278	37.48	LEAVRGRPF	0.029975	37.82	LEAVRGRPF	0.047515	19.58	0.1095	2
1	ALTNGIYPHKLVF	152412	NA	TNGIYPHKL	0.002443	61.13	NGIYPHKLV	0.000316	92.89	TNGIYPHKL	0.00018	95	TNGIYPHKL	0.003523	71.27	NGIYPHKLV	0.000524	88	NGIYPHKLV	0.005678	61.83	NGIYPHKLV	0.002925	83.3	NGIYPHKLV	0.006394	53.06	0.0027	0
1	AMKAAMALEKKLN	152413	NA	MKAAMALEK	0.003038	56.72	MKAAMALEK	0.002693	63.32	MKAAMALEK	0.001684	72.62	AAMALEKKL	0.013525	42.86	AMALEKKLN	0.004398	54.32	MKAAMALEK	0.006904	58.19	MKAAMALEK	0.006452	69.91	AAMALEKKL	0.002989	67.92	0.0052	0
2	MKAAMALEKKLNQ	152413	NA	AAMALEKKL	0.001889	66.48	MALEKKLNQ	0.11238	9.33	MALEKKLNQ	0.004311	56.19	AAMALEKKL	0.00671	57.68	MALEKKLNQ	0.335231	4.81	MALEKKLNQ	0.148266	11.79	MALEKKLNQ	0.067683	22.57	MALEKKLNQ	0.005104	57.54	0.0852	1
3	KAAMALEKKLNQA	152413	NA	MALEKKLNQ	0.003466	54.04	MALEKKLNQ	0.291841	4.13	MALEKKLNQ	0.022536	29.89	AAMALEKKL	0.003335	72.41	MALEKKLNQ	0.852657	0.62	MALEKKLNQ	0.574234	1.98	MALEKKLNQ	0.26973	5.31	MALEKKLNQ	0.013212	39.25	0.2539	3
4	AAMALEKKLNQAL	152413	NA	MALEKKLNQ	0.001555	70.33	MALEKKLNQ	0.140512	7.85	MALEKKLNQ	0.007057	47.52	LEKKLNQAL	0.002285	79.46	MALEKKLNQ	0.64186	1.72	MALEKKLNQ	0.336191	5.23	MALEKKLNQ	0.12712	13.44	LEKKLNQAL	0.011749	41.39	0.1585	1
5	AMALEKKLNQALL	152413	NA	LEKKLNQAL	0.002042	64.8	MALEKKLNQ	0.020653	27.02	LEKKLNQAL	0.001152	78.57	LEKKLNQAL	0.00371	70.13	MALEKKLNQ	0.083836	14.24	MALEKKLNQ	0.060098	22.02	LEKKLNQAL	0.036199	34.03	LEKKLNQAL	0.03653	22.94	0.0305	0
1	ANGVIHMLDGILL	152414	NA	IHMLDGILL	0.381736	3.78	IHMLDGILL	0.002725	63.11	VIHMLDGIL	0.005576	51.75	IHMLDGILL	0.052748	20.08	IHMLDGILL	0.002291	65.73	IHMLDGILL	0.006538	59.15	IHMLDGILL	0.011312	58.64	IHMLDGILL	0.104096	11.17	0.0709	1
2	NGVIHMLDGILLP	152414	NA	IHMLDGILL	0.897537	0.41	IHMLDGILL	0.013157	34.08	IHMLDGILL	0.023399	29.4	IHMLDGILL	0.177108	7.84	IHMLDGILL	0.018042	31.39	IHMLDGILL	0.049615	24.57	IHMLDGILL	0.06298	23.75	IHMLDGILL	0.442617	2.35	0.2106	2
3	GVIHMLDGILLPP	152414	NA	IHMLDGILL	0.906334	0.37	IHMLDGILL	0.014332	32.65	IHMLDGILL	0.019786	31.66	IHMLDGILL	0.154292	8.91	IHMLDGILL	0.016765	32.42	IHMLDGILL	0.044957	25.88	IHMLDGILL	0.055301	25.99	IHMLDGILL	0.420664	2.54	0.2041	2
4	VIHMLDGILLPPT	152414	NA	IHMLDGILL	0.633696	1.73	IHMLDGILL	0.003147	60.34	IHMLDGILL	0.003882	58.08	IHMLDGILL	0.028493	29.08	IHMLDGILL	0.002809	62.29	IHMLDGILL	0.007575	56.43	IHMLDGILL	0.010455	60.21	IHMLDGILL	0.129601	9.31	0.1025	1
1	ANLELINTWVAKN	152416	NA	LELINTWVA	0.071744	13	LELINTWVA	0.006326	47.07	LELINTWVA	0.233135	6.92	LELINTWVA	0.027124	29.86	LELINTWVA	0.036379	22.63	LELINTWVA	0.036694	28.82	LELINTWVA	0.032607	36.09	LELINTWVA	0.166563	7.48	0.0763	0
2	NLELINTWVAKNT	152416	NA	LELINTWVA	0.011276	33.18	LINTWVAKN	0.003611	57.83	LINTWVAKN	0.068052	17.13	LINTWVAKN	0.027155	29.84	LINTWVAKN	0.01016	39.91	INTWVAKNT	0.012548	46.86	LINTWVAKN	0.027446	39.57	INTWVAKNT	0.049262	19.15	0.0262	0
3	LELINTWVAKNTN	152416	NA	INTWVAKNT	0.008988	36.7	LINTWVAKN	0.002671	63.47	LINTWVAKN	0.029737	26.34	INTWVAKNT	0.021033	34.36	LINTWVAKN	0.008131	43.57	INTWVAKNT	0.050585	24.31	INTWVAKNT	0.030303	37.59	INTWVAKNT	0.184852	6.81	0.042	0
1	APELLFFAKRYKA	152417	NA	LFFAKRYKA	0.002701	59.07	LFFAKRYKA	0.046008	17.04	LFFAKRYKA	0.003121	61.94	LFFAKRYKA	0.005538	61.76	LFFAKRYKA	0.380361	4.15	LLFFAKRYK	0.786543	0.58	LLFFAKRYK	0.458934	1.79	LLFFAKRYK	0.060532	16.65	0.218	3
2	PELLFFAKRYKAA	152417	NA	LFFAKRYKA	0.012792	31.31	LFFAKRYKA	0.119828	8.89	LFFAKRYKA	0.015829	34.78	LFFAKRYKA	0.011383	46.46	LFFAKRYKA	0.843699	0.65	LFFAKRYKA	0.859037	0.24	LFFAKRYKA	0.604843	0.63	LFFAKRYKA	0.109394	10.73	0.3221	3
1	APRLLIYDASNRA	152421	NA	LIYDASNRA	0.032541	19.94	LIYDASNRA	0.587559	1.53	LIYDASNRA	0.668391	1.21	LIYDASNRA	0.073809	16	LLIYDASNR	0.033702	23.52	LLIYDASNR	0.403528	4.03	LLIYDASNR	0.297409	4.51	LLIYDASNR	0.681806	0.89	0.3473	5
2	PRLLIYDASNRAT	152421	NA	LIYDASNRA	0.204477	6.57	LIYDASNRA	0.841974	0.45	LIYDASNRA	0.931471	0.1	LIYDASNRA	0.126296	10.59	LIYDASNRA	0.090343	13.6	LLIYDASNR	0.399361	4.1	LIYDASNRA	0.441249	1.99	LLIYDASNR	0.638654	1.07	0.4592	5
3	RLLIYDASNRATG	152421	NA	LIYDASNRA	0.159523	7.89	LIYDASNRA	0.778384	0.67	LIYDASNRA	0.908581	0.16	LIYDASNRA	0.075817	15.69	YDASNRATG	0.157058	9.42	LLIYDASNR	0.194901	9.37	LIYDASNRA	0.340327	3.55	LLIYDASNR	0.359929	3.16	0.3718	4
1	APSAILPLPGQSV	152422	NA	ILPLPGQSV	0.634978	1.73	ILPLPGQSV	0.005478	49.77	ILPLPGQSV	0.017967	32.95	ILPLPGQSV	0.135727	9.94	ILPLPGQSV	0.008672	42.51	ILPLPGQSV	0.050214	24.41	ILPLPGQSV	0.0762	20.71	ILPLPGQSV	0.365487	3.09	0.1618	2
2	PSAILPLPGQSVE	152422	NA	ILPLPGQSV	0.950549	0.17	ILPLPGQSV	0.020394	27.21	ILPLPGQSV	0.090856	14.41	ILPLPGQSV	0.298376	4.48	ILPLPGQSV	0.056838	17.9	ILPLPGQSV	0.239057	7.69	ILPLPGQSV	0.221754	7.11	ILPLPGQSV	0.754016	0.64	0.329	3
3	SAILPLPGQSVER	152422	NA	ILPLPGQSV	0.948954	0.18	ILPLPGQSV	0.016475	30.41	ILPLPGQSV	0.071393	16.67	ILPLPGQSV	0.189317	7.34	ILPLPGQSV	0.05323	18.58	ILPLPGQSV	0.218719	8.41	ILPLPGQSV	0.185222	8.94	ILPLPGQSV	0.715041	0.79	0.2998	2
1	APVELILSDETLP	152425	NA	VELILSDET	0.007249	40.17	VELILSDET	0.001951	69.09	VELILSDET	0.014725	35.81	ELILSDETL	0.005932	60.16	VELILSDET	0.000563	87.16	VELILSDET	0.001586	83.09	LILSDETLP	0.00438	77.02	VELILSDET	0.005064	57.69	0.0052	0
2	PVELILSDETLPA	152425	NA	ELILSDETL	0.005472	45.21	ILSDETLPA	0.639243	1.26	ILSDETLPA	0.522241	2.33	ILSDETLPA	0.015905	39.66	ILSDETLPA	0.010312	39.68	ILSDETLPA	0.020374	38.22	ILSDETLPA	0.081645	19.66	ILSDETLPA	0.011782	41.34	0.1634	2
3	VELILSDETLPAP	152425	NA	ILSDETLPA	0.040237	17.88	ILSDETLPA	0.914506	0.2	ILSDETLPA	0.937206	0.09	ILSDETLPA	0.035502	25.69	ILSDETLPA	0.07463	15.29	ILSDETLPA	0.104398	15.35	ILSDETLPA	0.259249	5.65	ILSDETLPA	0.082496	13.4	0.306	2
4	ELILSDETLPAPE	152425	NA	ILSDETLPA	0.039753	17.99	ILSDETLPA	0.915946	0.2	ILSDETLPA	0.94547	0.07	ILSDETLPA	0.024016	31.91	ILSDETLPA	0.071708	15.65	ILSDETLPA	0.102084	15.6	ILSDETLPA	0.246202	6.1	ILSDETLPA	0.081005	13.58	0.3033	2
1	ARTQLSWLKKQLA	152427	NA	LSWLKKQLA	0.001886	66.52	LSWLKKQLA	0.016785	30.11	LSWLKKQLA	0.001946	70.04	LSWLKKQLA	0.00298	74.57	LSWLKKQLA	0.30888	5.26	LSWLKKQLA	0.22751	8.09	LSWLKKQLA	0.089479	18.28	LSWLKKQLA	0.01206	40.9	0.0827	0
2	RTQLSWLKKQLAA	152427	NA	LSWLKKQLA	0.012052	32.19	LSWLKKQLA	0.060902	14.23	LSWLKKQLA	0.012023	38.79	LSWLKKQLA	0.006647	57.88	LSWLKKQLA	0.787935	0.91	LSWLKKQLA	0.691545	1.1	LSWLKKQLA	0.334705	3.66	LSWLKKQLA	0.057296	17.29	0.2454	3
3	TQLSWLKKQLAAA	152427	NA	LSWLKKQLA	0.01061	34.13	LSWLKKQLA	0.042059	18	LSWLKKQLA	0.008896	43.69	LSWLKKQLA	0.004946	64.16	LSWLKKQLA	0.720348	1.31	LSWLKKQLA	0.630503	1.51	LSWLKKQLA	0.273289	5.2	LSWLKKQLA	0.043015	20.8	0.2167	2
1	ASHFEQMAAASMH	152428	NA	FEQMAAASM	0.942688	0.21	FEQMAAASM	0.001422	74.37	FEQMAAASM	0.179211	8.78	FEQMAAASM	0.35193	3.64	FEQMAAASM	0.069673	15.91	FEQMAAASM	0.0117	48.17	FEQMAAASM	0.034012	35.26	FEQMAAASM	0.035212	23.48	0.2032	2
2	SHFEQMAAASMHR	152428	NA	FEQMAAASM	0.947795	0.18	FEQMAAASM	0.001422	74.37	FEQMAAASM	0.164579	9.44	FEQMAAASM	0.263035	5.21	FEQMAAASM	0.074974	15.24	FEQMAAASM	0.011827	47.96	FEQMAAASM	0.036785	33.7	FEQMAAASM	0.032769	24.51	0.1916	1
1	AYPRISVNNVLPV	152437	NA	ISVNNVLPV	0.0074	39.83	ISVNNVLPV	0.195712	5.98	ISVNNVLPV	0.049272	20.52	ISVNNVLPV	0.13976	9.7	ISVNNVLPV	0.008826	42.21	ISVNNVLPV	0.114855	14.33	ISVNNVLPV	0.266952	5.4	ISVNNVLPV	0.02114	31.1	0.1005	0
2	YPRISVNNVLPVF	152437	NA	ISVNNVLPV	0.032012	20.11	ISVNNVLPV	0.374419	3.13	ISVNNVLPV	0.155676	9.85	ISVNNVLPV	0.144332	9.44	ISVNNVLPV	0.034612	23.21	ISVNNVLPV	0.279811	6.5	ISVNNVLPV	0.429422	2.14	ISVNNVLPV	0.087271	12.85	0.1922	2
3	PRISVNNVLPVFD	152437	NA	ISVNNVLPV	0.049856	15.92	ISVNNVLPV	0.431476	2.62	ISVNNVLPV	0.201307	7.91	ISVNNVLPV	0.158573	8.67	ISVNNVLPV	0.046692	19.91	ISVNNVLPV	0.340176	5.15	ISVNNVLPV	0.495484	1.43	ISVNNVLPV	0.120272	9.9	0.2305	2
4	RISVNNVLPVFDN	152437	NA	ISVNNVLPV	0.007824	38.93	ISVNNVLPV	0.190363	6.13	ISVNNVLPV	0.042263	22.15	ISVNNVLPV	0.039777	24.01	ISVNNVLPV	0.006237	48.05	ISVNNVLPV	0.107727	15	ISVNNVLPV	0.250661	5.93	ISVNNVLPV	0.02032	31.73	0.0831	0
1	DDDGTGQKQIWRI	152442	NA	TGQKQIWRI	0.000227	95	GTGQKQIWR	0.001292	75.92	GTGQKQIWR	0.000203	95	TGQKQIWRI	0.000414	95	GTGQKQIWR	0.000273	93.97	GTGQKQIWR	0.003016	73.17	TGQKQIWRI	0.003172	82.14	GTGQKQIWR	0.000433	95	0.0011	0
2	DDGTGQKQIWRIE	152442	NA	TGQKQIWRI	0.000406	92.24	GTGQKQIWR	0.000773	83.56	GTGQKQIWR	0.00021	95	TGQKQIWRI	0.000998	91.14	TGQKQIWRI	0.000346	92.14	TGQKQIWRI	0.003933	68.56	TGQKQIWRI	0.004402	76.94	TGQKQIWRI	0.000595	92.37	0.0015	0
3	DGTGQKQIWRIEG	152442	NA	TGQKQIWRI	0.00032	94.46	QKQIWRIEG	0.000724	84.38	QKQIWRIEG	0.000313	93.33	TGQKQIWRI	0.00052	95	QKQIWRIEG	0.013108	35.97	QKQIWRIEG	0.006679	58.78	QKQIWRIEG	0.00727	67.65	TGQKQIWRI	0.000649	91.49	0.0037	0
4	GTGQKQIWRIEGS	152442	NA	KQIWRIEGS	0.000397	92.47	QKQIWRIEG	0.001418	74.41	QKQIWRIEG	0.000945	81.43	QKQIWRIEG	0.000416	95	QKQIWRIEG	0.078897	14.78	QKQIWRIEG	0.019103	39.34	QKQIWRIEG	0.014763	52.9	KQIWRIEGS	0.00176	77.61	0.0147	0
5	TGQKQIWRIEGSN	152442	NA	KQIWRIEGS	0.000413	92.06	QKQIWRIEG	0.001055	79.07	KQIWRIEGS	0.001236	77.54	KQIWRIEGS	0.000413	95	QKQIWRIEG	0.061028	17.21	QKQIWRIEG	0.015697	42.86	QKQIWRIEG	0.011916	57.56	KQIWRIEGS	0.003038	67.61	0.0118	0
6	GQKQIWRIEGSNK	152442	NA	IWRIEGSNK	0.002411	61.43	IWRIEGSNK	0.003582	57.99	IWRIEGSNK	0.002651	64.73	IWRIEGSNK	0.006362	58.78	QKQIWRIEG	0.018897	30.76	IWRIEGSNK	0.014621	44.1	IWRIEGSNK	0.017707	48.78	IWRIEGSNK	0.007448	49.91	0.0092	0
7	QKQIWRIEGSNKV	152442	NA	WRIEGSNKV	0.657102	1.62	WRIEGSNKV	0.034952	20.07	WRIEGSNKV	0.522972	2.33	WRIEGSNKV	0.689929	0.9	WRIEGSNKV	0.039914	21.58	IWRIEGSNK	0.058467	22.38	WRIEGSNKV	0.197297	8.26	WRIEGSNKV	0.081434	13.53	0.2853	3
8	KQIWRIEGSNKVP	152442	NA	WRIEGSNKV	0.966657	0.1	WRIEGSNKV	0.096357	10.43	WRIEGSNKV	0.860663	0.3	WRIEGSNKV	0.831614	0.38	WRIEGSNKV	0.214566	7.45	WRIEGSNKV	0.129238	13.15	WRIEGSNKV	0.50655	1.33	WRIEGSNKV	0.299021	4	0.4881	5
9	QIWRIEGSNKVPV	152442	NA	WRIEGSNKV	0.943824	0.2	IEGSNKVPV	0.096581	10.41	WRIEGSNKV	0.778943	0.62	WRIEGSNKV	0.715366	0.79	WRIEGSNKV	0.119288	11.39	WRIEGSNKV	0.099342	15.88	WRIEGSNKV	0.383192	2.79	WRIEGSNKV	0.195696	6.44	0.4165	4
10	IWRIEGSNKVPVD	152442	NA	WRIEGSNKV	0.757306	1.08	IEGSNKVPV	0.258891	4.63	WRIEGSNKV	0.498094	2.55	WRIEGSNKV	0.406224	2.98	IEGSNKVPV	0.082897	14.35	IEGSNKVPV	0.243439	7.53	IEGSNKVPV	0.362369	3.14	WRIEGSNKV	0.068603	15.26	0.3347	5
11	WRIEGSNKVPVDP	152442	NA	WRIEGSNKV	0.006178	42.95	IEGSNKVPV	0.261498	4.58	IEGSNKVPV	0.007985	45.51	IEGSNKVPV	0.057106	19.07	IEGSNKVPV	0.079061	14.77	IEGSNKVPV	0.252866	7.25	IEGSNKVPV	0.32122	3.93	IEGSNKVPV	0.023547	29.43	0.1262	2
12	RIEGSNKVPVDPA	152442	NA	IEGSNKVPV	0.002019	65.01	IEGSNKVPV	0.170072	6.76	IEGSNKVPV	0.003678	58.98	IEGSNKVPV	0.027204	29.82	IEGSNKVPV	0.03666	22.54	IEGSNKVPV	0.170706	10.51	IEGSNKVPV	0.219669	7.2	IEGSNKVPV	0.013948	38.25	0.0805	0
1	DDLKTDFYKDLTS	152443	NA	LKTDFYKDL	0.000711	84.77	LKTDFYKDL	0.022288	25.98	LKTDFYKDL	0.001	80.56	LKTDFYKDL	0.001629	84.92	KTDFYKDLT	0.000754	83.44	LKTDFYKDL	0.002346	77.27	LKTDFYKDL	0.006052	71.21	TDFYKDLTS	0.004505	59.89	0.0049	0
2	DLKTDFYKDLTSL	152443	NA	TDFYKDLTS	0.000356	93.53	LKTDFYKDL	0.002846	62.32	TDFYKDLTS	0.001123	78.93	TDFYKDLTS	0.001051	90.56	TDFYKDLTS	0.00048	88.94	TDFYKDLTS	0.001691	82.2	TDFYKDLTS	0.002714	84.29	TDFYKDLTS	0.014575	37.45	0.0031	0
3	LKTDFYKDLTSLG	152443	NA	FYKDLTSLG	0.006405	42.32	FYKDLTSLG	0.062915	13.92	FYKDLTSLG	0.666566	1.22	FYKDLTSLG	0.009239	50.86	FYKDLTSLG	0.014606	34.42	FYKDLTSLG	0.003048	73	FYKDLTSLG	0.022178	44.09	TDFYKDLTS	0.012742	39.89	0.0997	1
4	KTDFYKDLTSLGH	152443	NA	FYKDLTSLG	0.057589	14.75	FYKDLTSLG	0.205978	5.71	FYKDLTSLG	0.944597	0.08	FYKDLTSLG	0.037341	24.92	FYKDLTSLG	0.089679	13.66	FYKDLTSLG	0.008872	53.48	FYKDLTSLG	0.073076	21.36	FYKDLTSLG	0.008193	48.03	0.1782	1
5	TDFYKDLTSLGHN	152443	NA	YKDLTSLGH	0.142375	8.52	FYKDLTSLG	0.140815	7.84	FYKDLTSLG	0.911869	0.15	YKDLTSLGH	0.053368	19.93	YKDLTSLGH	0.156359	9.45	FYKDLTSLG	0.007135	57.59	FYKDLTSLG	0.04702	29.01	YKDLTSLGH	0.009223	45.82	0.1835	1
6	DFYKDLTSLGHNE	152443	NA	YKDLTSLGH	0.117134	9.65	FYKDLTSLG	0.044415	17.43	FYKDLTSLG	0.683247	1.13	YKDLTSLGH	0.03151	27.48	YKDLTSLGH	0.11613	11.6	YKDLTSLGH	0.003655	69.78	FYKDLTSLG	0.01646	50.39	YKDLTSLGH	0.0068	51.84	0.1274	1
7	FYKDLTSLGHNEN	152443	NA	YKDLTSLGH	0.01994	25.44	LTSLGHNEN	0.003104	60.62	YKDLTSLGH	0.077639	15.86	YKDLTSLGH	0.006182	59.34	YKDLTSLGH	0.02757	25.91	LTSLGHNEN	0.002724	74.75	LTSLGHNEN	0.007721	66.41	LTSLGHNEN	0.003396	65.31	0.0185	0
1	DEPQYLDLPSTAT	152445	NA	YLDLPSTAT	0.171854	7.5	QYLDLPSTA	0.005748	48.84	YLDLPSTAT	0.090802	14.42	YLDLPSTAT	0.027231	29.8	YLDLPSTAT	0.007234	45.48	YLDLPSTAT	0.00143	84.42	QYLDLPSTA	0.003861	79.08	YLDLPSTAT	0.003407	65.24	0.0389	0
2	EPQYLDLPSTATS	152445	NA	YLDLPSTAT	0.752488	1.11	QYLDLPSTA	0.00448	53.7	YLDLPSTAT	0.404121	3.61	YLDLPSTAT	0.062053	17.97	YLDLPSTAT	0.052676	18.68	YLDLPSTAT	0.003143	72.49	YLDLPSTAT	0.008826	63.72	YLDLPSTAT	0.023443	29.49	0.1639	2
3	PQYLDLPSTATSV	152445	NA	YLDLPSTAT	0.646098	1.67	QYLDLPSTA	0.001449	74.09	YLDLPSTAT	0.253708	6.37	YLDLPSTAT	0.041136	23.55	YLDLPSTAT	0.03766	22.22	YLDLPSTAT	0.002519	76.09	YLDLPSTAT	0.008123	65.3	YLDLPSTAT	0.014562	37.46	0.1257	1
4	QYLDLPSTATSVN	152445	NA	YLDLPSTAT	0.201319	6.65	LDLPSTATS	0.000499	88.72	YLDLPSTAT	0.046205	21.21	DLPSTATSV	0.043151	22.87	YLDLPSTAT	0.007173	45.63	DLPSTATSV	0.001463	84.14	DLPSTATSV	0.007333	67.48	YLDLPSTAT	0.003574	64.37	0.0388	0
1	DFNVGGYIQAVLD	152447	NA	FNVGGYIQA	0.001642	69.28	VGGYIQAVL	0.000798	83.14	FNVGGYIQA	0.00056	88.07	VGGYIQAVL	0.005095	63.56	FNVGGYIQA	0.000805	82.57	VGGYIQAVL	0.004012	68.21	FNVGGYIQA	0.005768	72.13	VGGYIQAVL	0.082876	13.36	0.0127	0
2	FNVGGYIQAVLDR	152447	NA	GGYIQAVLD	0.001478	71.43	GYIQAVLDR	0.001128	78.1	GGYIQAVLD	0.000748	84.51	GGYIQAVLD	0.00403	68.52	GGYIQAVLD	0.000731	83.84	VGGYIQAVL	0.004197	67.4	VGGYIQAVL	0.003644	79.94	VGGYIQAVL	0.081164	13.56	0.0121	0
1	DGKRIQYQLVDIS	152449	NA	IQYQLVDIS	0.007457	39.7	IQYQLVDIS	0.009443	39.77	IQYQLVDIS	0.033431	24.85	RIQYQLVDI	0.002392	78.69	IQYQLVDIS	0.005278	51.06	IQYQLVDIS	0.014322	44.5	IQYQLVDIS	0.009702	61.83	IQYQLVDIS	0.006749	52	0.0111	0
2	GKRIQYQLVDISQ	152449	NA	IQYQLVDIS	0.034013	19.51	IQYQLVDIS	0.034686	20.16	IQYQLVDIS	0.187388	8.44	IQYQLVDIS	0.004749	64.96	IQYQLVDIS	0.020038	29.98	IQYQLVDIS	0.041198	27.11	IQYQLVDIS	0.025008	41.52	IQYQLVDIS	0.022413	30.19	0.0462	0
3	KRIQYQLVDISQD	152449	NA	IQYQLVDIS	0.033144	19.77	IQYQLVDIS	0.029988	21.95	IQYQLVDIS	0.203011	7.85	YQLVDISQD	0.036807	25.14	IQYQLVDIS	0.026315	26.49	IQYQLVDIS	0.038386	28.13	IQYQLVDIS	0.023073	43.24	IQYQLVDIS	0.018626	33.16	0.0512	0
4	RIQYQLVDISQDN	152449	NA	YQLVDISQD	0.02016	25.3	IQYQLVDIS	0.009425	39.81	YQLVDISQD	0.39357	3.76	YQLVDISQD	0.126037	10.61	YQLVDISQD	0.06026	17.33	IQYQLVDIS	0.017125	41.29	YQLVDISQD	0.012072	57.28	IQYQLVDIS	0.007399	50.05	0.0808	1
1	DGVREVFEMATRA	152451	NA	EVFEMATRA	0.007248	40.17	VREVFEMAT	0.000768	83.64	EVFEMATRA	0.002786	63.93	VREVFEMAT	0.006107	59.57	REVFEMATR	0.002969	61.28	REVFEMATR	0.005458	62.58	VREVFEMAT	0.00463	76.03	VREVFEMAT	0.00607	54.03	0.0045	0
2	GVREVFEMATRAA	152451	NA	EVFEMATRA	0.04389	17.04	VFEMATRAA	0.001562	72.91	VFEMATRAA	0.04423	21.67	EVFEMATRA	0.009819	49.51	VFEMATRAA	0.009016	41.85	VFEMATRAA	0.009654	51.9	VFEMATRAA	0.008529	64.36	VFEMATRAA	0.011834	41.26	0.0173	0
3	VREVFEMATRAAL	152451	NA	VFEMATRAA	0.071221	13.06	FEMATRAAL	0.022549	25.82	VFEMATRAA	0.147735	10.27	FEMATRAAL	0.084323	14.51	FEMATRAAL	0.383718	4.1	FEMATRAAL	0.059951	22.05	FEMATRAAL	0.159777	10.62	VFEMATRAA	0.062196	16.34	0.1239	1
4	REVFEMATRAALQ	152451	NA	FEMATRAAL	0.133331	8.91	FEMATRAAL	0.075818	12.32	VFEMATRAA	0.162732	9.53	FEMATRAAL	0.166342	8.3	FEMATRAAL	0.811828	0.8	FEMATRAAL	0.179191	10.08	FEMATRAAL	0.434823	2.07	VFEMATRAA	0.063493	16.1	0.2534	2
5	EVFEMATRAALQA	152451	NA	FEMATRAAL	0.08284	11.96	FEMATRAAL	0.048206	16.56	FEMATRAAL	0.042077	22.2	FEMATRAAL	0.10977	11.87	FEMATRAAL	0.741156	1.18	FEMATRAAL	0.120895	13.8	FEMATRAAL	0.335861	3.64	FEMATRAAL	0.018576	33.21	0.1874	2
1	DHPTFNKITPNLA	152452	NA	FNKITPNLA	0.4804	2.85	FNKITPNLA	0.001428	74.3	FNKITPNLA	0.400453	3.66	FNKITPNLA	0.481096	2.26	FNKITPNLA	0.093432	13.31	FNKITPNLA	0.00765	56.23	FNKITPNLA	0.044816	29.9	FNKITPNLA	0.007973	48.57	0.1897	3
2	HPTFNKITPNLAE	152452	NA	FNKITPNLA	0.929475	0.28	FNKITPNLA	0.007219	44.62	FNKITPNLA	0.798999	0.54	FNKITPNLA	0.682735	0.93	FNKITPNLA	0.489617	2.96	FNKITPNLA	0.034133	29.93	FNKITPNLA	0.17749	9.44	FNKITPNLA	0.053943	18.01	0.3967	4
3	PTFNKITPNLAEF	152452	NA	FNKITPNLA	0.877593	0.51	FNKITPNLA	0.003815	56.76	FNKITPNLA	0.694497	1.06	FNKITPNLA	0.464284	2.4	FNKITPNLA	0.335229	4.81	FNKITPNLA	0.020053	38.49	FNKITPNLA	0.103653	16.12	FNKITPNLA	0.032269	24.73	0.3164	4
1	DHVKLVNEVTEFA	152453	NA	LVNEVTEFA	0.003566	53.51	LVNEVTEFA	0.009879	38.98	LVNEVTEFA	0.140089	10.7	VKLVNEVTE	0.012156	45.05	VKLVNEVTE	0.00734	45.22	KLVNEVTEF	0.007027	57.87	KLVNEVTEF	0.025846	40.8	VKLVNEVTE	0.013015	39.52	0.0274	0
2	HVKLVNEVTEFAK	152453	NA	LVNEVTEFA	0.090065	11.38	LVNEVTEFA	0.055297	15.16	LVNEVTEFA	0.748096	0.76	LVNEVTEFA	0.010357	48.4	LVNEVTEFA	0.033114	23.72	LVNEVTEFA	0.021542	37.27	LVNEVTEFA	0.048901	28.29	LVNEVTEFA	0.043577	20.64	0.1314	1
3	VKLVNEVTEFAKT	152453	NA	LVNEVTEFA	0.066939	13.56	LVNEVTEFA	0.038312	18.99	LVNEVTEFA	0.653831	1.29	VNEVTEFAK	0.008664	52.28	LVNEVTEFA	0.022778	28.31	LVNEVTEFA	0.018467	39.94	LVNEVTEFA	0.029994	37.8	LVNEVTEFA	0.034627	23.72	0.1092	1
1	DIRPEIHENYRIN	152456	NA	PEIHENYRI	0.003454	54.1	IRPEIHENY	0.262348	4.56	PEIHENYRI	0.003552	59.54	PEIHENYRI	0.113494	11.56	IRPEIHENY	0.007628	44.59	IRPEIHENY	0.061552	21.71	IRPEIHENY	0.065054	23.2	PEIHENYRI	0.108803	10.78	0.0782	1
2	IRPEIHENYRING	152456	NA	PEIHENYRI	0.003183	55.7	IHENYRING	0.112104	9.35	IHENYRING	0.005213	52.93	PEIHENYRI	0.079901	15.07	IHENYRING	0.141111	10.16	IHENYRING	0.145776	11.94	IHENYRING	0.168304	10.02	PEIHENYRI	0.102713	11.3	0.0948	0
1	DKVLIRIMVSRSE	152461	NA	LIRIMVSRS	0.018323	26.5	LIRIMVSRS	0.014466	32.5	LIRIMVSRS	0.244452	6.61	IRIMVSRSE	0.026177	30.48	LIRIMVSRS	0.058666	17.6	VLIRIMVSR	0.102456	15.56	LIRIMVSRS	0.045452	29.64	IRIMVSRSE	0.070892	14.9	0.0726	0
2	KVLIRIMVSRSEV	152461	NA	IRIMVSRSE	0.029511	20.95	IRIMVSRSE	0.014393	32.58	IRIMVSRSE	0.230974	6.98	IRIMVSRSE	0.04909	21.06	IRIMVSRSE	0.099291	12.81	IRIMVSRSE	0.144289	12.03	IRIMVSRSE	0.072515	21.49	IRIMVSRSE	0.23507	5.3	0.1094	0
3	VLIRIMVSRSEVD	152461	NA	IRIMVSRSE	0.020068	25.36	IRIMVSRSE	0.013869	33.18	IRIMVSRSE	0.146397	10.35	IMVSRSEVD	0.05581	19.36	IRIMVSRSE	0.063842	16.77	IRIMVSRSE	0.10484	15.31	IRIMVSRSE	0.063274	23.68	IRIMVSRSE	0.18128	6.93	0.0812	0
1	EEVKLIKKMGDHL	152486	NA	LIKKMGDHL	0.002986	57.08	VKLIKKMGD	0.05604	15.02	VKLIKKMGD	0.004916	53.9	VKLIKKMGD	0.005962	60.04	VKLIKKMGD	0.553449	2.38	VKLIKKMGD	0.300246	6.01	VKLIKKMGD	0.135606	12.62	VKLIKKMGD	0.021739	30.67	0.1351	1
2	EVKLIKKMGDHLT	152486	NA	LIKKMGDHL	0.021583	24.48	VKLIKKMGD	0.01351	33.63	IKKMGDHLT	0.020199	31.38	LIKKMGDHL	0.006869	57.19	VKLIKKMGD	0.121643	11.23	VKLIKKMGD	0.103591	15.44	LIKKMGDHL	0.05615	25.73	LIKKMGDHL	0.097756	11.76	0.0552	0
3	VKLIKKMGDHLTN	152486	NA	IKKMGDHLT	0.089478	11.43	LIKKMGDHL	0.007684	43.45	IKKMGDHLT	0.19109	8.29	IKKMGDHLT	0.012129	45.1	IKKMGDHLT	0.03452	23.24	IKKMGDHLT	0.093674	16.54	IKKMGDHLT	0.050597	27.65	IKKMGDHLT	0.27875	4.37	0.0947	1
4	KLIKKMGDHLTNL	152486	NA	IKKMGDHLT	0.047685	16.31	IKKMGDHLT	0.002885	62.06	IKKMGDHLT	0.100467	13.51	IKKMGDHLT	0.005742	60.93	IKKMGDHLT	0.017264	31.99	IKKMGDHLT	0.049311	24.65	IKKMGDHLT	0.025129	41.41	IKKMGDHLT	0.167305	7.45	0.052	0
5	LIKKMGDHLTNLH	152486	NA	IKKMGDHLT	0.00784	38.9	KMGDHLTNL	0.001845	69.98	IKKMGDHLT	0.009963	41.81	IKKMGDHLT	0.001869	82.89	IKKMGDHLT	0.002647	63.31	IKKMGDHLT	0.011205	48.99	IKKMGDHLT	0.006722	69.17	IKKMGDHLT	0.027931	26.85	0.0088	0
1	EGARNIVAAMKAH	152488	NA	RNIVAAMKA	0.004809	47.57	RNIVAAMKA	0.001216	76.93	RNIVAAMKA	0.004856	54.1	RNIVAAMKA	0.009902	49.33	RNIVAAMKA	0.011933	37.39	RNIVAAMKA	0.010231	50.74	RNIVAAMKA	0.010208	60.74	RNIVAAMKA	0.006834	51.74	0.0075	0
2	GARNIVAAMKAHG	152488	NA	IVAAMKAHG	0.00847	37.64	IVAAMKAHG	0.09999	10.14	IVAAMKAHG	0.019754	31.68	IVAAMKAHG	0.011757	45.77	IVAAMKAHG	0.782428	0.94	IVAAMKAHG	0.382754	4.37	IVAAMKAHG	0.172656	9.75	IVAAMKAHG	0.032419	24.67	0.1888	2
3	ARNIVAAMKAHGV	152488	NA	VAAMKAHGV	0.449809	3.12	IVAAMKAHG	0.22354	5.31	IVAAMKAHG	0.070995	16.72	VAAMKAHGV	0.21421	6.48	IVAAMKAHG	0.955324	0.14	IVAAMKAHG	0.777654	0.63	IVAAMKAHG	0.49359	1.44	VAAMKAHGV	0.220655	5.67	0.4257	4
4	RNIVAAMKAHGVD	152488	NA	VAAMKAHGV	0.908094	0.37	IVAAMKAHG	0.217526	5.43	IVAAMKAHG	0.107313	12.92	VAAMKAHGV	0.418742	2.86	IVAAMKAHG	0.953546	0.15	IVAAMKAHG	0.787919	0.57	IVAAMKAHG	0.5339	1.08	VAAMKAHGV	0.584817	1.35	0.564	6
1	ENIPFTLPEVSTN	152502	NA	FTLPEVSTN	0.003051	56.62	FTLPEVSTN	0.000442	89.84	FTLPEVSTN	0.003614	59.26	FTLPEVSTN	0.005116	63.47	FTLPEVSTN	0.000569	87.03	NIPFTLPEV	0.001539	83.49	IPFTLPEVS	0.002264	86.69	NIPFTLPEV	0.002334	72.64	0.0024	0
2	NIPFTLPEVSTNK	152502	NA	FTLPEVSTN	0.00537	45.55	FTLPEVSTN	0.000692	84.92	FTLPEVSTN	0.013312	37.23	FTLPEVSTN	0.00771	54.65	FTLPEVSTN	0.001819	69.66	FTLPEVSTN	0.000733	91.91	FTLPEVSTN	0.00284	83.7	PFTLPEVST	0.00055	93.1	0.0041	0
3	IPFTLPEVSTNKT	152502	NA	FTLPEVSTN	0.004151	50.43	FTLPEVSTN	0.000672	85.3	FTLPEVSTN	0.007768	45.95	FTLPEVSTN	0.004073	68.31	FTLPEVSTN	0.001134	77.57	TLPEVSTNK	0.00058	93.83	FTLPEVSTN	0.001768	89.49	TLPEVSTNK	0.000532	93.4	0.0026	0
1	EPHRHSIFTPETN	152507	NA	RHSIFTPET	0.001714	68.46	RHSIFTPET	0.000389	91.1	RHSIFTPET	0.003439	60.05	HRHSIFTPE	0.004404	66.67	RHSIFTPET	0.003936	56.34	RHSIFTPET	0.001302	85.63	HRHSIFTPE	0.002888	83.48	HSIFTPETN	0.001381	81.49	0.0024	0
2	PHRHSIFTPETNP	152507	NA	RHSIFTPET	0.001893	66.44	RHSIFTPET	0.000353	91.99	HSIFTPETN	0.00635	49.34	HSIFTPETN	0.004064	68.35	RHSIFTPET	0.004044	55.82	RHSIFTPET	0.001106	87.68	HSIFTPETN	0.003372	81.21	HSIFTPETN	0.002168	73.96	0.0029	0
3	HRHSIFTPETNPR	152507	NA	HSIFTPETN	0.001369	72.99	IFTPETNPR	0.007628	43.58	IFTPETNPR	0.009788	42.1	IFTPETNPR	0.003881	69.26	RHSIFTPET	0.003079	60.58	IFTPETNPR	0.006699	58.73	IFTPETNPR	0.014342	53.53	HSIFTPETN	0.002481	71.46	0.0062	0
4	RHSIFTPETNPRA	152507	NA	FTPETNPRA	0.114537	9.78	IFTPETNPR	0.036305	19.63	FTPETNPRA	0.908187	0.16	FTPETNPRA	0.037027	25.05	FTPETNPRA	0.055418	18.15	IFTPETNPR	0.02864	32.56	FTPETNPRA	0.060906	24.32	FTPETNPRA	0.022369	30.22	0.1579	1
5	HSIFTPETNPRAG	152507	NA	FTPETNPRA	0.544504	2.34	FTPETNPRA	0.041724	18.09	FTPETNPRA	0.983139	0	FTPETNPRA	0.082674	14.72	FTPETNPRA	0.292146	5.57	FTPETNPRA	0.045063	25.85	FTPETNPRA	0.183227	9.07	FTPETNPRA	0.095633	11.95	0.2835	2
6	SIFTPETNPRAGL	152507	NA	FTPETNPRA	0.417181	3.41	FTPETNPRA	0.016718	30.18	FTPETNPRA	0.973647	0.02	FTPETNPRA	0.041239	23.51	FTPETNPRA	0.189758	8.22	FTPETNPRA	0.02345	35.83	FTPETNPRA	0.115791	14.65	FTPETNPRA	0.062188	16.34	0.23	2
7	IFTPETNPRAGLE	152507	NA	FTPETNPRA	0.137222	8.74	PETNPRAGL	0.010851	37.37	FTPETNPRA	0.883239	0.24	FTPETNPRA	0.011832	45.64	FTPETNPRA	0.050079	19.2	PETNPRAGL	0.009679	51.85	FTPETNPRA	0.036486	33.87	FTPETNPRA	0.019976	32	0.1449	1
1	EQLGEYKFQNALL	152508	NA	LGEYKFQNA	0.000716	84.67	LGEYKFQNA	0.000538	87.94	EYKFQNALL	0.000403	91.31	EYKFQNALL	0.002764	76.04	LGEYKFQNA	0.000604	86.27	LGEYKFQNA	0.005018	64.07	LGEYKFQNA	0.004596	76.17	LGEYKFQNA	0.019319	32.56	0.0042	0
2	QLGEYKFQNALLV	152508	NA	YKFQNALLV	0.686022	1.47	YKFQNALLV	0.001885	69.65	YKFQNALLV	0.076909	15.94	YKFQNALLV	0.407691	2.97	YKFQNALLV	0.01343	35.64	YKFQNALLV	0.010215	50.77	YKFQNALLV	0.065405	23.11	YKFQNALLV	0.032776	24.51	0.1618	2
3	LGEYKFQNALLVR	152508	NA	YKFQNALLV	0.977094	0.06	YKFQNALLV	0.010545	37.84	YKFQNALLV	0.370702	4.08	YKFQNALLV	0.698461	0.86	YKFQNALLV	0.187786	8.28	YKFQNALLV	0.06202	21.62	YKFQNALLV	0.326969	3.82	YKFQNALLV	0.163728	7.59	0.3497	4
4	GEYKFQNALLVRY	152508	NA	YKFQNALLV	0.980393	0.04	YKFQNALLV	0.009545	39.59	YKFQNALLV	0.368349	4.12	YKFQNALLV	0.648627	1.1	YKFQNALLV	0.19282	8.12	YKFQNALLV	0.068605	20.32	YKFQNALLV	0.344101	3.47	YKFQNALLV	0.166645	7.48	0.3474	4
5	EYKFQNALLVRYT	152508	NA	YKFQNALLV	0.849629	0.64	FQNALLVRY	0.005099	51.24	YKFQNALLV	0.062044	18.04	YKFQNALLV	0.215648	6.44	YKFQNALLV	0.029874	24.92	YKFQNALLV	0.014473	44.3	YKFQNALLV	0.10504	15.93	YKFQNALLV	0.032587	24.59	0.1643	1
6	YKFQNALLVRYTK	152508	NA	YKFQNALLV	0.017534	27.03	FQNALLVRY	0.002496	64.62	FQNALLVRY	0.002611	64.96	FQNALLVRY	0.020474	34.89	FQNALLVRY	0.00414	55.36	FQNALLVRY	0.005106	63.77	FQNALLVRY	0.011581	58.16	FQNALLVRY	0.002364	72.4	0.0083	0
1	ERNLVSWESQTQP	152512	NA	LVSWESQTQ	0.024483	22.97	LVSWESQTQ	0.02967	22.09	LVSWESQTQ	0.267943	6.02	LVSWESQTQ	0.052981	20.02	LVSWESQTQ	0.059211	17.51	LVSWESQTQ	0.353819	4.89	LVSWESQTQ	0.168353	10.02	LVSWESQTQ	0.688857	0.87	0.2057	2
2	RNLVSWESQTQPQ	152512	NA	LVSWESQTQ	0.020216	25.26	LVSWESQTQ	0.02375	25.09	LVSWESQTQ	0.229861	7.01	LVSWESQTQ	0.033522	26.53	LVSWESQTQ	0.04964	19.29	LVSWESQTQ	0.335738	5.24	LVSWESQTQ	0.144758	11.8	LVSWESQTQ	0.648622	1.03	0.1858	1
1	ERTITMHKDSTGH	152515	NA	ITMHKDSTG	0.008376	37.81	ITMHKDSTG	0.019761	27.67	ITMHKDSTG	0.258155	6.26	ITMHKDSTG	0.021849	33.63	ITMHKDSTG	0.039347	21.73	ITMHKDSTG	0.218457	8.42	ITMHKDSTG	0.095471	17.33	ITMHKDSTG	0.32429	3.62	0.1232	1
2	RTITMHKDSTGHV	152515	NA	ITMHKDSTG	0.006473	42.13	MHKDSTGHV	0.104326	9.83	ITMHKDSTG	0.197162	8.06	ITMHKDSTG	0.01783	37.48	ITMHKDSTG	0.025759	26.75	ITMHKDSTG	0.186323	9.75	ITMHKDSTG	0.087373	18.64	ITMHKDSTG	0.267425	4.59	0.1116	1
3	TITMHKDSTGHVG	152515	NA	MHKDSTGHV	0.004882	47.28	MHKDSTGHV	0.320633	3.74	MHKDSTGHV	0.169582	9.21	MHKDSTGHV	0.020549	34.82	MHKDSTGHV	0.006923	46.25	ITMHKDSTG	0.070057	20.05	MHKDSTGHV	0.071353	21.74	ITMHKDSTG	0.06999	15.03	0.0917	1
1	ETYGEMADCCAKQ	152520	NA	YGEMADCCA	0.00086	81.69	EMADCCAKQ	0.000292	93.48	YGEMADCCA	0.003926	57.89	YGEMADCCA	0.000295	95	YGEMADCCA	0.000195	95	YGEMADCCA	0.000135	95	EMADCCAKQ	0.000306	95	YGEMADCCA	0.000264	95	0.0008	0
1	FEKSKEQLTPLIK	152536	NA	SKEQLTPLI	0.000818	82.56	KEQLTPLIK	0.00032	92.79	SKEQLTPLI	0.001467	74.75	SKEQLTPLI	0.000929	91.88	KEQLTPLIK	0.001499	73.07	KEQLTPLIK	0.001414	84.56	KEQLTPLIK	0.001865	88.94	SKEQLTPLI	0.000645	91.55	0.0011	0
2	EKSKEQLTPLIKK	152536	NA	KEQLTPLIK	0.001619	69.54	KEQLTPLIK	0.000563	87.45	SKEQLTPLI	0.002637	64.81	EQLTPLIKK	0.001888	82.72	KEQLTPLIK	0.004738	53.06	KEQLTPLIK	0.00386	68.88	KEQLTPLIK	0.004639	76	EQLTPLIKK	0.002026	75.1	0.0027	0
3	KSKEQLTPLIKKA	152536	NA	KEQLTPLIK	0.001037	78.34	EQLTPLIKK	0.000585	87.02	SKEQLTPLI	0.000628	86.74	EQLTPLIKK	0.002027	81.54	KEQLTPLIK	0.004829	52.73	KEQLTPLIK	0.004253	67.16	EQLTPLIKK	0.004146	77.95	EQLTPLIKK	0.002349	72.52	0.0025	0
4	SKEQLTPLIKKAG	152536	NA	LTPLIKKAG	0.001526	70.74	LTPLIKKAG	0.016027	30.83	LTPLIKKAG	0.002442	66.24	EQLTPLIKK	0.00182	83.3	LTPLIKKAG	0.719092	1.31	LTPLIKKAG	0.297996	6.06	LTPLIKKAG	0.095426	17.33	LTPLIKKAG	0.00776	49.1	0.1428	1
5	KEQLTPLIKKAGT	152536	NA	LTPLIKKAG	0.005421	45.38	LTPLIKKAG	0.035241	19.97	LTPLIKKAG	0.008328	44.81	LTPLIKKAG	0.001659	84.67	LTPLIKKAG	0.933237	0.25	LTPLIKKAG	0.655829	1.31	LTPLIKKAG	0.276382	5.1	LTPLIKKAG	0.027008	27.36	0.2429	2
6	EQLTPLIKKAGTE	152536	NA	LTPLIKKAG	0.003861	51.96	LTPLIKKAG	0.025241	24.26	LTPLIKKAG	0.005264	52.77	LTPLIKKAG	0.001015	90.95	LTPLIKKAG	0.897777	0.42	LTPLIKKAG	0.56453	2.08	LTPLIKKAG	0.205448	7.86	LTPLIKKAG	0.019342	32.54	0.2153	2
7	QLTPLIKKAGTEL	152536	NA	LIKKAGTEL	0.003375	54.52	LTPLIKKAG	0.006523	46.5	LTPLIKKAG	0.000892	82.26	LIKKAGTEL	0.008122	53.62	LTPLIKKAG	0.43514	3.48	LTPLIKKAG	0.166518	10.73	LTPLIKKAG	0.044142	30.18	LIKKAGTEL	0.012012	40.97	0.0846	1
8	LTPLIKKAGTELV	152536	NA	LIKKAGTEL	0.034694	19.32	IKKAGTELV	0.015503	31.37	IKKAGTELV	0.033754	24.74	IKKAGTELV	0.345166	3.73	LIKKAGTEL	0.007957	43.91	LIKKAGTEL	0.034465	29.78	IKKAGTELV	0.072901	21.4	LIKKAGTEL	0.074935	14.35	0.0774	1
9	TPLIKKAGTELVN	152536	NA	IKKAGTELV	0.211739	6.39	IKKAGTELV	0.056605	14.93	IKKAGTELV	0.214572	7.46	IKKAGTELV	0.574881	1.56	IKKAGTELV	0.024607	27.33	IKKAGTELV	0.099081	15.91	IKKAGTELV	0.173753	9.68	IKKAGTELV	0.181973	6.91	0.1922	1
10	PLIKKAGTELVNF	152536	NA	IKKAGTELV	0.113369	9.85	IKKAGTELV	0.03253	20.89	IKKAGTELV	0.11773	12.14	IKKAGTELV	0.341436	3.79	IKKAGTELV	0.009223	41.49	IKKAGTELV	0.050354	24.37	IKKAGTELV	0.102076	16.35	IKKAGTELV	0.084404	13.17	0.1064	1
1	FEPFFMMIATPAP	152538	NA	FFMMIATPA	0.955547	0.15	FFMMIATPA	0.002026	68.46	FFMMIATPA	0.456594	2.97	FFMMIATPA	0.186953	7.43	FFMMIATPA	0.303978	5.35	FFMMIATPA	0.012424	47.04	FFMMIATPA	0.06958	22.13	FFMMIATPA	0.074512	14.41	0.2577	2
2	EPFFMMIATPAPH	152538	NA	FFMMIATPA	0.976846	0.06	FFMMIATPA	0.003436	58.75	FMMIATPAP	0.699703	1.03	FFMMIATPA	0.219917	6.32	FFMMIATPA	0.436628	3.47	FFMMIATPA	0.0257	34.32	FFMMIATPA	0.113343	14.92	FFMMIATPA	0.110226	10.67	0.3232	3
1	FLEQQNKILLAEL	152543	NA	LEQQNKILL	0.000568	88.19	LEQQNKILL	0.007737	43.32	EQQNKILLA	0.000464	89.94	EQQNKILLA	0.001431	86.83	LEQQNKILL	0.00278	62.47	LEQQNKILL	0.017298	41.11	LEQQNKILL	0.01281	55.96	LEQQNKILL	0.002693	69.82	0.0057	0
2	LEQQNKILLAELE	152543	NA	NKILLAELE	0.000746	84.05	NKILLAELE	0.000567	87.37	NKILLAELE	0.001051	79.82	NKILLAELE	0.002162	80.4	NKILLAELE	0.001532	72.7	EQQNKILLA	0.001831	81.01	EQQNKILLA	0.00513	74.22	QNKILLAEL	0.001083	85.04	0.0018	0
3	EQQNKILLAELEQ	152543	NA	NKILLAELE	0.002347	62.01	NKILLAELE	0.001463	73.94	NKILLAELE	0.00459	54.97	NKILLAELE	0.004286	67.25	NKILLAELE	0.002976	61.23	NKILLAELE	0.001737	81.81	NKILLAELE	0.002487	85.43	NKILLAELE	0.002275	73.11	0.0028	0
4	QQNKILLAELEQL	152543	NA	ILLAELEQL	0.001836	67.08	ILLAELEQL	0.00534	50.29	KILLAELEQ	0.003089	62.13	ILLAELEQL	0.012881	43.87	NKILLAELE	0.001931	68.73	ILLAELEQL	0.002119	78.83	ILLAELEQL	0.004357	77.12	ILLAELEQL	0.003875	62.92	0.0044	0
5	QNKILLAELEQLK	152543	NA	ILLAELEQL	0.01564	28.55	ILLAELEQL	0.027706	22.96	ILLAELEQL	0.009416	42.74	ILLAELEQL	0.044897	22.31	ILLAELEQL	0.003611	57.89	ILLAELEQL	0.010851	49.58	ILLAELEQL	0.016245	50.7	ILLAELEQL	0.026715	27.53	0.0194	0
6	NKILLAELEQLKG	152543	NA	ILLAELEQL	0.013216	30.83	LLAELEQLK	0.041748	18.08	ILLAELEQL	0.006993	47.67	ILLAELEQL	0.027246	29.79	LLAELEQLK	0.00576	49.43	LLAELEQLK	0.018821	39.6	LLAELEQLK	0.02348	42.87	ILLAELEQL	0.022541	30.1	0.02	0
7	KILLAELEQLKGQ	152543	NA	LAELEQLKG	0.006234	42.79	LLAELEQLK	0.027903	22.87	LAELEQLKG	0.006904	47.88	ILLAELEQL	0.006615	57.98	LAELEQLKG	0.033458	23.6	LAELEQLKG	0.019519	38.94	LLAELEQLK	0.017171	49.44	LAELEQLKG	0.013671	38.63	0.0164	0
8	ILLAELEQLKGQG	152543	NA	LAELEQLKG	0.002942	57.38	LLAELEQLK	0.00595	48.21	LAELEQLKG	0.002737	64.22	LAELEQLKG	0.00054	95	LAELEQLKG	0.014937	34.07	LAELEQLKG	0.006337	59.68	LLAELEQLK	0.005193	74.01	LAELEQLKG	0.005567	55.71	0.0055	0
9	LLAELEQLKGQGK	152543	NA	LEQLKGQGK	0.007583	39.44	LAELEQLKG	0.002368	65.59	LEQLKGQGK	0.001405	75.46	LEQLKGQGK	0.001714	84.2	LAELEQLKG	0.006288	47.91	LEQLKGQGK	0.009786	51.64	LEQLKGQGK	0.003955	78.71	LEQLKGQGK	0.008135	48.18	0.0052	0
1	FPGFLENQKDPLA	152547	NA	FLENQKDPL	0.006448	42.2	FLENQKDPL	0.134002	8.15	LENQKDPLA	0.128157	11.43	FLENQKDPL	0.007822	54.37	FLENQKDPL	0.13943	10.25	FLENQKDPL	0.054345	23.35	FLENQKDPL	0.236179	6.5	LENQKDPLA	0.011795	41.32	0.0898	0
2	PGFLENQKDPLAV	152547	NA	LENQKDPLA	0.024529	22.96	FLENQKDPL	0.128593	8.42	LENQKDPLA	0.560665	2	FLENQKDPL	0.009325	50.64	FLENQKDPL	0.140274	10.21	FLENQKDPL	0.067187	20.59	FLENQKDPL	0.246252	6.1	LENQKDPLA	0.068621	15.26	0.1557	1
3	GFLENQKDPLAVD	152547	NA	LENQKDPLA	0.018905	26.1	FLENQKDPL	0.047439	16.73	LENQKDPLA	0.486874	2.66	LENQKDPLA	0.005292	62.76	FLENQKDPL	0.026466	26.42	FLENQKDPL	0.025352	34.54	FLENQKDPL	0.098488	16.87	LENQKDPLA	0.055302	17.72	0.0955	1
4	FLENQKDPLAVDK	152547	NA	LENQKDPLA	0.006534	41.96	LENQKDPLA	0.006156	47.59	LENQKDPLA	0.170052	9.19	LENQKDPLA	0.001761	83.8	LENQKDPLA	0.001954	68.54	LENQKDPLA	0.005678	61.83	LENQKDPLA	0.00876	63.86	LENQKDPLA	0.020752	31.4	0.0277	0
1	FPKAEFAEVSKLV	152548	NA	AEFAEVSKL	0.004823	47.51	AEFAEVSKL	0.000569	87.33	AEFAEVSKL	0.001894	70.55	AEFAEVSKL	0.022654	32.96	EFAEVSKLV	0.000333	92.46	AEFAEVSKL	0.000856	90.36	EFAEVSKLV	0.002418	85.82	AEFAEVSKL	0.000919	87.41	0.0043	0
2	PKAEFAEVSKLVT	152548	NA	EFAEVSKLV	0.015267	28.87	FAEVSKLVT	0.005143	51.07	FAEVSKLVT	0.010362	41.16	EFAEVSKLV	0.038719	24.41	FAEVSKLVT	0.56284	2.3	FAEVSKLVT	0.01923	39.21	FAEVSKLVT	0.058356	25.04	EFAEVSKLV	0.002314	72.79	0.089	1
3	KAEFAEVSKLVTD	152548	NA	FAEVSKLVT	0.025028	22.74	FAEVSKLVT	0.022168	26.05	FAEVSKLVT	0.033444	24.85	FAEVSKLVT	0.047703	21.46	FAEVSKLVT	0.949211	0.17	FAEVSKLVT	0.126184	13.39	FAEVSKLVT	0.302717	4.38	FAEVSKLVT	0.005693	55.22	0.189	2
1	FQNALLVRYTKKV	152550	NA	LLVRYTKKV	0.002037	64.84	LLVRYTKKV	0.002529	64.4	LLVRYTKKV	0.000416	91.01	LLVRYTKKV	0.004385	66.76	LLVRYTKKV	0.009521	40.96	LLVRYTKKV	0.074094	19.36	LLVRYTKKV	0.05325	26.69	LLVRYTKKV	0.023536	29.43	0.0212	0
2	QNALLVRYTKKVP	152550	NA	LLVRYTKKV	0.009466	35.9	LLVRYTKKV	0.009716	39.28	LLVRYTKKV	0.004329	56.11	LLVRYTKKV	0.013762	42.49	LLVRYTKKV	0.062718	16.94	LLVRYTKKV	0.370434	4.58	LLVRYTKKV	0.206491	7.81	LLVRYTKKV	0.135496	8.97	0.1016	1
3	NALLVRYTKKVPQ	152550	NA	LLVRYTKKV	0.007911	38.75	VRYTKKVPQ	0.037701	19.19	LLVRYTKKV	0.004733	54.5	VRYTKKVPQ	0.012942	43.78	VRYTKKVPQ	0.318488	5.08	LVRYTKKVP	0.579186	1.94	LVRYTKKVP	0.303047	4.37	LLVRYTKKV	0.124568	9.61	0.1736	2
4	ALLVRYTKKVPQV	152550	NA	VRYTKKVPQ	0.003291	54.96	VRYTKKVPQ	0.094525	10.58	VRYTKKVPQ	0.009107	43.29	VRYTKKVPQ	0.013207	43.36	VRYTKKVPQ	0.748441	1.13	VRYTKKVPQ	0.647347	1.37	VRYTKKVPQ	0.385303	2.76	LVRYTKKVP	0.050588	18.82	0.244	3
5	LLVRYTKKVPQVS	152550	NA	YTKKVPQVS	0.008035	38.5	VRYTKKVPQ	0.070124	12.96	VRYTKKVPQ	0.011477	39.52	YTKKVPQVS	0.01565	39.98	VRYTKKVPQ	0.698292	1.4	VRYTKKVPQ	0.572769	1.99	VRYTKKVPQ	0.307629	4.26	VRYTKKVPQ	0.023106	29.72	0.2134	3
1	FRGQYCYELDEKA	152553	NA	YCYELDEKA	0.009128	36.46	YCYELDEKA	0.000839	82.45	YCYELDEKA	0.160795	9.62	YCYELDEKA	0.01049	48.14	YCYELDEKA	0.001599	71.97	QYCYELDEK	0.000791	91.18	QYCYELDEK	0.001545	90.85	QYCYELDEK	0.001525	79.82	0.0233	0
2	RGQYCYELDEKAV	152553	NA	YCYELDEKA	0.055608	15.01	YCYELDEKA	0.002323	65.97	YCYELDEKA	0.543537	2.15	YCYELDEKA	0.023496	32.3	YCYELDEKA	0.009718	40.64	YCYELDEKA	0.001336	85.27	YCYELDEKA	0.004005	78.51	YCYELDEKA	0.004892	58.37	0.0806	1
3	GQYCYELDEKAVR	152553	NA	YCYELDEKA	0.049614	15.95	YELDEKAVR	0.593239	1.5	YCYELDEKA	0.475629	2.78	YCYELDEKA	0.017317	38.04	YELDEKAVR	0.024671	27.29	YELDEKAVR	0.015909	42.62	YELDEKAVR	0.068186	22.45	YCYELDEKA	0.004368	60.53	0.1561	2
4	QYCYELDEKAVRP	152553	NA	YCYELDEKA	0.016069	28.19	YELDEKAVR	0.831317	0.48	YCYELDEKA	0.144436	10.46	YCYELDEKA	0.007079	56.53	YELDEKAVR	0.118357	11.45	YELDEKAVR	0.061918	21.64	YELDEKAVR	0.23428	6.58	YELDEKAVR	0.002366	72.38	0.177	1
5	YCYELDEKAVRPG	152553	NA	YELDEKAVR	0.002848	58.04	YELDEKAVR	0.801025	0.59	YELDEKAVR	0.017841	33.05	YELDEKAVR	0.002036	81.47	YELDEKAVR	0.087614	13.86	YELDEKAVR	0.045139	25.83	YELDEKAVR	0.190157	8.63	YELDEKAVR	0.001106	84.76	0.1435	1
1	GAYYLKLENQSLK	152564	NA	YLKLENQSL	0.910384	0.36	LKLENQSLK	0.01082	37.41	YLKLENQSL	0.316803	4.95	YLKLENQSL	0.295889	4.53	YYLKLENQS	0.227867	7.05	YLKLENQSL	0.021924	36.96	YYLKLENQS	0.089937	18.2	YLKLENQSL	0.192373	6.55	0.2582	3
2	AYYLKLENQSLKS	152564	NA	YLKLENQSL	0.853374	0.62	LKLENQSLK	0.041798	18.07	YLKLENQSL	0.200822	7.93	YLKLENQSL	0.158078	8.7	YLKLENQSL	0.081232	14.53	LKLENQSLK	0.016727	41.72	YLKLENQSL	0.046876	29.07	YLKLENQSL	0.130885	9.23	0.1912	1
1	GDIQQFLITGDPK	152565	NA	IQQFLITGD	0.001042	78.26	IQQFLITGD	0.002903	61.94	IQQFLITGD	0.011855	39	IQQFLITGD	0.009696	49.77	IQQFLITGD	0.00468	53.28	IQQFLITGD	0.00844	54.35	IQQFLITGD	0.006113	71.01	IQQFLITGD	0.03823	22.32	0.0104	0
2	DIQQFLITGDPKA	152565	NA	FLITGDPKA	0.017398	27.14	FLITGDPKA	0.002445	64.95	FLITGDPKA	0.569085	1.93	FLITGDPKA	0.192428	7.22	FLITGDPKA	0.031254	24.4	FLITGDPKA	0.007254	57.27	FLITGDPKA	0.02826	38.99	IQQFLITGD	0.017256	34.47	0.1082	1
3	IQQFLITGDPKAA	152565	NA	FLITGDPKA	0.196227	6.78	FLITGDPKA	0.006068	47.85	FLITGDPKA	0.930047	0.1	FLITGDPKA	0.312467	4.24	FLITGDPKA	0.226351	7.09	FLITGDPKA	0.018411	40	FLITGDPKA	0.12015	14.17	FLITGDPKA	0.074486	14.42	0.2355	2
4	QQFLITGDPKAAY	152565	NA	FLITGDPKA	0.191103	6.91	ITGDPKAAY	0.933685	0.14	FLITGDPKA	0.922778	0.12	FLITGDPKA	0.236355	5.87	FLITGDPKA	0.195834	8.02	ITGDPKAAY	0.121552	13.75	ITGDPKAAY	0.213714	7.46	FLITGDPKA	0.074427	14.42	0.3612	2
5	QFLITGDPKAAYD	152565	NA	FLITGDPKA	0.048195	16.22	ITGDPKAAY	0.983414	0	FLITGDPKA	0.715076	0.94	FLITGDPKA	0.094384	13.36	ITGDPKAAY	0.10229	12.58	ITGDPKAAY	0.39113	4.23	ITGDPKAAY	0.387598	2.72	ITGDPKAAY	0.037979	22.41	0.345	4
1	GETSEMYLIQPDS	152568	NA	SEMYLIQPD	0.000327	94.28	SEMYLIQPD	0.000368	91.62	SEMYLIQPD	0.000728	84.83	SEMYLIQPD	0.000681	94.57	SEMYLIQPD	0.000836	82.04	SEMYLIQPD	0.000793	91.16	SEMYLIQPD	0.001059	93.96	SEMYLIQPD	0.003066	67.43	0.001	0
2	ETSEMYLIQPDSS	152568	NA	MYLIQPDSS	0.002726	58.89	MYLIQPDSS	0.003287	59.53	MYLIQPDSS	0.013498	37.02	MYLIQPDSS	0.002062	81.25	MYLIQPDSS	0.001321	75.03	MYLIQPDSS	0.001286	85.8	MYLIQPDSS	0.003154	82.23	SEMYLIQPD	0.002957	68.13	0.0038	0
3	TSEMYLIQPDSSV	152568	NA	YLIQPDSSV	0.055907	14.97	MYLIQPDSS	0.007867	43	YLIQPDSSV	0.283757	5.66	YLIQPDSSV	0.039402	24.15	MYLIQPDSS	0.006383	47.65	MYLIQPDSS	0.004595	65.66	YLIQPDSSV	0.017097	49.53	YLIQPDSSV	0.010529	43.4	0.0532	0
4	SEMYLIQPDSSVK	152568	NA	YLIQPDSSV	0.488665	2.78	MYLIQPDSS	0.010567	37.81	YLIQPDSSV	0.744908	0.77	YLIQPDSSV	0.120784	10.97	YLIQPDSSV	0.030033	24.86	YLIQPDSSV	0.01387	45.09	YLIQPDSSV	0.0579	25.18	YLIQPDSSV	0.081377	13.54	0.1935	2
5	EMYLIQPDSSVKP	152568	NA	YLIQPDSSV	0.498774	2.7	IQPDSSVKP	0.066146	13.49	YLIQPDSSV	0.732094	0.84	YLIQPDSSV	0.096783	13.1	YLIQPDSSV	0.025809	26.72	YLIQPDSSV	0.013271	45.86	YLIQPDSSV	0.060812	24.35	YLIQPDSSV	0.074821	14.37	0.1961	2
6	MYLIQPDSSVKPY	152568	NA	YLIQPDSSV	0.119291	9.54	IQPDSSVKP	0.258641	4.63	YLIQPDSSV	0.335301	4.62	YLIQPDSSV	0.0152	40.55	YLIQPDSSV	0.003973	56.16	IQPDSSVKP	0.007329	57.08	IQPDSSVKP	0.039473	32.28	YLIQPDSSV	0.012704	39.94	0.099	2
1	GGGYVKLFPNSLD	152575	NA	YVKLFPNSL	0.983051	0.03	VKLFPNSLD	0.005953	48.2	YVKLFPNSL	0.218769	7.33	YVKLFPNSL	0.509704	2	YVKLFPNSL	0.14767	9.84	YVKLFPNSL	0.023802	35.58	YVKLFPNSL	0.077832	20.38	VKLFPNSLD	0.15092	8.14	0.2647	2
2	GGYVKLFPNSLDQ	152575	NA	YVKLFPNSL	0.978796	0.05	VKLFPNSLD	0.018166	28.9	VKLFPNSLD	0.298707	5.33	YVKLFPNSL	0.385021	3.23	YVKLFPNSL	0.123174	11.13	VKLFPNSLD	0.053444	23.57	YVKLFPNSL	0.087011	18.7	VKLFPNSLD	0.445806	2.32	0.2988	3
3	GYVKLFPNSLDQT	152575	NA	YVKLFPNSL	0.82492	0.77	VKLFPNSLD	0.012659	34.71	VKLFPNSLD	0.172484	9.08	YVKLFPNSL	0.086388	14.26	VKLFPNSLD	0.028182	25.64	VKLFPNSLD	0.037369	28.54	VKLFPNSLD	0.045753	29.52	VKLFPNSLD	0.36622	3.08	0.1967	2
1	GGHAIRILGWGVE	152576	NA	AIRILGWGV	0.013963	30.06	IRILGWGVE	0.000744	84.04	AIRILGWGV	0.000763	84.28	AIRILGWGV	0.025332	31.06	IRILGWGVE	0.001595	72.01	IRILGWGVE	0.001723	81.93	IRILGWGVE	0.002348	86.21	AIRILGWGV	0.009387	45.5	0.007	0
2	GHAIRILGWGVEN	152576	NA	AIRILGWGV	0.013846	30.18	IRILGWGVE	0.001894	69.57	IRILGWGVE	0.001891	70.58	AIRILGWGV	0.015308	40.41	IRILGWGVE	0.006599	47.05	IRILGWGVE	0.006962	58.04	IRILGWGVE	0.006753	69.08	IRILGWGVE	0.014084	38.07	0.0084	0
3	HAIRILGWGVENG	152576	NA	AIRILGWGV	0.005298	45.79	ILGWGVENG	0.002406	65.27	ILGWGVENG	0.003857	58.19	AIRILGWGV	0.004973	64.05	IRILGWGVE	0.005347	50.8	ILGWGVENG	0.010906	49.49	IRILGWGVE	0.006332	70.29	ILGWGVENG	0.023202	29.66	0.0078	0
4	AIRILGWGVENGT	152576	NA	ILGWGVENG	0.002091	64.35	ILGWGVENG	0.005264	50.59	ILGWGVENG	0.027971	27.06	ILGWGVENG	0.003749	69.91	ILGWGVENG	0.006757	46.65	ILGWGVENG	0.035843	29.18	ILGWGVENG	0.014474	53.33	ILGWGVENG	0.087401	12.83	0.0229	0
5	IRILGWGVENGTP	152576	NA	ILGWGVENG	0.002117	64.11	ILGWGVENG	0.005058	51.4	ILGWGVENG	0.029862	26.29	ILGWGVENG	0.003402	72	ILGWGVENG	0.005997	48.75	ILGWGVENG	0.035495	29.33	ILGWGVENG	0.01296	55.7	ILGWGVENG	0.080248	13.67	0.0219	0
6	RILGWGVENGTPY	152576	NA	WGVENGTPY	0.00308	56.42	ILGWGVENG	0.001844	69.99	ILGWGVENG	0.007312	46.94	WGVENGTPY	0.003496	71.43	ILGWGVENG	0.001813	69.71	ILGWGVENG	0.01177	48.05	ILGWGVENG	0.006884	68.72	ILGWGVENG	0.021627	30.75	0.0072	0
1	GGQFLRAVAQRCP	152579	NA	FLRAVAQRC	0.934613	0.25	FLRAVAQRC	0.005462	49.82	FLRAVAQRC	0.359499	4.25	FLRAVAQRC	0.514749	1.97	FLRAVAQRC	0.203381	7.79	FLRAVAQRC	0.025636	34.36	FLRAVAQRC	0.167135	10.1	FLRAVAQRC	0.054855	17.81	0.2832	3
2	GQFLRAVAQRCPS	152579	NA	FLRAVAQRC	0.907751	0.37	FLRAVAQRC	0.003331	59.3	FLRAVAQRC	0.255711	6.32	FLRAVAQRC	0.36796	3.43	FLRAVAQRC	0.149257	9.77	FLRAVAQRC	0.017251	41.16	FLRAVAQRC	0.126049	13.55	FLRAVAQRC	0.037282	22.67	0.2331	2
3	QFLRAVAQRCPSP	152579	NA	FLRAVAQRC	0.699262	1.39	FLRAVAQRC	0.001016	79.59	FLRAVAQRC	0.082971	15.25	FLRAVAQRC	0.156214	8.8	FLRAVAQRC	0.040128	21.52	FLRAVAQRC	0.006646	58.87	FLRAVAQRC	0.039373	32.33	FLRAVAQRC	0.012769	39.85	0.1298	1
4	FLRAVAQRCPSPP	152579	NA	FLRAVAQRC	0.009227	36.3	RAVAQRCPS	0.000236	94.85	FLRAVAQRC	0.001169	78.36	FLRAVAQRC	0.003419	71.9	RAVAQRCPS	0.002175	66.7	RAVAQRCPS	0.002236	78.03	RAVAQRCPS	0.002791	83.93	LRAVAQRCP	0.000641	91.62	0.0027	0
1	GHLSFGFMQDLQQ	152580	NA	FGFMQDLQQ	0.001523	70.79	FGFMQDLQQ	0.000729	84.3	FGFMQDLQQ	0.114253	12.4	FGFMQDLQQ	0.005061	63.7	FGFMQDLQQ	0.00583	49.23	FGFMQDLQQ	0.001128	87.45	FGFMQDLQQ	0.002495	85.38	FGFMQDLQQ	0.002326	72.7	0.0167	0
2	HLSFGFMQDLQQK	152580	NA	FGFMQDLQQ	0.022249	24.12	FGFMQDLQQ	0.003343	59.24	FGFMQDLQQ	0.614069	1.57	FGFMQDLQQ	0.013262	43.27	FGFMQDLQQ	0.105432	12.35	FGFMQDLQQ	0.004402	66.5	FGFMQDLQQ	0.011647	58.04	FGFMQDLQQ	0.01584	35.95	0.0988	1
3	LSFGFMQDLQQKV	152580	NA	FGFMQDLQQ	0.011939	32.33	FMQDLQQKV	0.049014	16.38	FGFMQDLQQ	0.436398	3.2	FMQDLQQKV	0.015839	39.74	FGFMQDLQQ	0.053782	18.47	FGFMQDLQQ	0.003403	71.08	FMQDLQQKV	0.020174	46.09	FGFMQDLQQ	0.009853	44.61	0.0751	1
4	SFGFMQDLQQKVV	152580	NA	FMQDLQQKV	0.010989	33.59	FMQDLQQKV	0.167404	6.85	FGFMQDLQQ	0.172431	9.08	FMQDLQQKV	0.036635	25.21	FGFMQDLQQ	0.015776	33.28	FMQDLQQKV	0.005403	62.76	FMQDLQQKV	0.047938	28.66	FGFMQDLQQ	0.004773	58.84	0.0577	0
5	FGFMQDLQQKVVY	152580	NA	FMQDLQQKV	0.006051	43.35	FMQDLQQKV	0.094415	10.59	FMQDLQQKV	0.012204	38.57	FMQDLQQKV	0.01148	46.28	FMQDLQQKV	0.004589	53.62	FMQDLQQKV	0.003828	69.02	FMQDLQQKV	0.029761	37.96	MQDLQQKVV	0.003002	67.84	0.0207	0
1	GIKSLVSKGTLVQ	152582	NA	IKSLVSKGT	0.057477	14.76	LVSKGTLVQ	0.007285	44.45	LVSKGTLVQ	0.009065	43.37	SLVSKGTLV	0.065342	17.37	LVSKGTLVQ	0.077539	14.93	LVSKGTLVQ	0.078973	18.59	LVSKGTLVQ	0.061964	24.03	IKSLVSKGT	0.036615	22.91	0.0493	0
2	IKSLVSKGTLVQT	152582	NA	LVSKGTLVQ	0.007405	39.82	LVSKGTLVQ	0.023312	25.36	LVSKGTLVQ	0.036814	23.69	SLVSKGTLV	0.035636	25.63	LVSKGTLVQ	0.353888	4.51	LVSKGTLVQ	0.311617	5.75	LVSKGTLVQ	0.177808	9.42	LVSKGTLVQ	0.050217	18.91	0.1246	1
3	KSLVSKGTLVQTK	152582	NA	LVSKGTLVQ	0.008974	36.72	LVSKGTLVQ	0.028789	22.48	LVSKGTLVQ	0.059269	18.54	LVSKGTLVQ	0.019006	36.27	LVSKGTLVQ	0.458704	3.26	LVSKGTLVQ	0.421554	3.76	LVSKGTLVQ	0.247515	6.05	LVSKGTLVQ	0.058034	17.13	0.1627	2
4	SLVSKGTLVQTKG	152582	NA	LVSKGTLVQ	0.001892	66.45	LVSKGTLVQ	0.006667	46.08	LVSKGTLVQ	0.009683	42.28	LVSKGTLVQ	0.003507	71.36	LVSKGTLVQ	0.121968	11.21	LVSKGTLVQ	0.13801	12.49	LVSKGTLVQ	0.060406	24.46	LVSKGTLVQ	0.010208	43.95	0.044	0
1	GLKSLVSKGTLVQ	152591	NA	LKSLVSKGT	0.021762	24.39	LVSKGTLVQ	0.005711	48.95	LVSKGTLVQ	0.006548	48.8	SLVSKGTLV	0.04808	21.35	LVSKGTLVQ	0.059908	17.39	LVSKGTLVQ	0.063519	21.3	LVSKGTLVQ	0.050337	27.74	LKSLVSKGT	0.014493	37.55	0.0338	0
2	LKSLVSKGTLVQT	152591	NA	LVSKGTLVQ	0.005645	44.64	LVSKGTLVQ	0.019707	27.71	LVSKGTLVQ	0.02815	26.98	SLVSKGTLV	0.026162	30.49	LVSKGTLVQ	0.303778	5.35	LVSKGTLVQ	0.270631	6.75	LVSKGTLVQ	0.151201	11.27	LVSKGTLVQ	0.041891	21.13	0.1059	0
3	KSLVSKGTLVQTK	152591	NA	LVSKGTLVQ	0.008974	36.72	LVSKGTLVQ	0.028789	22.48	LVSKGTLVQ	0.059269	18.54	LVSKGTLVQ	0.019006	36.27	LVSKGTLVQ	0.458704	3.26	LVSKGTLVQ	0.421554	3.76	LVSKGTLVQ	0.247515	6.05	LVSKGTLVQ	0.058034	17.13	0.1627	2
4	SLVSKGTLVQTKG	152591	NA	LVSKGTLVQ	0.001892	66.45	LVSKGTLVQ	0.006667	46.08	LVSKGTLVQ	0.009683	42.28	LVSKGTLVQ	0.003507	71.36	LVSKGTLVQ	0.121968	11.21	LVSKGTLVQ	0.13801	12.49	LVSKGTLVQ	0.060406	24.46	LVSKGTLVQ	0.010208	43.95	0.044	0
1	GLLWIALHGNQIT	152594	NA	WIALHGNQI	0.960852	0.12	LWIALHGNQ	0.003334	59.29	WIALHGNQI	0.058035	18.76	WIALHGNQI	0.416289	2.88	WIALHGNQI	0.049676	19.28	WIALHGNQI	0.01753	40.87	WIALHGNQI	0.089751	18.24	WIALHGNQI	0.08676	12.9	0.2103	2
2	LLWIALHGNQITS	152594	NA	WIALHGNQI	0.937996	0.24	IALHGNQIT	0.002634	63.71	WIALHGNQI	0.030145	26.17	WIALHGNQI	0.247971	5.58	WIALHGNQI	0.030055	24.85	IALHGNQIT	0.064331	21.13	WIALHGNQI	0.07629	20.69	IALHGNQIT	0.130945	9.23	0.19	1
1	GNQFWAIRGNEVR	152600	NA	FWAIRGNEV	0.98275	0.03	FWAIRGNEV	0.008883	40.85	FWAIRGNEV	0.416746	3.44	FWAIRGNEV	0.952823	0.05	FWAIRGNEV	0.277372	5.86	FWAIRGNEV	0.106052	15.18	FWAIRGNEV	0.438716	2.02	FWAIRGNEV	0.338065	3.43	0.4402	5
2	NQFWAIRGNEVRA	152600	NA	FWAIRGNEV	0.979133	0.05	WAIRGNEVR	0.010952	37.21	FWAIRGNEV	0.347906	4.42	FWAIRGNEV	0.912191	0.16	FWAIRGNEV	0.270325	6	WAIRGNEVR	0.189857	9.58	WAIRGNEVR	0.52813	1.13	FWAIRGNEV	0.296555	4.04	0.4419	5
3	QFWAIRGNEVRAG	152600	NA	FWAIRGNEV	0.894257	0.43	IRGNEVRAG	0.014142	32.86	FWAIRGNEV	0.126589	11.54	FWAIRGNEV	0.701373	0.85	FWAIRGNEV	0.105351	12.35	WAIRGNEVR	0.131593	12.96	WAIRGNEVR	0.383366	2.79	FWAIRGNEV	0.115541	10.25	0.309	3
1	GPDPSSPAFRIED	152602	NA	DPSSPAFRI	0.000217	95	SSPAFRIED	0.000312	92.99	PDPSSPAFR	0.000209	95	DPSSPAFRI	0.001935	82.33	SSPAFRIED	0.000641	85.47	SSPAFRIED	0.001178	86.93	SSPAFRIED	0.0011	93.69	DPSSPAFRI	0.000627	91.85	0.0008	0
2	PDPSSPAFRIEDA	152602	NA	DPSSPAFRI	0.000162	95	SSPAFRIED	0.000875	81.85	SSPAFRIED	0.000282	94.03	SSPAFRIED	0.001044	90.64	SSPAFRIED	0.001931	68.73	SSPAFRIED	0.002974	73.4	SSPAFRIED	0.002212	86.98	DPSSPAFRI	0.000479	94.26	0.0012	0
3	DPSSPAFRIEDAN	152602	NA	SSPAFRIED	9.5e-05	95	SSPAFRIED	0.000711	84.6	SSPAFRIED	0.000301	93.6	SSPAFRIED	0.000517	95	SSPAFRIED	0.001245	76.06	SSPAFRIED	0.002111	78.89	SSPAFRIED	0.001461	91.38	SPAFRIEDA	0.000309	95	0.0008	0
4	PSSPAFRIEDANL	152602	NA	AFRIEDANL	0.000216	95	PAFRIEDAN	0.000245	94.63	AFRIEDANL	0.000868	82.63	AFRIEDANL	0.001638	84.85	SSPAFRIED	0.000294	93.44	SSPAFRIED	0.000628	93.23	AFRIEDANL	0.000863	95	AFRIEDANL	0.000613	92.08	0.0007	0
5	SSPAFRIEDANLI	152602	NA	FRIEDANLI	0.85893	0.6	FRIEDANLI	0.065859	13.53	FRIEDANLI	0.350196	4.38	FRIEDANLI	0.695462	0.87	FRIEDANLI	0.030192	24.8	FRIEDANLI	0.033679	30.13	FRIEDANLI	0.174802	9.62	FRIEDANLI	0.060305	16.69	0.2837	3
6	SPAFRIEDANLIP	152602	NA	FRIEDANLI	0.985364	0.02	FRIEDANLI	0.216367	5.46	FRIEDANLI	0.715784	0.93	FRIEDANLI	0.853032	0.31	FRIEDANLI	0.188545	8.26	FRIEDANLI	0.126981	13.32	FRIEDANLI	0.47424	1.64	FRIEDANLI	0.254921	4.85	0.4769	5
7	PAFRIEDANLIPP	152602	NA	FRIEDANLI	0.986333	0.02	FRIEDANLI	0.207413	5.68	FRIEDANLI	0.713721	0.94	FRIEDANLI	0.827001	0.39	FRIEDANLI	0.181247	8.5	FRIEDANLI	0.119537	13.91	FRIEDANLI	0.454948	1.84	FRIEDANLI	0.244532	5.07	0.4668	4
8	AFRIEDANLIPPV	152602	NA	FRIEDANLI	0.928603	0.28	FRIEDANLI	0.043198	17.72	FRIEDANLI	0.333917	4.65	FRIEDANLI	0.46764	2.38	FRIEDANLI	0.027227	26.06	FRIEDANLI	0.024471	35.12	FRIEDANLI	0.158527	10.71	FRIEDANLI	0.065515	15.76	0.2561	3
9	FRIEDANLIPPVP	152602	NA	FRIEDANLI	0.018961	26.07	RIEDANLIP	0.001742	71.05	FRIEDANLI	0.005119	53.24	FRIEDANLI	0.006484	58.39	IEDANLIPP	0.000766	83.24	EDANLIPPV	0.002747	74.62	EDANLIPPV	0.012944	55.72	IEDANLIPP	0.001211	83.51	0.0062	0
10	RIEDANLIPPVPD	152602	NA	EDANLIPPV	0.001247	74.74	IEDANLIPP	0.000613	86.46	ANLIPPVPD	0.001933	70.17	EDANLIPPV	0.002822	75.63	ANLIPPVPD	0.000624	85.84	EDANLIPPV	0.002199	78.28	EDANLIPPV	0.011983	57.44	IEDANLIPP	0.000722	90.29	0.0028	0
1	GPGIPGRFTKEAG	152603	NA	GIPGRFTKE	0.000113	95	IPGRFTKEA	0.000298	93.33	IPGRFTKEA	0.000199	95	GIPGRFTKE	0.000269	95	PGRFTKEAG	0.000518	88.12	IPGRFTKEA	0.001639	82.64	PGRFTKEAG	0.001116	93.59	IPGRFTKEA	0.000871	88.11	0.0006	0
2	PGIPGRFTKEAGT	152603	NA	GRFTKEAGT	0.00016	95	PGRFTKEAG	0.000485	88.99	GRFTKEAGT	0.000253	94.68	GRFTKEAGT	0.000666	94.73	PGRFTKEAG	0.001542	72.59	PGRFTKEAG	0.002862	74	PGRFTKEAG	0.001821	89.19	IPGRFTKEA	0.001125	84.54	0.0011	0
3	GIPGRFTKEAGTL	152603	NA	RFTKEAGTL	0.000276	95	RFTKEAGTL	0.000448	89.72	GRFTKEAGT	0.000472	89.79	GRFTKEAGT	0.001452	86.62	RFTKEAGTL	0.002026	67.94	RFTKEAGTL	0.00296	73.47	RFTKEAGTL	0.003229	81.88	GRFTKEAGT	0.000749	89.87	0.0015	0
4	IPGRFTKEAGTLA	152603	NA	FTKEAGTLA	0.4896	2.78	FTKEAGTLA	0.002469	64.8	FTKEAGTLA	0.099425	13.6	FTKEAGTLA	0.040466	23.77	FTKEAGTLA	0.007876	44.07	RFTKEAGTL	0.004026	68.15	FTKEAGTLA	0.011401	58.48	FTKEAGTLA	0.005874	54.62	0.0826	1
5	PGRFTKEAGTLAY	152603	NA	FTKEAGTLA	0.914269	0.34	FTKEAGTLA	0.005449	49.87	FTKEAGTLA	0.376085	4	FTKEAGTLA	0.082978	14.68	FTKEAGTLA	0.038153	22.06	FTKEAGTLA	0.011968	47.74	FTKEAGTLA	0.0425	30.9	FTKEAGTLA	0.024187	29	0.1869	2
6	GRFTKEAGTLAYY	152603	NA	FTKEAGTLA	0.845457	0.67	FTKEAGTLA	0.003574	58.03	FTKEAGTLA	0.228805	7.04	FTKEAGTLA	0.037921	24.71	FTKEAGTLA	0.020554	29.64	FTKEAGTLA	0.007814	55.8	FTKEAGTLA	0.026754	40.07	FTKEAGTLA	0.01552	36.32	0.1483	1
7	RFTKEAGTLAYYE	152603	NA	FTKEAGTLA	0.497665	2.71	TKEAGTLAY	0.001152	77.78	FTKEAGTLA	0.049023	20.58	FTKEAGTLA	0.010411	48.29	FTKEAGTLA	0.004358	54.47	FTKEAGTLA	0.002781	74.44	FTKEAGTLA	0.00608	71.11	FTKEAGTLA	0.003254	66.22	0.0718	1
1	GPVKVWGSIKGLT	152608	NA	VKVWGSIKG	0.018915	26.1	VKVWGSIKG	0.013885	33.16	VKVWGSIKG	0.071516	16.65	VKVWGSIKG	0.017932	37.37	VKVWGSIKG	0.046827	19.88	VKVWGSIKG	0.308835	5.81	VKVWGSIKG	0.100135	16.63	VKVWGSIKG	0.659745	0.99	0.1547	1
2	PVKVWGSIKGLTE	152608	NA	WGSIKGLTE	0.00807	38.42	VWGSIKGLT	0.028424	22.64	VKVWGSIKG	0.023679	29.24	WGSIKGLTE	0.031605	27.43	VWGSIKGLT	0.057069	17.86	VKVWGSIKG	0.131604	12.96	VWGSIKGLT	0.055605	25.9	VKVWGSIKG	0.290967	4.15	0.0784	1
3	VKVWGSIKGLTEG	152608	NA	WGSIKGLTE	0.038154	18.4	VWGSIKGLT	0.017813	29.2	WGSIKGLTE	0.061986	18.05	WGSIKGLTE	0.080238	15.02	VWGSIKGLT	0.037162	22.38	VWGSIKGLT	0.022255	36.71	VWGSIKGLT	0.026208	40.51	WGSIKGLTE	0.003764	63.45	0.0359	0
1	GQYCYELDEKAVR	152610	NA	YCYELDEKA	0.049614	15.95	YELDEKAVR	0.593239	1.5	YCYELDEKA	0.475629	2.78	YCYELDEKA	0.017317	38.04	YELDEKAVR	0.024671	27.29	YELDEKAVR	0.015909	42.62	YELDEKAVR	0.068186	22.45	YCYELDEKA	0.004368	60.53	0.1561	2
2	QYCYELDEKAVRP	152610	NA	YCYELDEKA	0.016069	28.19	YELDEKAVR	0.831317	0.48	YCYELDEKA	0.144436	10.46	YCYELDEKA	0.007079	56.53	YELDEKAVR	0.118357	11.45	YELDEKAVR	0.061918	21.64	YELDEKAVR	0.23428	6.58	YELDEKAVR	0.002366	72.38	0.177	1
3	YCYELDEKAVRPG	152610	NA	YELDEKAVR	0.002848	58.04	YELDEKAVR	0.801025	0.59	YELDEKAVR	0.017841	33.05	YELDEKAVR	0.002036	81.47	YELDEKAVR	0.087614	13.86	YELDEKAVR	0.045139	25.83	YELDEKAVR	0.190157	8.63	YELDEKAVR	0.001106	84.76	0.1435	1
1	GSAGHWTSESSVS	152612	NA	GHWTSESSV	0.000419	91.91	HWTSESSVS	0.000283	93.7	HWTSESSVS	0.001269	77.13	GHWTSESSV	0.006615	57.98	GHWTSESSV	0.000318	92.84	GHWTSESSV	0.000583	93.79	GHWTSESSV	0.001007	94.29	GHWTSESSV	0.001409	81.15	0.0015	0
2	SAGHWTSESSVSG	152612	NA	WTSESSVSG	0.0337	19.6	WTSESSVSG	0.00112	78.2	WTSESSVSG	0.410319	3.52	WTSESSVSG	0.028633	29	WTSESSVSG	0.005502	50.23	WTSESSVSG	0.00085	90.44	WTSESSVSG	0.002754	84.1	WTSESSVSG	0.001648	78.66	0.0606	1
3	AGHWTSESSVSGS	152612	NA	WTSESSVSG	0.40326	3.54	WTSESSVSG	0.002727	63.1	WTSESSVSG	0.860578	0.3	WTSESSVSG	0.052698	20.1	WTSESSVSG	0.044296	20.47	WTSESSVSG	0.003129	72.56	WTSESSVSG	0.010095	60.99	WTSESSVSG	0.007141	50.82	0.173	2
4	GHWTSESSVSGST	152612	NA	WTSESSVSG	0.354235	4.09	WTSESSVSG	0.001671	71.78	WTSESSVSG	0.813729	0.48	WTSESSVSG	0.033031	26.75	WTSESSVSG	0.032581	23.9	WTSESSVSG	0.002417	76.79	WTSESSVSG	0.006861	68.78	WTSESSVSG	0.005223	57.07	0.1562	2
5	HWTSESSVSGSTG	152612	NA	WTSESSVSG	0.085057	11.79	WTSESSVSG	0.000436	89.96	WTSESSVSG	0.367956	4.12	WTSESSVSG	0.007563	55.01	WTSESSVSG	0.004622	53.49	WTSESSVSG	0.00064	93.08	WTSESSVSG	0.001913	88.67	WTSESSVSG	0.001411	81.13	0.0587	1
1	GSHSLKYFHTSVS	152613	NA	LKYFHTSVS	0.002827	58.19	LKYFHTSVS	0.003242	59.77	LKYFHTSVS	0.074444	16.26	LKYFHTSVS	0.028655	28.99	LKYFHTSVS	0.009152	41.61	LKYFHTSVS	0.044972	25.87	LKYFHTSVS	0.017515	49.01	LKYFHTSVS	0.190616	6.61	0.0464	0
2	SHSLKYFHTSVSR	152613	NA	LKYFHTSVS	0.03109	20.42	LKYFHTSVS	0.013299	33.9	LKYFHTSVS	0.453898	3	LKYFHTSVS	0.084617	14.48	LKYFHTSVS	0.135383	10.46	LKYFHTSVS	0.278324	6.54	LKYFHTSVS	0.116469	14.58	LKYFHTSVS	0.64802	1.03	0.2201	2
3	HSLKYFHTSVSRP	152613	NA	LKYFHTSVS	0.035677	19.03	LKYFHTSVS	0.012938	34.35	LKYFHTSVS	0.473805	2.8	YFHTSVSRP	0.141282	9.61	LKYFHTSVS	0.135831	10.44	LKYFHTSVS	0.286986	6.33	LKYFHTSVS	0.120912	14.09	LKYFHTSVS	0.649882	1.03	0.2322	2
4	SLKYFHTSVSRPG	152613	NA	FHTSVSRPG	0.098465	10.77	LKYFHTSVS	0.007099	44.94	FHTSVSRPG	0.529325	2.27	FHTSVSRPG	0.664858	1.01	FHTSVSRPG	0.183696	8.42	LKYFHTSVS	0.138689	12.44	FHTSVSRPG	0.176358	9.52	LKYFHTSVS	0.356913	3.2	0.2694	3
1	GTDVPKWISIMTE	152616	NA	PKWISIMTE	0.000254	95	DVPKWISIM	0.000277	93.85	PKWISIMTE	0.000231	95	PKWISIMTE	0.001607	85.13	PKWISIMTE	0.000643	85.43	VPKWISIMT	0.002638	75.27	DVPKWISIM	0.002424	85.78	VPKWISIMT	0.007946	48.64	0.002	0
2	TDVPKWISIMTER	152616	NA	PKWISIMTE	0.000434	91.52	KWISIMTER	0.000322	92.75	PKWISIMTE	0.000983	80.83	PKWISIMTE	0.002377	78.8	PKWISIMTE	0.001038	78.87	VPKWISIMT	0.002764	74.53	PKWISIMTE	0.002592	84.86	VPKWISIMT	0.007166	50.75	0.0022	0
3	DVPKWISIMTERS	152616	NA	WISIMTERS	0.052846	15.45	WISIMTERS	0.002638	63.68	WISIMTERS	0.5654	1.96	WISIMTERS	0.06107	18.18	WISIMTERS	0.10219	12.59	WISIMTERS	0.004584	65.71	WISIMTERS	0.014393	53.45	WISIMTERS	0.004121	61.73	0.1009	1
4	VPKWISIMTERSV	152616	NA	WISIMTERS	0.337608	4.29	WISIMTERS	0.009057	40.51	WISIMTERS	0.881543	0.25	WISIMTERS	0.127783	10.48	WISIMTERS	0.468565	3.16	ISIMTERSV	0.033009	30.43	WISIMTERS	0.05794	25.17	ISIMTERSV	0.140937	8.67	0.2571	3
5	PKWISIMTERSVP	152616	NA	WISIMTERS	0.444167	3.17	ISIMTERSV	0.014857	32.06	WISIMTERS	0.897165	0.19	WISIMTERS	0.149299	9.18	WISIMTERS	0.499388	2.87	ISIMTERSV	0.188155	9.66	ISIMTERSV	0.120954	14.08	ISIMTERSV	0.503594	1.85	0.3522	4
6	KWISIMTERSVPH	152616	NA	ISIMTERSV	0.150919	8.2	IMTERSVPH	0.011135	36.93	WISIMTERS	0.498682	2.55	ISIMTERSV	0.048075	21.36	WISIMTERS	0.102988	12.53	ISIMTERSV	0.126843	13.34	ISIMTERSV	0.069068	22.25	ISIMTERSV	0.426449	2.49	0.1793	2
1	GTGENYRGNVAVT	152617	NA	GENYRGNVA	0.000565	88.26	ENYRGNVAV	0.000377	91.4	ENYRGNVAV	0.000599	87.3	ENYRGNVAV	0.001891	82.7	ENYRGNVAV	0.00077	83.17	GENYRGNVA	0.002442	76.61	ENYRGNVAV	0.003805	79.3	GENYRGNVA	0.031742	24.96	0.0053	0
2	TGENYRGNVAVTV	152617	NA	YRGNVAVTV	0.364981	3.97	YRGNVAVTV	0.01455	32.4	YRGNVAVTV	0.07896	15.71	YRGNVAVTV	0.580662	1.52	YRGNVAVTV	0.020356	29.77	YRGNVAVTV	0.034409	29.8	YRGNVAVTV	0.20311	7.97	YRGNVAVTV	0.010372	43.67	0.1634	2
3	GENYRGNVAVTVS	152617	NA	YRGNVAVTV	0.784357	0.95	YRGNVAVTV	0.035318	19.95	YRGNVAVTV	0.234572	6.88	YRGNVAVTV	0.753307	0.64	YRGNVAVTV	0.116298	11.59	YRGNVAVTV	0.103043	15.5	YRGNVAVTV	0.425314	2.19	YRGNVAVTV	0.039544	21.86	0.3115	3
4	ENYRGNVAVTVSG	152617	NA	YRGNVAVTV	0.754044	1.1	YRGNVAVTV	0.026513	23.58	YRGNVAVTV	0.177308	8.87	YRGNVAVTV	0.656517	1.06	YRGNVAVTV	0.097387	12.95	YRGNVAVTV	0.085391	17.63	YRGNVAVTV	0.385442	2.76	YRGNVAVTV	0.031888	24.9	0.2768	3
5	NYRGNVAVTVSGH	152617	NA	YRGNVAVTV	0.404699	3.53	YRGNVAVTV	0.00714	44.83	YRGNVAVTV	0.05284	19.76	YRGNVAVTV	0.304033	4.38	YRGNVAVTV	0.01941	30.41	YRGNVAVTV	0.032091	30.85	YRGNVAVTV	0.185361	8.93	YRGNVAVTV	0.010772	42.99	0.127	2
6	YRGNVAVTVSGHT	152617	NA	YRGNVAVTV	0.004006	51.2	VAVTVSGHT	0.001553	73.01	VAVTVSGHT	0.012573	38.11	VAVTVSGHT	0.129424	10.37	VAVTVSGHT	0.003452	58.66	VAVTVSGHT	0.005272	63.21	VAVTVSGHT	0.014712	52.98	VAVTVSGHT	0.006487	52.78	0.0222	0
1	GVDEVTIVNILTN	152621	NA	EVTIVNILT	0.002094	64.32	VTIVNILTN	0.001652	71.98	EVTIVNILT	0.009068	43.37	DEVTIVNIL	0.028107	29.3	VTIVNILTN	0.001971	68.39	VTIVNILTN	0.002249	77.94	VTIVNILTN	0.005327	73.58	VTIVNILTN	0.002811	69.06	0.0067	0
2	VDEVTIVNILTNR	152621	NA	VTIVNILTN	0.003805	52.26	VTIVNILTN	0.007846	43.06	VTIVNILTN	0.031407	25.66	VTIVNILTN	0.015012	40.79	VTIVNILTN	0.012042	37.25	VTIVNILTN	0.011504	48.49	VTIVNILTN	0.017146	49.47	VTIVNILTN	0.008088	48.29	0.0134	0
3	DEVTIVNILTNRS	152621	NA	IVNILTNRS	0.008759	37.1	IVNILTNRS	0.026932	23.36	IVNILTNRS	0.560663	2	IVNILTNRS	0.027939	29.4	IVNILTNRS	0.055591	18.12	IVNILTNRS	0.045279	25.79	IVNILTNRS	0.063216	23.69	IVNILTNRS	0.041	21.41	0.1037	1
4	EVTIVNILTNRSN	152621	NA	IVNILTNRS	0.099195	10.72	IVNILTNRS	0.065601	13.56	IVNILTNRS	0.90908	0.16	IVNILTNRS	0.066655	17.13	IVNILTNRS	0.343453	4.68	IVNILTNRS	0.223893	8.22	IVNILTNRS	0.183722	9.03	IVNILTNRS	0.262015	4.7	0.2692	3
5	VTIVNILTNRSNA	152621	NA	IVNILTNRS	0.097057	10.86	IVNILTNRS	0.041396	18.17	IVNILTNRS	0.856165	0.32	IVNILTNRS	0.036321	25.34	IVNILTNRS	0.279126	5.83	IVNILTNRS	0.1896	9.6	IVNILTNRS	0.137424	12.45	IVNILTNRS	0.222327	5.62	0.2324	1
6	TIVNILTNRSNAQ	152621	NA	VNILTNRSN	0.065166	13.77	ILTNRSNAQ	0.074376	12.48	IVNILTNRS	0.638389	1.41	ILTNRSNAQ	0.032814	26.84	IVNILTNRS	0.107525	12.19	IVNILTNRS	0.115526	14.27	ILTNRSNAQ	0.228686	6.81	IVNILTNRS	0.103909	11.19	0.1708	1
7	IVNILTNRSNAQR	152621	NA	ILTNRSNAQ	0.029294	21.02	ILTNRSNAQ	0.263542	4.54	ILTNRSNAQ	0.608575	1.61	ILTNRSNAQ	0.071456	16.36	ILTNRSNAQ	0.105371	12.35	ILTNRSNAQ	0.2984	6.05	ILTNRSNAQ	0.506967	1.33	ILTNRSNAQ	0.112833	10.46	0.2496	3
1	GYVRDETVRAAPY	152626	NA	YVRDETVRA	0.140839	8.59	YVRDETVRA	0.292684	4.12	YVRDETVRA	0.941966	0.08	YVRDETVRA	0.034189	26.25	YVRDETVRA	0.093505	13.3	VRDETVRAA	0.016899	41.54	YVRDETVRA	0.134044	12.76	YVRDETVRA	0.013714	38.57	0.2085	2
1	HLPDNINVYATTA	152633	NA	PDNINVYAT	0.000532	89.06	DNINVYATT	0.000316	92.89	NINVYATTA	0.000495	89.34	NINVYATTA	0.001485	86.31	DNINVYATT	0.00034	92.29	DNINVYATT	0.001197	86.73	DNINVYATT	0.006539	69.67	NINVYATTA	0.00028	95	0.0014	0
2	LPDNINVYATTAA	152633	NA	INVYATTAA	0.013505	30.53	INVYATTAA	0.015643	31.22	INVYATTAA	0.07047	16.79	INVYATTAA	0.041729	23.34	INVYATTAA	0.006906	46.29	INVYATTAA	0.079272	18.54	INVYATTAA	0.041273	31.45	INVYATTAA	0.676946	0.91	0.1182	1
3	PDNINVYATTAAN	152633	NA	INVYATTAA	0.087485	11.59	INVYATTAA	0.046534	16.92	INVYATTAA	0.382761	3.91	INVYATTAA	0.11786	11.21	INVYATTAA	0.073553	15.42	INVYATTAA	0.333324	5.29	INVYATTAA	0.176725	9.5	INVYATTAA	0.943694	0.08	0.2702	2
4	DNINVYATTAANP	152633	NA	INVYATTAA	0.07444	12.75	INVYATTAA	0.037707	19.19	INVYATTAA	0.350148	4.38	VYATTAANP	0.142626	9.53	INVYATTAA	0.057865	17.73	INVYATTAA	0.294399	6.15	INVYATTAA	0.15056	11.32	INVYATTAA	0.933885	0.11	0.2552	2
5	NINVYATTAANPR	152633	NA	YATTAANPR	0.087744	11.57	YATTAANPR	0.038497	18.95	YATTAANPR	0.273567	5.89	YATTAANPR	0.430402	2.74	YATTAANPR	0.058118	17.69	INVYATTAA	0.184249	9.84	YATTAANPR	0.172225	9.78	INVYATTAA	0.845286	0.35	0.2613	2
6	INVYATTAANPRE	152633	NA	YATTAANPR	0.230058	5.97	YATTAANPR	0.07601	12.3	YATTAANPR	0.434885	3.22	YATTAANPR	0.577502	1.54	YATTAANPR	0.16491	9.1	YATTAANPR	0.107476	15.03	YATTAANPR	0.363995	3.12	YATTAANPR	0.037353	22.64	0.249	3
1	HNGNLIPTHTQPS	152634	NA	LIPTHTQPS	0.004255	49.91	LIPTHTQPS	0.016655	30.24	LIPTHTQPS	0.35654	4.29	LIPTHTQPS	0.305225	4.36	LIPTHTQPS	0.029734	24.97	LIPTHTQPS	0.041633	26.96	LIPTHTQPS	0.079444	20.06	LIPTHTQPS	0.017018	34.71	0.1063	2
2	NGNLIPTHTQPSY	152634	NA	LIPTHTQPS	0.051291	15.69	LIPTHTQPS	0.051053	15.95	LIPTHTQPS	0.783471	0.6	LIPTHTQPS	0.453792	2.5	LIPTHTQPS	0.168583	8.96	LIPTHTQPS	0.186436	9.74	LIPTHTQPS	0.243572	6.2	LIPTHTQPS	0.102868	11.29	0.2551	2
3	GNLIPTHTQPSYR	152634	NA	LIPTHTQPS	0.052061	15.57	LIPTHTQPS	0.048119	16.58	LIPTHTQPS	0.771835	0.65	LIPTHTQPS	0.353701	3.61	LIPTHTQPS	0.171625	8.85	LIPTHTQPS	0.196685	9.29	LIPTHTQPS	0.22902	6.8	LIPTHTQPS	0.098345	11.7	0.2402	2
4	NLIPTHTQPSYRF	152634	NA	LIPTHTQPS	0.004925	47.12	LIPTHTQPS	0.009881	38.98	LIPTHTQPS	0.271186	5.95	LIPTHTQPS	0.080476	14.99	LIPTHTQPS	0.018487	31.05	LIPTHTQPS	0.042305	26.74	LIPTHTQPS	0.060284	24.5	LIPTHTQPS	0.012503	40.24	0.0625	0
1	IGGVILFHETLYQ	152653	NA	VILFHETLY	0.00354	53.65	VILFHETLY	0.021037	26.77	ILFHETLYQ	0.025483	28.28	ILFHETLYQ	0.023133	32.58	ILFHETLYQ	0.010179	39.88	ILFHETLYQ	0.135646	12.67	ILFHETLYQ	0.0665	22.84	VILFHETLY	0.221328	5.65	0.0634	0
2	GGVILFHETLYQK	152653	NA	ILFHETLYQ	0.012951	31.12	ILFHETLYQ	0.062725	13.95	ILFHETLYQ	0.211992	7.54	ILFHETLYQ	0.066305	17.19	ILFHETLYQ	0.119855	11.35	ILFHETLYQ	0.529488	2.42	ILFHETLYQ	0.278749	5.02	ILFHETLYQ	0.441585	2.36	0.2155	2
3	GVILFHETLYQKA	152653	NA	ILFHETLYQ	0.007531	39.55	ILFHETLYQ	0.040508	18.41	ILFHETLYQ	0.159525	9.68	ILFHETLYQ	0.049856	20.85	ILFHETLYQ	0.085594	14.05	ILFHETLYQ	0.466983	3.13	ILFHETLYQ	0.22226	7.09	ILFHETLYQ	0.287939	4.2	0.165	2
4	VILFHETLYQKAD	152653	NA	FHETLYQKA	0.009388	36.02	ILFHETLYQ	0.014516	32.44	ILFHETLYQ	0.04733	20.95	FHETLYQKA	0.093521	13.45	ILFHETLYQ	0.028482	25.51	ILFHETLYQ	0.211313	8.69	ILFHETLYQ	0.085103	19.03	ILFHETLYQ	0.084872	13.12	0.0718	0
5	ILFHETLYQKADD	152653	NA	FHETLYQKA	0.00902	36.65	LFHETLYQK	0.002533	64.38	FHETLYQKA	0.005396	52.34	FHETLYQKA	0.08891	13.95	FHETLYQKA	0.015446	33.59	FHETLYQKA	0.007901	55.58	FHETLYQKA	0.023105	43.21	FHETLYQKA	0.003327	65.75	0.0195	0
1	IKIISKIENHEGV	152659	NA	ISKIENHEG	0.050637	15.79	IISKIENHE	0.028405	22.65	ISKIENHEG	0.454478	2.99	ISKIENHEG	0.035589	25.65	IISKIENHE	0.134167	10.53	IISKIENHE	0.229612	8.02	IISKIENHE	0.117548	14.46	ISKIENHEG	0.389958	2.84	0.18	2
2	KIISKIENHEGVR	152659	NA	ISKIENHEG	0.073468	12.84	ISKIENHEG	0.023517	25.24	ISKIENHEG	0.493181	2.6	ISKIENHEG	0.029872	28.33	ISKIENHEG	0.11767	11.49	ISKIENHEG	0.196231	9.31	ISKIENHEG	0.089565	18.27	ISKIENHEG	0.427171	2.48	0.1813	2
1	ILEWAAERGPITS	152663	NA	WAAERGPIT	0.461048	3.02	WAAERGPIT	0.001291	75.93	WAAERGPIT	0.066185	17.41	WAAERGPIT	0.016556	38.87	WAAERGPIT	0.003797	57	WAAERGPIT	0.002754	74.58	WAAERGPIT	0.009679	61.88	WAAERGPIT	0.003889	62.85	0.0706	1
2	LEWAAERGPITSA	152663	NA	WAAERGPIT	0.501467	2.68	WAAERGPIT	0.000902	81.39	WAAERGPIT	0.065882	17.46	WAAERGPIT	0.012866	43.89	WAAERGPIT	0.003633	57.79	WAAERGPIT	0.001942	80.06	WAAERGPIT	0.007252	67.7	WAAERGPIT	0.00352	64.63	0.0747	1
1	INEYWVLTAAHVV	152669	NA	YWVLTAAHV	0.91242	0.35	WVLTAAHVV	0.002685	63.38	YWVLTAAHV	0.076858	15.94	WVLTAAHVV	0.87873	0.25	YWVLTAAHV	0.089132	13.71	YWVLTAAHV	0.012291	47.25	WVLTAAHVV	0.098966	16.8	YWVLTAAHV	0.058242	17.08	0.2662	2
2	NEYWVLTAAHVVE	152669	NA	YWVLTAAHV	0.971878	0.08	WVLTAAHVV	0.00853	41.54	YWVLTAAHV	0.159676	9.67	WVLTAAHVV	0.958668	0.04	YWVLTAAHV	0.182975	8.44	WVLTAAHVV	0.046273	25.5	WVLTAAHVV	0.248691	6	YWVLTAAHV	0.135854	8.95	0.3391	2
1	IQSTYDQDHTVPA	152676	NA	YDQDHTVPA	0.032856	19.85	YDQDHTVPA	0.080324	11.85	YDQDHTVPA	0.778977	0.62	YDQDHTVPA	0.071398	16.37	YDQDHTVPA	0.014609	34.41	YDQDHTVPA	0.003592	70.06	YDQDHTVPA	0.028515	38.81	YDQDHTVPA	0.0046	59.52	0.1269	1
2	QSTYDQDHTVPAY	152676	NA	YDQDHTVPA	0.161401	7.83	YDQDHTVPA	0.193515	6.04	YDQDHTVPA	0.949604	0.06	YDQDHTVPA	0.128072	10.46	YDQDHTVPA	0.066722	16.34	YDQDHTVPA	0.01139	48.69	YDQDHTVPA	0.090235	18.15	YDQDHTVPA	0.011467	41.85	0.2016	1
3	STYDQDHTVPAYV	152676	NA	YDQDHTVPA	0.108056	10.15	YDQDHTVPA	0.14123	7.83	YDQDHTVPA	0.927601	0.11	YDQDHTVPA	0.080297	15.01	YDQDHTVPA	0.037262	22.35	YDQDHTVPA	0.006476	59.32	YDQDHTVPA	0.055502	25.93	YDQDHTVPA	0.008393	47.58	0.1706	1
4	TYDQDHTVPAYVP	152676	NA	YDQDHTVPA	0.031991	20.12	YDQDHTVPA	0.047727	16.66	YDQDHTVPA	0.763228	0.68	QDHTVPAYV	0.05447	19.67	YDQDHTVPA	0.008482	42.88	YDQDHTVPA	0.003076	72.85	YDQDHTVPA	0.016507	50.32	YDQDHTVPA	0.002607	70.46	0.116	1
5	YDQDHTVPAYVPR	152676	NA	QDHTVPAYV	0.002699	59.08	YDQDHTVPA	0.000551	87.69	YDQDHTVPA	0.004598	54.94	QDHTVPAYV	0.03058	27.95	QDHTVPAYV	0.000645	85.39	QDHTVPAYV	0.00169	82.21	QDHTVPAYV	0.003344	81.34	DHTVPAYVP	0.000844	88.5	0.0056	0
1	IVHRYMTITSERS	152685	NA	YMTITSERS	0.11135	9.95	YMTITSERS	0.002376	65.52	YMTITSERS	0.609724	1.6	YMTITSERS	0.286626	4.71	YMTITSERS	0.071193	15.72	VHRYMTITS	0.024814	34.89	YMTITSERS	0.01873	47.61	VHRYMTITS	0.145512	8.43	0.1588	2
2	VHRYMTITSERSV	152685	NA	YMTITSERS	0.48242	2.84	YMTITSERS	0.00445	53.81	YMTITSERS	0.899212	0.19	YMTITSERS	0.470796	2.35	YMTITSERS	0.33182	4.86	YMTITSERS	0.011611	48.31	YMTITSERS	0.048026	28.62	YMTITSERS	0.044126	20.49	0.2866	4
3	HRYMTITSERSVP	152685	NA	YMTITSERS	0.547516	2.32	MTITSERSV	0.005993	48.08	YMTITSERS	0.908461	0.16	YMTITSERS	0.5572	1.68	YMTITSERS	0.337115	4.78	MTITSERSV	0.024534	35.07	YMTITSERS	0.060901	24.33	MTITSERSV	0.075792	14.24	0.3147	4
4	RYMTITSERSVPA	152685	NA	YMTITSERS	0.21485	6.32	ITSERSVPA	0.016295	30.58	YMTITSERS	0.599426	1.68	MTITSERSV	0.332955	3.91	YMTITSERS	0.084691	14.15	MTITSERSV	0.02344	35.84	MTITSERSV	0.042051	31.09	MTITSERSV	0.065177	15.82	0.1724	2
1	KIGRFVIEEVPGE	152707	NA	FVIEEVPGE	0.013176	30.88	FVIEEVPGE	0.02005	27.46	FVIEEVPGE	0.487921	2.65	FVIEEVPGE	0.044713	22.37	FVIEEVPGE	0.023812	27.75	IGRFVIEEV	0.013608	45.43	FVIEEVPGE	0.018151	48.26	IGRFVIEEV	0.047525	19.58	0.0836	1
2	IGRFVIEEVPGEL	152707	NA	FVIEEVPGE	0.056977	14.83	FVIEEVPGE	0.047852	16.64	FVIEEVPGE	0.792227	0.56	FVIEEVPGE	0.067204	17.03	FVIEEVPGE	0.06566	16.49	FVIEEVPGE	0.009953	51.3	FVIEEVPGE	0.037895	33.07	FVIEEVPGE	0.006561	52.56	0.1355	1
3	GRFVIEEVPGELM	152707	NA	FVIEEVPGE	0.040967	17.71	FVIEEVPGE	0.034355	20.27	FVIEEVPGE	0.732952	0.83	IEEVPGELM	0.074195	15.94	FVIEEVPGE	0.042398	20.92	FVIEEVPGE	0.008347	54.54	FVIEEVPGE	0.027932	39.22	FVIEEVPGE	0.007631	49.44	0.1211	1
1	KKVPQVSTPTLVE	152714	NA	PQVSTPTLV	0.016771	27.63	PQVSTPTLV	0.001503	73.53	QVSTPTLVE	0.004169	56.81	PQVSTPTLV	0.073497	16.05	QVSTPTLVE	0.002088	67.42	PQVSTPTLV	0.003373	71.25	PQVSTPTLV	0.019176	47.12	PQVSTPTLV	0.00218	73.86	0.0153	0
2	KVPQVSTPTLVEV	152714	NA	PQVSTPTLV	0.010401	34.44	QVSTPTLVE	0.001564	72.89	QVSTPTLVE	0.011728	39.17	PQVSTPTLV	0.04126	23.5	QVSTPTLVE	0.003462	58.61	QVSTPTLVE	0.003288	71.7	PQVSTPTLV	0.013763	54.39	PQVSTPTLV	0.001513	79.93	0.0109	0
3	VPQVSTPTLVEVS	152714	NA	PQVSTPTLV	0.003661	53.01	QVSTPTLVE	0.00111	78.34	QVSTPTLVE	0.005701	51.34	QVSTPTLVE	0.014861	40.98	QVSTPTLVE	0.001773	70.05	QVSTPTLVE	0.001895	80.46	QVSTPTLVE	0.005982	71.43	QVSTPTLVE	0.000706	90.56	0.0045	0
4	PQVSTPTLVEVSR	152714	NA	VSTPTLVEV	0.00172	68.39	VSTPTLVEV	0.001191	77.26	QVSTPTLVE	0.002571	65.26	VSTPTLVEV	0.007346	55.69	QVSTPTLVE	0.000971	79.78	QVSTPTLVE	0.00122	86.49	QVSTPTLVE	0.002802	83.88	STPTLVEVS	0.000512	93.73	0.0023	0
5	QVSTPTLVEVSRN	152714	NA	VSTPTLVEV	0.001139	76.57	TPTLVEVSR	0.000719	84.46	STPTLVEVS	0.001424	75.22	STPTLVEVS	0.004173	67.81	STPTLVEVS	0.00051	88.3	STPTLVEVS	0.000518	94.61	STPTLVEVS	0.000998	94.35	STPTLVEVS	0.000462	94.54	0.0012	0
6	VSTPTLVEVSRNL	152714	NA	PTLVEVSRN	0.001558	70.29	TPTLVEVSR	0.000554	87.63	PTLVEVSRN	0.002278	67.5	TLVEVSRNL	0.003346	72.34	PTLVEVSRN	0.000379	91.31	TLVEVSRNL	0.000986	88.94	TLVEVSRNL	0.001616	90.39	TLVEVSRNL	0.000881	87.96	0.0014	0
7	STPTLVEVSRNLG	152714	NA	TLVEVSRNL	0.005412	45.41	LVEVSRNLG	0.050381	16.09	LVEVSRNLG	0.009163	43.19	TLVEVSRNL	0.009685	49.79	LVEVSRNLG	0.616805	1.89	LVEVSRNLG	0.173453	10.37	LVEVSRNLG	0.128797	13.27	LVEVSRNLG	0.011399	41.96	0.1256	1
8	TPTLVEVSRNLGK	152714	NA	LVEVSRNLG	0.014588	29.48	LVEVSRNLG	0.148422	7.54	LVEVSRNLG	0.040257	22.69	LVEVSRNLG	0.017134	38.24	LVEVSRNLG	0.949289	0.17	LVEVSRNLG	0.680788	1.16	LVEVSRNLG	0.467052	1.71	LVEVSRNLG	0.048261	19.4	0.2957	3
9	PTLVEVSRNLGKV	152714	NA	LVEVSRNLG	0.007912	38.75	LVEVSRNLG	0.145007	7.67	LVEVSRNLG	0.032589	25.18	VEVSRNLGK	0.020228	35.12	LVEVSRNLG	0.936996	0.23	LVEVSRNLG	0.625683	1.55	LVEVSRNLG	0.401545	2.5	LVEVSRNLG	0.048886	19.24	0.2774	3
10	TLVEVSRNLGKVG	152714	NA	LVEVSRNLG	0.001975	65.51	VEVSRNLGK	0.062434	13.99	VEVSRNLGK	0.010167	41.48	VEVSRNLGK	0.009843	49.46	LVEVSRNLG	0.705006	1.37	LVEVSRNLG	0.259836	7.04	LVEVSRNLG	0.135989	12.58	VEVSRNLGK	0.017751	33.97	0.1504	1
11	LVEVSRNLGKVGS	152714	NA	VSRNLGKVG	0.001013	78.76	VEVSRNLGK	0.012967	34.32	VSRNLGKVG	0.002759	64.09	VSRNLGKVG	0.004027	68.53	VEVSRNLGK	0.003083	60.56	VEVSRNLGK	0.018956	39.48	VSRNLGKVG	0.045385	29.67	VSRNLGKVG	0.00368	63.86	0.0115	0
12	VEVSRNLGKVGSK	152714	NA	VSRNLGKVG	0.001875	66.64	VSRNLGKVG	0.004699	52.83	VSRNLGKVG	0.003331	60.69	VSRNLGKVG	0.003185	73.33	SRNLGKVGS	0.009432	41.12	VSRNLGKVG	0.021586	37.23	VSRNLGKVG	0.049716	27.97	VSRNLGKVG	0.003872	62.93	0.0122	0
1	KPQYMVLVPSLLH	152723	NA	YMVLVPSLL	0.934961	0.25	MVLVPSLLH	0.005033	51.5	YMVLVPSLL	0.081629	15.41	YMVLVPSLL	0.274288	4.95	YMVLVPSLL	0.080326	14.63	MVLVPSLLH	0.01097	49.38	YMVLVPSLL	0.054898	26.13	YMVLVPSLL	0.035558	23.34	0.1847	2
2	PQYMVLVPSLLHT	152723	NA	YMVLVPSLL	0.835152	0.72	MVLVPSLLH	0.021002	26.79	MVLVPSLLH	0.21062	7.59	MVLVPSLLH	0.160181	8.58	MVLVPSLLH	0.06764	16.2	MVLVPSLLH	0.035131	29.49	MVLVPSLLH	0.048088	28.6	MVLVPSLLH	0.077243	14.04	0.1819	1
1	KTGKLVSLSAQNL	152732	NA	LVSLSAQNL	0.853893	0.62	LVSLSAQNL	0.004844	52.25	LVSLSAQNL	0.020483	31.19	LVSLSAQNL	0.213016	6.52	LVSLSAQNL	0.009222	41.49	LVSLSAQNL	0.0226	36.45	LVSLSAQNL	0.055912	25.8	LVSLSAQNL	0.129379	9.32	0.1637	1
2	TGKLVSLSAQNLV	152732	NA	LVSLSAQNL	0.974011	0.07	LVSLSAQNL	0.018538	28.61	LVSLSAQNL	0.065554	17.51	LVSLSAQNL	0.340419	3.8	LVSLSAQNL	0.036671	22.54	LVSLSAQNL	0.094152	16.48	LVSLSAQNL	0.159571	10.64	LVSLSAQNL	0.439459	2.38	0.266	3
3	GKLVSLSAQNLVD	152732	NA	LVSLSAQNL	0.976475	0.06	VSLSAQNLV	0.05032	16.1	LVSLSAQNL	0.064262	17.7	LVSLSAQNL	0.362712	3.49	LVSLSAQNL	0.03471	23.17	LVSLSAQNL	0.099889	15.83	LVSLSAQNL	0.185646	8.91	LVSLSAQNL	0.425749	2.5	0.275	3
4	KLVSLSAQNLVDC	152732	NA	LVSLSAQNL	0.58998	2.01	VSLSAQNLV	0.006891	45.48	LVSLSAQNL	0.003471	59.89	VSLSAQNLV	0.040619	23.72	LVSLSAQNL	0.001382	74.35	LVSLSAQNL	0.00751	56.6	VSLSAQNLV	0.022786	43.51	LVSLSAQNL	0.038342	22.27	0.0889	1
1	LAEFAFSLYRQLA	152741	NA	FAFSLYRQL	0.004554	48.63	AFSLYRQLA	0.001015	79.6	FAFSLYRQL	0.001098	79.24	FAFSLYRQL	0.08714	14.17	FAFSLYRQL	0.006966	46.14	FAFSLYRQL	0.002791	74.39	FAFSLYRQL	0.014372	53.48	FAFSLYRQL	0.002463	71.61	0.015	0
2	AEFAFSLYRQLAH	152741	NA	FAFSLYRQL	0.00692	40.97	AFSLYRQLA	0.001985	68.81	FAFSLYRQL	0.003084	62.16	FAFSLYRQL	0.101852	12.6	AFSLYRQLA	0.029698	24.99	AFSLYRQLA	0.009721	51.77	FAFSLYRQL	0.031237	36.95	FSLYRQLAH	0.015913	35.87	0.0251	0
1	LAVVKSIRSIPAY	152747	NA	VKSIRSIPA	0.299657	4.79	VKSIRSIPA	0.02066	27.01	VKSIRSIPA	0.381121	3.93	VKSIRSIPA	0.284379	4.75	VKSIRSIPA	0.097839	12.92	VKSIRSIPA	0.105196	15.27	VKSIRSIPA	0.068058	22.48	VKSIRSIPA	0.465214	2.15	0.2153	4
2	AVVKSIRSIPAYL	152747	NA	VKSIRSIPA	0.254967	5.51	VKSIRSIPA	0.010563	37.81	VKSIRSIPA	0.296245	5.39	VKSIRSIPA	0.177359	7.82	VKSIRSIPA	0.065789	16.48	VKSIRSIPA	0.082285	18.09	VKSIRSIPA	0.052112	27.09	VKSIRSIPA	0.407295	2.67	0.1683	1
1	LDDPKYSSDEDLP	152749	NA	PKYSSDEDL	0.000683	85.41	PKYSSDEDL	0.000358	91.86	PKYSSDEDL	0.001958	69.94	PKYSSDEDL	0.008707	52.18	PKYSSDEDL	0.000209	95	PKYSSDEDL	0.000386	95	PKYSSDEDL	0.00098	94.46	PKYSSDEDL	0.001024	85.9	0.0018	0
2	DDPKYSSDEDLPS	152749	NA	YSSDEDLPS	0.006375	42.4	YSSDEDLPS	0.075661	12.34	YSSDEDLPS	0.649173	1.32	YSSDEDLPS	0.026255	30.43	YSSDEDLPS	0.011209	38.35	YSSDEDLPS	0.002281	77.72	YSSDEDLPS	0.021032	45.19	YSSDEDLPS	0.00228	73.07	0.0993	1
3	DPKYSSDEDLPSK	152749	NA	YSSDEDLPS	0.043781	17.07	YSSDEDLPS	0.214419	5.5	YSSDEDLPS	0.959379	0.04	YSSDEDLPS	0.063606	17.69	YSSDEDLPS	0.06999	15.87	YSSDEDLPS	0.012703	46.65	YSSDEDLPS	0.068286	22.43	YSSDEDLPS	0.011077	42.49	0.1804	1
1	LDFLKAVDTNRAS	152750	NA	LKAVDTNRA	0.116572	9.68	LKAVDTNRA	0.03443	20.25	LKAVDTNRA	0.889852	0.22	LKAVDTNRA	0.204668	6.79	LKAVDTNRA	0.160641	9.28	LKAVDTNRA	0.096192	16.24	LKAVDTNRA	0.127164	13.44	LKAVDTNRA	0.188669	6.68	0.2273	1
2	DFLKAVDTNRASV	152750	NA	LKAVDTNRA	0.139879	8.63	LKAVDTNRA	0.033353	20.61	LKAVDTNRA	0.896948	0.19	LKAVDTNRA	0.173238	8	LKAVDTNRA	0.164853	9.11	LKAVDTNRA	0.108282	14.95	LKAVDTNRA	0.122829	13.88	LKAVDTNRA	0.208639	6.01	0.231	1
3	FLKAVDTNRASVG	152750	NA	LKAVDTNRA	0.027084	21.87	LKAVDTNRA	0.012077	35.5	LKAVDTNRA	0.647493	1.33	LKAVDTNRA	0.037085	25.02	LKAVDTNRA	0.035592	22.88	LKAVDTNRA	0.040743	27.27	LKAVDTNRA	0.059891	24.61	LKAVDTNRA	0.052548	18.35	0.1141	1
1	LGQHLLPWMDRLS	152766	NA	LLPWMDRLS	0.00073	84.38	LLPWMDRLS	0.000898	81.46	LLPWMDRLS	0.003167	61.66	LLPWMDRLS	0.001233	88.74	LLPWMDRLS	0.001508	72.97	LLPWMDRLS	0.01689	41.55	LLPWMDRLS	0.01104	59.13	LLPWMDRLS	0.069844	15.06	0.0132	0
2	GQHLLPWMDRLSL	152766	NA	LLPWMDRLS	0.003412	54.33	LLPWMDRLS	0.002078	68.03	LLPWMDRLS	0.020204	31.38	LLPWMDRLS	0.002343	79.04	LLPWMDRLS	0.006434	47.51	LLPWMDRLS	0.066218	20.77	LLPWMDRLS	0.026217	40.5	LLPWMDRLS	0.224893	5.55	0.044	0
3	QHLLPWMDRLSLE	152766	NA	LLPWMDRLS	0.002768	58.6	LPWMDRLSL	0.002902	61.95	LLPWMDRLS	0.014505	36.02	LLPWMDRLS	0.001777	83.67	LLPWMDRLS	0.005816	49.27	LLPWMDRLS	0.055857	22.97	LLPWMDRLS	0.02298	43.33	LLPWMDRLS	0.168385	7.41	0.0344	0
1	LINEYWVLTAAHV	152768	NA	YWVLTAAHV	0.734634	1.19	YWVLTAAHV	0.000731	84.26	YWVLTAAHV	0.028685	26.76	YWVLTAAHV	0.29046	4.63	YWVLTAAHV	0.030089	24.84	YWVLTAAHV	0.005125	63.71	YWVLTAAHV	0.023929	42.47	YWVLTAAHV	0.025977	27.94	0.1425	2
2	INEYWVLTAAHVV	152768	NA	YWVLTAAHV	0.91242	0.35	WVLTAAHVV	0.002685	63.38	YWVLTAAHV	0.076858	15.94	WVLTAAHVV	0.87873	0.25	YWVLTAAHV	0.089132	13.71	YWVLTAAHV	0.012291	47.25	WVLTAAHVV	0.098966	16.8	YWVLTAAHV	0.058242	17.08	0.2662	2
[truncated: 4,311 more rows]

## Sheet: Table S8
Table S8: Prediction self-antigens with the highest immunogenicity for HLA-DRB1*15:01. Epitopes considered likely to trigger an immune response are highlighted in gray.
[truncated: 16 more rows]

## Sheet: Table S9
Table S9: Predicted immunogenicity scores of most common DRB1 alleles against 24 epitopes derived from DRB1*15:01’s highest immunogenic proteins.
[truncated: 25 more rows]

[truncated: 1 more sheets: Table S10]
